# Supplementary material for: MiRNA-disease interaction prediction based on kernel neighborhood similarity and multi-network bidirectional propagation
Source: BMC Med Genomics. 2019 Dec 23;12(Suppl 10):185. doi: 10.1186/s12920-019-0622-4 (PMC6927119; doi:10.1186/s12920-019-0622-4)
Supplement: Supplementary file 4 — Additional file 4. The prediction scores of 199 new diseases and candidate mirnas sorted by score were obtained using the data set extracted from the old version HMDB. [file 12920_2019_622_MOESM4_ESM.xls]

## Sheet: Sheet1
Acquired Immunodeficiency Syndrome	Acute Coronary Syndrome	Acute Lung Injury	Adrenal Cortex Neoplasms	Alopecia	Alzheimer Disease	Amyotrophic Lateral Sclerosis	Antiphospholipid Syndrome	Anxiety Disorders	Aortic Aneurysm, Abdominal	Aortic Aneurysm, Thoracic	Arthritis	Asthma	Atherosclerosis	Atrial Fibrillation	Autistic Disorder	Azoospermia	Barrett Esophagus	Biliary Atresia	Biliary Tract Neoplasms	Bladder Neoplasms	Brain Neoplasms	Breast Neoplasms	Burns	Carcinoma, Basal Cell	Carcinoma, Ehrlich Tumor	Carcinoma, Embryonal	Carcinoma, Hepatocellular	Carcinoma, Neuroendocrine	Carcinoma, Renal Cell	Cardiomegaly	Cardiomyopathy, Dilated	Cardiomyopathy, Hypertrophic	Carotid Artery Diseases	Cataract	Child Development Disorders, Pervasive	Cholangiocarcinoma	Choriocarcinoma	Colitis	Colitis, Ulcerative	Colon Neoplasms	Coronary Artery Disease	Cystic Fibrosis	Dementia	Demyelinating Diseases	Diabetes Mellitus	Diabetes Mellitus, Type 1	Diabetes Mellitus, Type 2	Diabetic Retinopathy	Digestive System Neoplasms
hsa-mir-21	hsa-mir-21	hsa-mir-21	hsa-mir-21	hsa-mir-21	hsa-mir-155	hsa-mir-21	hsa-mir-21	hsa-mir-21	hsa-mir-155	hsa-mir-155	hsa-mir-21	hsa-mir-21	hsa-mir-20a	hsa-mir-21	hsa-mir-155	hsa-mir-21	hsa-mir-155	hsa-mir-21	hsa-mir-21	hsa-mir-21	hsa-mir-155	hsa-mir-150	hsa-mir-21	hsa-mir-21	hsa-mir-21	hsa-mir-21	hsa-mir-143	hsa-mir-17	hsa-mir-17	hsa-mir-21	hsa-mir-146a	hsa-mir-155	hsa-mir-21	hsa-mir-21	hsa-mir-21	hsa-mir-155	hsa-mir-21	hsa-mir-21	hsa-mir-146a	hsa-mir-21	hsa-mir-155	hsa-mir-21	hsa-mir-21	hsa-mir-146a	hsa-mir-29a	hsa-mir-21	hsa-mir-155	hsa-mir-21	hsa-mir-155
hsa-mir-155	hsa-mir-126	hsa-mir-155	hsa-mir-155	hsa-mir-155	hsa-mir-18a	hsa-mir-155	hsa-mir-17	hsa-mir-155	hsa-mir-29a	hsa-mir-17	hsa-mir-155	hsa-mir-17	hsa-mir-29a	hsa-mir-146a	hsa-mir-17	hsa-mir-155	hsa-mir-146a	hsa-mir-155	hsa-mir-155	hsa-mir-17	hsa-mir-17	hsa-mir-99a	hsa-mir-155	hsa-mir-20a	hsa-mir-17	hsa-mir-17	hsa-mir-34b	hsa-mir-146a	hsa-mir-20a	hsa-mir-155	hsa-mir-221	hsa-mir-146a	hsa-mir-155	hsa-mir-155	hsa-mir-155	hsa-mir-17	hsa-mir-17	hsa-mir-146a	hsa-mir-17	hsa-mir-155	hsa-mir-146a	hsa-mir-146a	hsa-mir-155	hsa-mir-126	hsa-mir-17	hsa-mir-155	hsa-mir-17	hsa-mir-155	hsa-mir-21
hsa-mir-17	hsa-mir-29a	hsa-mir-17	hsa-mir-146a	hsa-mir-146a	hsa-mir-15a	hsa-mir-146a	hsa-mir-155	hsa-mir-146a	hsa-mir-146a	hsa-mir-126	hsa-mir-146a	hsa-mir-222	hsa-mir-223	hsa-mir-17	hsa-mir-29a	hsa-mir-145	hsa-mir-17	hsa-mir-146a	hsa-mir-17	hsa-mir-155	hsa-mir-146a	hsa-mir-106a	hsa-mir-16-1	hsa-mir-19a	hsa-mir-145	hsa-mir-155	hsa-mir-429	hsa-mir-20a	hsa-mir-18a	hsa-mir-146a	hsa-mir-29a	hsa-mir-29a	hsa-mir-146a	hsa-mir-29a	hsa-mir-146a	hsa-mir-146a	hsa-mir-155	hsa-mir-17	hsa-mir-29a	hsa-mir-20a	hsa-mir-17	hsa-mir-29a	hsa-mir-146a	hsa-mir-17	hsa-mir-221	hsa-mir-146a	hsa-mir-20a	hsa-mir-146a	hsa-mir-17
hsa-mir-146a	hsa-mir-17	hsa-mir-146a	hsa-mir-17	hsa-mir-29a	hsa-mir-34a	hsa-mir-29a	hsa-mir-18a	hsa-mir-17	hsa-mir-17	hsa-mir-146a	hsa-mir-29a	hsa-mir-29a	hsa-mir-16-1	hsa-mir-29a	hsa-mir-34a	hsa-mir-16-1	hsa-mir-126	hsa-mir-17	hsa-mir-221	hsa-mir-20a	hsa-mir-221	hsa-mir-15b	hsa-mir-146a	hsa-mir-155	hsa-mir-155	hsa-mir-20a	hsa-mir-135b	hsa-mir-18a	hsa-mir-29a	hsa-mir-29a	hsa-mir-17	hsa-mir-17	hsa-mir-17	hsa-mir-146a	hsa-mir-17	hsa-mir-145	hsa-mir-20a	hsa-mir-145	hsa-mir-34a	hsa-mir-18a	hsa-mir-29a	hsa-mir-17	hsa-mir-29a	hsa-mir-29a	hsa-mir-145	hsa-mir-17	hsa-mir-145	hsa-mir-17	hsa-mir-221
hsa-mir-16-1	hsa-mir-221	hsa-mir-29a	hsa-mir-145	hsa-mir-17	hsa-mir-29c	hsa-mir-17	hsa-mir-19a	hsa-mir-29a	hsa-mir-126	hsa-mir-133b	hsa-mir-17	hsa-mir-145	hsa-mir-150	hsa-mir-126	hsa-mir-145	hsa-mir-200b	hsa-mir-16-1	hsa-mir-145	hsa-mir-146a	hsa-mir-18a	hsa-mir-16-1	hsa-mir-92b	hsa-mir-17	hsa-mir-16-1	hsa-mir-18a	hsa-mir-18a	hsa-mir-23b	hsa-mir-145	hsa-mir-223	hsa-mir-17	hsa-mir-133b	hsa-mir-126	hsa-mir-29a	hsa-mir-17	hsa-mir-29a	hsa-mir-20a	hsa-mir-18a	hsa-mir-29a	hsa-mir-221	hsa-mir-16-1	hsa-mir-145	hsa-mir-16-1	hsa-mir-17	hsa-mir-221	hsa-mir-223	hsa-mir-20a	hsa-mir-16-1	hsa-mir-29a	hsa-mir-146a
hsa-mir-20a	hsa-mir-150	hsa-mir-221	hsa-mir-20a	hsa-mir-126	hsa-mir-16-1	hsa-mir-221	hsa-mir-146a	hsa-mir-221	hsa-mir-150	hsa-mir-223	hsa-mir-16-1	hsa-mir-223	hsa-mir-18a	hsa-mir-20a	hsa-mir-20a	hsa-mir-34a	hsa-mir-20a	hsa-mir-29c	hsa-mir-29a	hsa-mir-145	hsa-mir-20a	hsa-mir-192	hsa-mir-29a	hsa-mir-34a	hsa-mir-20a	hsa-mir-145	hsa-mir-342	hsa-mir-126	hsa-mir-221	hsa-mir-221	hsa-mir-145	hsa-mir-145	hsa-mir-126	hsa-let-7g	hsa-mir-15a	hsa-mir-18a	hsa-mir-200b	hsa-mir-126	hsa-mir-222	hsa-mir-19a	hsa-mir-133b	hsa-mir-126	hsa-mir-106b	hsa-mir-16-1	hsa-mir-15a	hsa-mir-16-1	hsa-mir-146b	hsa-mir-126	hsa-mir-20a
hsa-mir-29c	hsa-mir-223	hsa-mir-20a	hsa-mir-126	hsa-mir-222	hsa-mir-19a	hsa-mir-16-1	hsa-mir-16-1	hsa-mir-106b	hsa-mir-145	hsa-mir-34a	hsa-mir-223	hsa-mir-20a	hsa-mir-19a	hsa-mir-210	hsa-mir-223	hsa-mir-223	hsa-mir-18a	hsa-mir-16-1	hsa-mir-34a	hsa-mir-200b	hsa-mir-145	hsa-mir-30e	hsa-mir-20a	hsa-mir-146a	hsa-mir-34a	hsa-mir-19a	hsa-mir-215	hsa-mir-16-1	hsa-mir-15a	hsa-mir-133b	hsa-mir-150	hsa-mir-20a	hsa-mir-16-1	hsa-let-7c	hsa-mir-20a	hsa-mir-200a	hsa-mir-19a	hsa-mir-16-1	hsa-mir-16-1	hsa-mir-146a	hsa-mir-16-1	hsa-mir-221	hsa-mir-20a	hsa-mir-34a	hsa-mir-146b	hsa-mir-29a	hsa-mir-29a	hsa-mir-221	hsa-mir-145
hsa-mir-15a	hsa-mir-20a	hsa-mir-223	hsa-mir-18a	hsa-mir-146b	hsa-mir-126	hsa-mir-133b	hsa-mir-29a	hsa-mir-126	hsa-mir-133b	hsa-mir-106b	hsa-mir-20a	hsa-mir-210	hsa-mir-15a	hsa-mir-150	hsa-mir-18a	hsa-mir-146a	hsa-mir-29a	hsa-mir-221	hsa-mir-20a	hsa-mir-16-1	hsa-mir-29a	hsa-mir-130a	hsa-mir-223	hsa-mir-15a	hsa-mir-200c	hsa-mir-34a	hsa-mir-339	hsa-mir-19a	hsa-mir-222	hsa-mir-126	hsa-let-7b	hsa-mir-221	hsa-mir-133b	hsa-let-7i	hsa-mir-212	hsa-mir-34a	hsa-mir-146a	hsa-mir-221	hsa-mir-20a	hsa-mir-29a	hsa-mir-210	hsa-mir-20a	hsa-mir-34a	hsa-mir-15a	hsa-mir-20a	hsa-mir-18a	hsa-mir-221	hsa-mir-133b	hsa-mir-18a
hsa-mir-18a	hsa-mir-146b	hsa-mir-15a	hsa-mir-223	hsa-mir-20a	hsa-mir-223	hsa-mir-29c	hsa-mir-15a	hsa-mir-15a	hsa-mir-221	hsa-mir-150	hsa-mir-18a	hsa-mir-16-1	hsa-let-7e	hsa-mir-221	hsa-mir-16-1	hsa-mir-126	hsa-mir-15a	hsa-mir-34a	hsa-mir-16-1	hsa-mir-19a	hsa-mir-18a	hsa-mir-98	hsa-mir-126	hsa-mir-29a	hsa-mir-146a	hsa-mir-146a	hsa-mir-367	hsa-mir-29a	hsa-mir-125a	hsa-mir-145	hsa-mir-222	hsa-mir-133b	hsa-mir-34a	hsa-mir-221	hsa-mir-146b	hsa-mir-29a	hsa-mir-16-1	hsa-mir-20a	hsa-mir-223	hsa-mir-34a	hsa-mir-20a	hsa-mir-145	hsa-mir-15a	hsa-mir-145	hsa-mir-133b	hsa-mir-15a	hsa-mir-18a	hsa-mir-150	hsa-mir-126
hsa-mir-223	hsa-mir-145	hsa-mir-126	hsa-mir-150	hsa-mir-16-1	hsa-mir-145	hsa-mir-126	hsa-mir-145	hsa-mir-16-1	hsa-mir-34a	hsa-mir-195	hsa-mir-126	hsa-mir-34a	hsa-let-7d	hsa-mir-18a	hsa-mir-221	hsa-mir-200a	hsa-mir-34a	hsa-mir-20a	hsa-mir-18a	hsa-mir-146a	hsa-mir-126	hsa-mir-181d	hsa-mir-486	hsa-mir-143	hsa-mir-16-1	hsa-mir-16-1	hsa-mir-625	hsa-mir-34a	hsa-mir-375	hsa-mir-16-1	hsa-let-7e	hsa-mir-34a	hsa-mir-150	hsa-let-7d	hsa-mir-34a	hsa-mir-19a	hsa-mir-126	hsa-mir-34a	hsa-mir-15a	hsa-mir-143	hsa-mir-150	hsa-mir-18a	hsa-mir-221	hsa-mir-20a	hsa-mir-143	hsa-mir-223	hsa-mir-34a	hsa-mir-145	hsa-mir-222
hsa-mir-145	hsa-mir-222	hsa-mir-18a	hsa-mir-19a	hsa-mir-34a	hsa-mir-146b	hsa-mir-20a	hsa-mir-150	hsa-mir-212	hsa-mir-20a	hsa-mir-145	hsa-mir-145	hsa-mir-133b	hsa-let-7g	hsa-mir-15a	hsa-mir-126	hsa-mir-143	hsa-mir-221	hsa-mir-133b	hsa-mir-126	hsa-mir-29a	hsa-mir-15a	hsa-mir-196b	hsa-mir-18a	hsa-mir-34c	hsa-mir-19a	hsa-mir-29a	hsa-mir-204	hsa-mir-221	hsa-mir-31	hsa-mir-20a	hsa-mir-223	hsa-mir-223	hsa-mir-145	hsa-let-7e	hsa-mir-23b	hsa-mir-221	hsa-mir-143	hsa-mir-222	hsa-mir-210	hsa-mir-221	hsa-mir-223	hsa-mir-223	hsa-mir-145	hsa-mir-146b	hsa-mir-16-1	hsa-mir-221	hsa-mir-31	hsa-mir-20a	hsa-mir-34a
hsa-mir-34a	hsa-mir-34a	hsa-mir-150	hsa-mir-200a	hsa-let-7c	hsa-mir-221	hsa-mir-34a	hsa-mir-34a	hsa-let-7g	hsa-mir-16-1	hsa-mir-221	hsa-mir-221	hsa-mir-18a	hsa-let-7c	hsa-mir-145	hsa-mir-19a	hsa-mir-15a	hsa-mir-222	hsa-mir-222	hsa-let-7b	hsa-mir-34a	hsa-mir-19a	hsa-mir-99b	hsa-mir-145	hsa-mir-200b	hsa-mir-126	hsa-mir-15a	hsa-mir-193b	hsa-mir-15a	hsa-mir-30a	hsa-mir-223	hsa-let-7d	hsa-mir-16-1	hsa-mir-20a	hsa-mir-20a	hsa-mir-221	hsa-mir-143	hsa-mir-29a	hsa-mir-223	hsa-mir-18a	hsa-mir-15a	hsa-mir-143	hsa-mir-34a	hsa-mir-30a	hsa-mir-150	hsa-mir-150	hsa-mir-19a	hsa-mir-150	hsa-mir-34a	hsa-mir-29a
hsa-mir-19a	hsa-mir-210	hsa-mir-486	hsa-mir-16-1	hsa-mir-145	hsa-mir-150	hsa-mir-145	hsa-mir-221	hsa-mir-34a	hsa-mir-222	hsa-mir-20a	hsa-mir-29c	hsa-mir-143	hsa-let-7i	hsa-mir-16-1	hsa-mir-195	hsa-mir-29a	hsa-mir-19a	hsa-mir-126	hsa-let-7c	hsa-mir-200a	hsa-mir-146b	hsa-mir-144	hsa-mir-19a	hsa-mir-126	hsa-mir-31	hsa-mir-221	hsa-mir-302a	hsa-mir-223	hsa-mir-22	hsa-mir-34a	hsa-let-7g	hsa-mir-15a	hsa-mir-223	hsa-mir-150	hsa-mir-132	hsa-mir-15a	hsa-mir-200a	hsa-mir-18a	hsa-mir-146b	hsa-mir-222	hsa-mir-15a	hsa-mir-146b	hsa-mir-16-1	hsa-mir-222	hsa-mir-34a	hsa-mir-145	hsa-mir-210	hsa-mir-222	hsa-mir-16-1
hsa-mir-126	hsa-mir-30a	hsa-mir-19a	hsa-mir-29a	hsa-mir-223	hsa-mir-143	hsa-mir-15a	hsa-mir-223	hsa-mir-146b	hsa-mir-29c	hsa-mir-222	hsa-mir-19a	hsa-mir-98	hsa-let-7b	hsa-mir-34a	hsa-mir-150	hsa-mir-203	hsa-mir-150	hsa-mir-223	hsa-let-7d	hsa-mir-126	hsa-mir-223	hsa-mir-181c	hsa-mir-150	hsa-mir-221	hsa-mir-29a	hsa-mir-200b	hsa-mir-302d	hsa-mir-222	hsa-mir-133b	hsa-mir-222	hsa-mir-34a	hsa-mir-222	hsa-mir-18a	hsa-mir-126	hsa-mir-126	hsa-mir-31	hsa-mir-222	hsa-mir-19a	hsa-mir-31	hsa-mir-31	hsa-mir-18a	hsa-mir-19a	hsa-mir-18a	hsa-mir-133b	hsa-mir-222	hsa-mir-126	hsa-mir-203	hsa-mir-223	hsa-mir-19a
hsa-mir-221	hsa-mir-16-1	hsa-mir-34a	hsa-mir-15a	hsa-mir-150	hsa-mir-222	hsa-mir-18a	hsa-mir-126	hsa-mir-20a	hsa-mir-223	hsa-mir-16-1	hsa-mir-34a	hsa-mir-15a	hsa-mir-203	hsa-mir-222	hsa-mir-210	hsa-mir-34c	hsa-mir-146b	hsa-mir-18a	hsa-let-7g	hsa-mir-15a	hsa-mir-143	hsa-mir-186	hsa-mir-221	hsa-mir-146b	hsa-mir-143	hsa-mir-126	hsa-mir-383	hsa-mir-143	hsa-mir-148a	hsa-mir-15a	hsa-mir-210	hsa-mir-106b	hsa-let-7g	hsa-mir-133b	hsa-mir-145	hsa-mir-16-1	hsa-mir-15a	hsa-mir-15a	hsa-mir-122	hsa-mir-200b	hsa-mir-146b	hsa-mir-15a	hsa-mir-126	hsa-mir-29c	hsa-mir-210	hsa-mir-34a	hsa-mir-375	hsa-mir-16-1	hsa-mir-34c
hsa-mir-150	hsa-mir-106b	hsa-mir-122	hsa-mir-31	hsa-mir-18a	hsa-mir-133b	hsa-mir-150	hsa-mir-106b	hsa-mir-145	hsa-mir-30a	hsa-mir-15a	hsa-mir-150	hsa-mir-150	hsa-mir-106b	hsa-mir-106b	hsa-mir-143	hsa-mir-10b	hsa-mir-210	hsa-mir-15a	hsa-mir-19a	hsa-mir-223	hsa-let-7g	hsa-mir-211	hsa-mir-34a	hsa-let-7d	hsa-mir-214	hsa-mir-222	hsa-mir-27b	hsa-mir-146b	hsa-mir-183	hsa-let-7e	hsa-let-7c	hsa-mir-146b	hsa-let-7i	hsa-mir-16-1	hsa-mir-15b	hsa-mir-222	hsa-mir-221	hsa-mir-200b	hsa-let-7i	hsa-mir-29c	hsa-mir-19a	hsa-let-7g	hsa-mir-222	hsa-mir-18a	hsa-mir-18a	hsa-mir-222	hsa-mir-133b	hsa-mir-18a	hsa-mir-15a
hsa-mir-30a	hsa-mir-19a	hsa-mir-145	hsa-mir-34a	hsa-mir-133b	hsa-mir-30a	hsa-mir-223	hsa-mir-222	hsa-mir-30a	hsa-mir-195	hsa-mir-146b	hsa-mir-31	hsa-mir-34c	hsa-mir-10b	hsa-mir-31	hsa-mir-222	hsa-let-7d	hsa-mir-10b	hsa-mir-30a	hsa-mir-200b	hsa-mir-29c	hsa-mir-29c	hsa-mir-532	hsa-mir-200b	hsa-mir-10b	hsa-mir-221	hsa-mir-223	hsa-mir-132	hsa-mir-150	hsa-mir-486	hsa-let-7b	hsa-mir-20a	hsa-mir-210	hsa-mir-19a	hsa-mir-34a	hsa-mir-18a	hsa-mir-203	hsa-mir-223	hsa-mir-122	hsa-mir-150	hsa-mir-223	hsa-mir-195	hsa-mir-133b	hsa-mir-150	hsa-mir-143	hsa-mir-200b	hsa-mir-200b	hsa-mir-200b	hsa-mir-19a	hsa-mir-223
hsa-mir-222	hsa-mir-31	hsa-mir-203	hsa-mir-221	hsa-let-7i	hsa-mir-210	hsa-mir-106b	hsa-mir-203	hsa-mir-23a	hsa-mir-18a	hsa-mir-19a	hsa-mir-133b	hsa-mir-19a	hsa-mir-148a	hsa-mir-342	hsa-mir-29c	hsa-let-7c	hsa-mir-29c	hsa-mir-31	hsa-let-7e	hsa-mir-141	hsa-mir-150	hsa-mir-381	hsa-mir-31	hsa-mir-150	hsa-mir-223	hsa-let-7d	hsa-mir-452	hsa-let-7d	hsa-mir-182	hsa-mir-18a	hsa-mir-16-1	hsa-mir-18a	hsa-let-7e	hsa-mir-18a	hsa-let-7c	hsa-mir-150	hsa-mir-29c	hsa-mir-143	hsa-mir-133b	hsa-mir-150	hsa-let-7i	hsa-let-7b	hsa-mir-146b	hsa-mir-223	hsa-let-7g	hsa-mir-150	hsa-mir-19a	hsa-mir-200a	hsa-mir-10b
hsa-mir-106b	hsa-mir-18a	hsa-let-7c	hsa-mir-143	hsa-let-7g	hsa-let-7g	hsa-mir-19a	hsa-mir-200b	hsa-let-7b	hsa-mir-146b	hsa-mir-206	hsa-mir-143	hsa-mir-106b	hsa-mir-122	hsa-let-7c	hsa-let-7c	hsa-mir-125a	hsa-mir-214	hsa-mir-200a	hsa-mir-223	hsa-mir-203	hsa-mir-106b	hsa-mir-508	hsa-mir-146b	hsa-mir-223	hsa-mir-203	hsa-mir-31	hsa-mir-137	hsa-mir-29c	hsa-mir-214	hsa-let-7i	hsa-mir-146b	hsa-mir-19a	hsa-let-7c	hsa-mir-145	hsa-mir-16-1	hsa-mir-210	hsa-mir-150	hsa-mir-146b	hsa-let-7g	hsa-mir-106b	hsa-mir-342	hsa-mir-222	hsa-mir-223	hsa-let-7g	hsa-mir-486	hsa-mir-143	hsa-mir-29c	hsa-let-7b	hsa-mir-143
hsa-let-7g	hsa-mir-122	hsa-let-7b	hsa-mir-146b	hsa-let-7b	hsa-mir-15b	hsa-mir-146b	hsa-mir-29c	hsa-mir-132	hsa-mir-19a	hsa-mir-18a	hsa-mir-106b	hsa-mir-29c	hsa-mir-195	hsa-mir-132	hsa-mir-30a	hsa-mir-150	hsa-mir-133b	hsa-mir-150	hsa-mir-143	hsa-mir-143	hsa-mir-31	hsa-mir-449b	hsa-mir-15a	hsa-mir-195	hsa-mir-15a	hsa-mir-143	hsa-mir-26b	hsa-let-7g	hsa-mir-20b	hsa-let-7d	hsa-mir-15a	hsa-mir-31	hsa-mir-146b	hsa-mir-223	hsa-mir-29c	hsa-mir-29c	hsa-mir-34c	hsa-mir-106b	hsa-mir-200b	hsa-mir-34c	hsa-let-7e	hsa-let-7i	hsa-mir-29c	hsa-mir-19a	hsa-mir-31	hsa-mir-146b	hsa-mir-222	hsa-mir-210	hsa-mir-29c
hsa-mir-34c	hsa-mir-195	hsa-mir-148a	hsa-mir-222	hsa-mir-15a	hsa-mir-22	hsa-mir-31	hsa-mir-146b	hsa-mir-133b	hsa-mir-15a	hsa-mir-210	hsa-mir-148a	hsa-mir-34b	hsa-mir-31	hsa-let-7e	hsa-mir-148a	hsa-mir-29c	hsa-mir-34c	hsa-mir-200b	hsa-mir-15a	hsa-mir-221	hsa-mir-210	hsa-mir-212	hsa-mir-15b	hsa-let-7c	hsa-mir-375	hsa-mir-29c	hsa-mir-328	hsa-mir-200b	hsa-mir-135b	hsa-mir-210	hsa-mir-19a	hsa-mir-29c	hsa-mir-15a	hsa-mir-31	hsa-mir-195	hsa-mir-223	hsa-mir-31	hsa-let-7g	hsa-mir-29c	hsa-let-7i	hsa-mir-106b	hsa-mir-150	hsa-mir-15b	hsa-mir-122	hsa-let-7i	hsa-mir-29c	hsa-mir-106b	hsa-mir-214	hsa-mir-210
hsa-mir-146b	hsa-mir-15a	hsa-mir-222	hsa-mir-29c	hsa-let-7d	hsa-mir-206	hsa-mir-222	hsa-let-7g	hsa-let-7i	hsa-mir-210	hsa-mir-34c	hsa-mir-486	hsa-mir-203	hsa-mir-30a	hsa-mir-122	hsa-let-7g	hsa-mir-200c	hsa-let-7c	hsa-mir-34c	hsa-mir-200a	hsa-let-7d	hsa-mir-200b	hsa-mir-370	hsa-let-7d	hsa-mir-210	hsa-mir-29c	hsa-mir-183	hsa-mir-196b	hsa-let-7i	hsa-mir-25	hsa-mir-19a	hsa-mir-18a	hsa-mir-30a	hsa-let-7d	hsa-mir-19a	hsa-mir-30a	hsa-let-7g	hsa-mir-429	hsa-mir-133b	hsa-mir-19a	hsa-mir-203	hsa-mir-30a	hsa-let-7d	hsa-let-7g	hsa-mir-210	hsa-mir-19a	hsa-mir-203	hsa-mir-34c	hsa-mir-15a	hsa-mir-200b
hsa-mir-200b	hsa-let-7e	hsa-let-7d	hsa-mir-200c	hsa-let-7e	hsa-mir-31	hsa-mir-200b	hsa-let-7c	hsa-mir-15b	hsa-mir-30b	hsa-mir-31	hsa-mir-146b	hsa-mir-10b	hsa-mir-29c	hsa-let-7b	hsa-mir-31	hsa-let-7b	hsa-let-7g	hsa-mir-19a	hsa-mir-29c	hsa-mir-222	hsa-let-7i	hsa-mir-483	hsa-mir-106b	hsa-let-7g	hsa-mir-222	hsa-let-7b	hsa-mir-206	hsa-mir-210	hsa-mir-10a	hsa-let-7c	hsa-mir-30a	hsa-mir-200b	hsa-mir-210	hsa-mir-200b	hsa-mir-148a	hsa-let-7i	hsa-mir-203	hsa-let-7i	hsa-mir-203	hsa-let-7d	hsa-mir-10b	hsa-mir-122	hsa-mir-133b	hsa-mir-106b	hsa-let-7c	hsa-let-7g	hsa-let-7g	hsa-mir-195	hsa-mir-200a
hsa-let-7b	hsa-mir-29c	hsa-mir-146b	hsa-let-7d	hsa-mir-31	hsa-mir-34b	hsa-let-7g	hsa-mir-143	hsa-mir-22	hsa-mir-122	hsa-mir-132	hsa-mir-23b	hsa-mir-486	hsa-mir-34c	hsa-mir-29c	hsa-mir-20b	hsa-let-7e	hsa-let-7b	hsa-mir-122	hsa-mir-210	hsa-let-7b	hsa-mir-10b	hsa-mir-372	hsa-let-7b	hsa-mir-222	hsa-mir-125a	hsa-mir-106b	hsa-mir-30e	hsa-let-7b	hsa-mir-342	hsa-mir-214	hsa-mir-143	hsa-mir-26b	hsa-mir-122	hsa-mir-15a	hsa-mir-150	hsa-mir-375	hsa-let-7d	hsa-mir-200a	hsa-let-7b	hsa-mir-146b	hsa-let-7c	hsa-mir-143	hsa-mir-195	hsa-let-7d	hsa-let-7d	hsa-let-7d	hsa-mir-100	hsa-mir-182	hsa-mir-98
hsa-let-7c	hsa-mir-486	hsa-mir-15b	hsa-mir-375	hsa-mir-19a	hsa-mir-20b	hsa-mir-34c	hsa-let-7b	hsa-mir-222	hsa-mir-143	hsa-mir-22	hsa-mir-200b	hsa-mir-342	hsa-mir-200b	hsa-let-7d	hsa-mir-203	hsa-let-7g	hsa-let-7i	hsa-mir-146b	hsa-mir-146b	hsa-let-7c	hsa-mir-195	hsa-mir-130b	hsa-let-7c	hsa-mir-31	hsa-let-7g	hsa-mir-203	hsa-mir-186	hsa-mir-31	hsa-mir-193a	hsa-mir-146b	hsa-mir-106b	hsa-let-7e	hsa-mir-106b	hsa-mir-125a	hsa-mir-19a	hsa-mir-429	hsa-mir-125a	hsa-let-7b	hsa-mir-200a	hsa-let-7c	hsa-let-7g	hsa-let-7c	hsa-mir-210	hsa-mir-30a	hsa-let-7b	hsa-let-7c	hsa-let-7c	hsa-let-7d	hsa-mir-146b
hsa-mir-31	hsa-let-7d	hsa-mir-342	hsa-mir-141	hsa-mir-210	hsa-mir-23b	hsa-mir-30a	hsa-let-7d	hsa-mir-150	hsa-mir-106b	hsa-mir-26b	hsa-mir-222	hsa-mir-23b	hsa-mir-486	hsa-let-7i	hsa-let-7d	hsa-let-7i	hsa-mir-122	hsa-let-7i	hsa-mir-375	hsa-let-7i	hsa-mir-122	hsa-mir-330	hsa-mir-143	hsa-mir-200a	hsa-mir-106b	hsa-let-7c	hsa-mir-211	hsa-let-7c	hsa-mir-18b	hsa-mir-195	hsa-mir-23a	hsa-let-7c	hsa-let-7b	hsa-mir-182	hsa-let-7g	hsa-let-7d	hsa-let-7i	hsa-mir-29c	hsa-let-7c	hsa-let-7g	hsa-mir-29c	hsa-mir-200b	hsa-mir-148a	hsa-let-7i	hsa-mir-107	hsa-mir-133b	hsa-let-7i	hsa-mir-30a	hsa-mir-203
hsa-mir-22	hsa-let-7b	hsa-mir-106b	hsa-let-7c	hsa-mir-23a	hsa-mir-132	hsa-let-7i	hsa-mir-34c	hsa-let-7d	hsa-mir-23b	hsa-mir-10b	hsa-mir-210	hsa-mir-100	hsa-mir-23b	hsa-mir-195	hsa-mir-133b	hsa-mir-221	hsa-let-7d	hsa-mir-106b	hsa-mir-31	hsa-let-7g	hsa-mir-34c	hsa-mir-520e	hsa-mir-100	hsa-mir-203	hsa-mir-10b	hsa-mir-150	hsa-mir-149	hsa-mir-106b	hsa-mir-23a	hsa-mir-23a	hsa-mir-29c	hsa-mir-22	hsa-mir-195	hsa-mir-222	hsa-mir-93	hsa-mir-34c	hsa-mir-146b	hsa-let-7c	hsa-mir-375	hsa-mir-210	hsa-let-7b	hsa-mir-31	hsa-mir-23b	hsa-let-7b	hsa-let-7e	hsa-let-7b	hsa-mir-182	hsa-let-7e	hsa-mir-150
hsa-mir-133b	hsa-let-7g	hsa-let-7g	hsa-mir-10b	hsa-mir-30a	hsa-let-7c	hsa-mir-486	hsa-mir-200a	hsa-let-7c	hsa-mir-31	hsa-mir-143	hsa-mir-23a	hsa-mir-125a	hsa-mir-99a	hsa-mir-143	hsa-mir-342	hsa-mir-106b	hsa-mir-99a	hsa-let-7g	hsa-mir-150	hsa-mir-150	hsa-let-7d	hsa-mir-217	hsa-mir-210	hsa-mir-20b	hsa-let-7c	hsa-mir-148a	hsa-mir-488	hsa-let-7e	hsa-mir-96	hsa-let-7g	hsa-mir-122	hsa-mir-143	hsa-mir-30a	hsa-mir-29c	hsa-mir-137	hsa-let-7b	hsa-let-7b	hsa-mir-210	hsa-mir-106a	hsa-mir-214	hsa-let-7d	hsa-mir-486	hsa-mir-23a	hsa-mir-23b	hsa-mir-144	hsa-mir-106b	hsa-mir-342	hsa-mir-31	hsa-mir-148a
hsa-mir-122	hsa-mir-328	hsa-let-7e	hsa-let-7b	hsa-mir-143	hsa-mir-486	hsa-let-7b	hsa-mir-31	hsa-mir-18a	hsa-let-7e	hsa-mir-214	hsa-let-7g	hsa-mir-200b	hsa-mir-199b	hsa-mir-203	hsa-mir-34c	hsa-mir-133b	hsa-mir-30a	hsa-let-7b	hsa-mir-106b	hsa-mir-34c	hsa-mir-133b	hsa-mir-134	hsa-let-7g	hsa-let-7b	hsa-mir-34c	hsa-mir-34c	hsa-mir-708	hsa-mir-133b	hsa-mir-192	hsa-mir-122	hsa-mir-195	hsa-mir-200c	hsa-mir-29c	hsa-mir-214	hsa-mir-486	hsa-mir-146b	hsa-let-7c	hsa-mir-150	hsa-let-7d	hsa-mir-200a	hsa-mir-200b	hsa-mir-29c	hsa-let-7c	hsa-mir-486	hsa-mir-200a	hsa-mir-486	hsa-mir-200c	hsa-let-7c	hsa-mir-125a
hsa-mir-200a	hsa-mir-342	hsa-let-7i	hsa-let-7i	hsa-mir-29c	hsa-mir-148a	hsa-let-7c	hsa-mir-122	hsa-mir-223	hsa-mir-23a	hsa-mir-122	hsa-mir-27b	hsa-mir-375	hsa-mir-125a	hsa-let-7g	hsa-mir-181c	hsa-mir-22	hsa-mir-148a	hsa-let-7c	hsa-mir-34c	hsa-mir-429	hsa-let-7c	hsa-mir-650	hsa-mir-29c	hsa-let-7e	hsa-mir-133b	hsa-mir-30a	hsa-mir-424	hsa-mir-203	hsa-mir-15b	hsa-mir-106b	hsa-mir-30b	hsa-mir-132	hsa-mir-148a	hsa-mir-143	hsa-mir-106a	hsa-mir-106b	hsa-let-7g	hsa-let-7d	hsa-mir-106b	hsa-mir-122	hsa-mir-23b	hsa-mir-106b	hsa-mir-19a	hsa-mir-31	hsa-mir-214	hsa-mir-148a	hsa-let-7b	hsa-mir-200c	hsa-mir-133b
hsa-mir-203	hsa-let-7i	hsa-mir-182	hsa-let-7g	hsa-mir-23b	hsa-let-7d	hsa-let-7d	hsa-let-7i	hsa-mir-486	hsa-mir-30e	hsa-mir-20b	hsa-let-7b	hsa-mir-23a	hsa-mir-132	hsa-mir-10b	hsa-mir-137	hsa-mir-146b	hsa-mir-106b	hsa-mir-214	hsa-mir-214	hsa-mir-31	hsa-mir-30a	hsa-mir-491	hsa-mir-214	hsa-let-7i	hsa-let-7b	hsa-mir-200a	hsa-mir-520h	hsa-mir-30a	hsa-mir-107	hsa-mir-31	hsa-mir-23b	hsa-let-7b	hsa-mir-342	hsa-mir-34c	hsa-mir-133b	hsa-let-7c	hsa-mir-200c	hsa-mir-203	hsa-mir-486	hsa-mir-133b	hsa-mir-148a	hsa-mir-200a	hsa-let-7b	hsa-let-7c	hsa-mir-34c	hsa-let-7i	hsa-mir-30a	hsa-mir-23b	hsa-mir-106b
hsa-let-7d	hsa-mir-98	hsa-mir-133b	hsa-mir-34c	hsa-mir-34c	hsa-mir-10b	hsa-mir-143	hsa-mir-210	hsa-mir-29c	hsa-mir-10b	hsa-mir-486	hsa-mir-20b	hsa-mir-200a	hsa-mir-34b	hsa-mir-30e	hsa-mir-144	hsa-mir-135b	hsa-mir-182	hsa-mir-148a	hsa-mir-203	hsa-mir-200c	hsa-let-7b	hsa-mir-432	hsa-let-7i	hsa-mir-96	hsa-mir-486	hsa-mir-182	hsa-mir-494	hsa-mir-34c	hsa-mir-296	hsa-mir-23b	hsa-mir-31	hsa-mir-122	hsa-mir-200b	hsa-mir-106b	hsa-mir-34c	hsa-mir-182	hsa-mir-10b	hsa-mir-31	hsa-let-7e	hsa-let-7b	hsa-mir-31	hsa-let-7e	hsa-mir-206	hsa-mir-195	hsa-mir-203	hsa-mir-31	hsa-mir-10b	hsa-mir-429	hsa-mir-31
hsa-mir-206	hsa-mir-206	hsa-mir-663a	hsa-mir-486	hsa-mir-195	hsa-mir-212	hsa-mir-148a	hsa-mir-22	hsa-let-7e	hsa-mir-200b	hsa-let-7g	hsa-let-7d	hsa-mir-31	hsa-mir-193a	hsa-mir-34c	hsa-let-7b	hsa-mir-192	hsa-mir-183	hsa-let-7d	hsa-mir-10b	hsa-mir-106b	hsa-mir-214	hsa-mir-361	hsa-mir-148a	hsa-mir-106a	hsa-let-7d	hsa-let-7g	hsa-mir-663a	hsa-mir-200a	hsa-mir-30b	hsa-mir-30a	hsa-mir-98	hsa-mir-342	hsa-mir-143	hsa-mir-183	hsa-mir-222	hsa-mir-10b	hsa-mir-210	hsa-mir-375	hsa-mir-200c	hsa-mir-148a	hsa-mir-34c	hsa-mir-148a	hsa-mir-486	hsa-mir-22	hsa-mir-30a	hsa-mir-214	hsa-let-7d	hsa-mir-106b	hsa-mir-214
hsa-mir-195	hsa-let-7c	hsa-mir-30a	hsa-mir-106b	hsa-mir-122	hsa-let-7e	hsa-mir-23b	hsa-mir-141	hsa-mir-200b	hsa-let-7b	hsa-mir-23a	hsa-mir-182	hsa-mir-22	hsa-mir-107	hsa-mir-23a	hsa-let-7i	hsa-mir-23b	hsa-mir-107	hsa-mir-212	hsa-mir-148a	hsa-let-7e	hsa-mir-203	hsa-mir-519b	hsa-mir-122	hsa-mir-214	hsa-mir-150	hsa-mir-146b	hsa-mir-520c	hsa-mir-10b	hsa-mir-302a	hsa-mir-486	hsa-mir-34c	hsa-let-7d	hsa-mir-132	hsa-mir-23a	hsa-mir-148b	hsa-mir-148a	hsa-mir-106b	hsa-mir-30a	hsa-mir-30a	hsa-let-7e	hsa-mir-30b	hsa-mir-210	hsa-mir-34c	hsa-let-7e	hsa-mir-99a	hsa-mir-34c	hsa-mir-122	hsa-mir-143	hsa-mir-100
hsa-let-7i	hsa-mir-30b	hsa-mir-31	hsa-let-7e	hsa-mir-148a	hsa-let-7b	hsa-let-7e	hsa-mir-148a	hsa-mir-31	hsa-let-7c	hsa-mir-335	hsa-mir-203	hsa-mir-214	hsa-mir-200c	hsa-mir-182	hsa-mir-183	hsa-mir-375	hsa-let-7e	hsa-mir-210	hsa-mir-122	hsa-mir-30a	hsa-let-7e	hsa-mir-424	hsa-mir-30a	hsa-mir-27a	hsa-let-7i	hsa-let-7i	hsa-mir-340	hsa-mir-195	hsa-mir-106a	hsa-mir-148a	hsa-mir-320a	hsa-mir-15b	hsa-mir-30b	hsa-mir-30a	hsa-mir-223	hsa-mir-133b	hsa-mir-183	hsa-mir-106a	hsa-mir-10b	hsa-mir-30a	hsa-mir-206	hsa-mir-203	hsa-mir-31	hsa-mir-96	hsa-mir-106b	hsa-let-7e	hsa-mir-148a	hsa-mir-29c	hsa-mir-200c
hsa-mir-143	hsa-mir-143	hsa-mir-34c	hsa-mir-429	hsa-mir-132	hsa-let-7i	hsa-mir-342	hsa-let-7e	hsa-mir-19a	hsa-let-7i	hsa-mir-23b	hsa-mir-93	hsa-mir-200c	hsa-mir-30b	hsa-mir-22	hsa-mir-200b	hsa-mir-23a	hsa-mir-195	hsa-mir-486	hsa-mir-486	hsa-mir-10b	hsa-mir-200a	hsa-mir-362	hsa-mir-133b	hsa-mir-133b	hsa-mir-192	hsa-mir-302c	hsa-mir-520a	hsa-mir-122	hsa-mir-196b	hsa-mir-342	hsa-mir-10b	hsa-mir-34c	hsa-mir-23b	hsa-mir-10b	hsa-mir-210	hsa-mir-199b	hsa-let-7e	hsa-mir-10b	hsa-mir-34c	hsa-mir-182	hsa-mir-132	hsa-mir-214	hsa-mir-22	hsa-mir-148a	hsa-mir-200c	hsa-mir-200a	hsa-mir-200a	hsa-mir-122	hsa-mir-375
hsa-mir-148a	hsa-mir-148a	hsa-mir-200b	hsa-mir-133b	hsa-mir-200b	hsa-mir-106a	hsa-mir-200a	hsa-mir-133b	hsa-mir-200a	hsa-let-7d	hsa-let-7c	hsa-let-7c	hsa-mir-127	hsa-mir-22	hsa-mir-148a	hsa-mir-182	hsa-mir-182	hsa-mir-193a	hsa-mir-143	hsa-mir-183	hsa-mir-214	hsa-mir-96	hsa-mir-503	hsa-mir-200a	hsa-mir-302b	hsa-mir-146b	hsa-mir-10b	hsa-mir-510	hsa-mir-486	hsa-mir-338	hsa-mir-182	hsa-mir-486	hsa-mir-206	hsa-mir-31	hsa-mir-200a	hsa-mir-22	hsa-mir-34b	hsa-mir-214	hsa-mir-212	hsa-mir-214	hsa-mir-10b	hsa-mir-23a	hsa-mir-34c	hsa-let-7d	hsa-mir-23a	hsa-mir-20b	hsa-mir-22	hsa-mir-214	hsa-let-7i	hsa-mir-23a
hsa-mir-486	hsa-mir-10b	hsa-mir-214	hsa-mir-320a	hsa-mir-182	hsa-mir-214	hsa-mir-195	hsa-mir-195	hsa-mir-137	hsa-mir-342	hsa-mir-200b	hsa-mir-122	hsa-mir-144	hsa-mir-98	hsa-mir-23b	hsa-mir-107	hsa-mir-99a	hsa-mir-100	hsa-mir-25	hsa-mir-30a	hsa-mir-148a	hsa-mir-183	hsa-mir-494	hsa-mir-222	hsa-mir-302c	hsa-mir-93	hsa-mir-210	hsa-mir-584	hsa-mir-214	hsa-mir-92b	hsa-mir-143	hsa-mir-132	hsa-mir-130a	hsa-mir-34c	hsa-mir-148a	hsa-mir-206	hsa-mir-183	hsa-mir-182	hsa-mir-148a	hsa-mir-15b	hsa-mir-20b	hsa-mir-214	hsa-mir-182	hsa-mir-30b	hsa-mir-34c	hsa-mir-30b	hsa-mir-210	hsa-mir-15b	hsa-mir-342	hsa-mir-34b
hsa-mir-342	hsa-mir-23a	hsa-mir-210	hsa-mir-195	hsa-mir-26b	hsa-mir-93	hsa-mir-22	hsa-mir-30a	hsa-mir-214	hsa-mir-486	hsa-mir-328	hsa-mir-195	hsa-mir-30a	hsa-mir-200a	hsa-mir-206	hsa-let-7e	hsa-mir-31	hsa-mir-106a	hsa-mir-203	hsa-mir-302b	hsa-mir-23b	hsa-mir-182	hsa-mir-185	hsa-mir-212	hsa-mir-30a	hsa-mir-210	hsa-mir-214	hsa-mir-495	hsa-mir-148a	hsa-mir-193b	hsa-mir-29c	hsa-mir-148a	hsa-mir-10b	hsa-mir-98	hsa-mir-96	hsa-let-7b	hsa-let-7e	hsa-mir-195	hsa-let-7e	hsa-mir-148a	hsa-mir-183	hsa-mir-296	hsa-mir-106a	hsa-let-7i	hsa-mir-200b	hsa-mir-122	hsa-mir-320a	hsa-mir-195	hsa-mir-148a	hsa-mir-122
hsa-mir-214	hsa-mir-23b	hsa-mir-143	hsa-mir-183	hsa-mir-200a	hsa-mir-23a	hsa-mir-210	hsa-mir-214	hsa-mir-195	hsa-mir-214	hsa-mir-320a	hsa-mir-34c	hsa-mir-193a	hsa-mir-23a	hsa-mir-34b	hsa-mir-22	hsa-mir-486	hsa-mir-125a	hsa-mir-10b	hsa-mir-195	hsa-mir-210	hsa-mir-148a	hsa-mir-32	hsa-let-7e	hsa-mir-148a	hsa-mir-148a	hsa-mir-141	hsa-mir-363	hsa-mir-200c	hsa-mir-181d	hsa-mir-132	hsa-mir-200b	hsa-let-7i	hsa-mir-26b	hsa-mir-146b	hsa-mir-30b	hsa-mir-486	hsa-mir-23b	hsa-mir-486	hsa-mir-320a	hsa-mir-200c	hsa-mir-127	hsa-mir-15b	hsa-let-7e	hsa-mir-30b	hsa-mir-23b	hsa-mir-182	hsa-let-7e	hsa-mir-141	hsa-mir-30a
hsa-let-7e	hsa-mir-200b	hsa-mir-29c	hsa-mir-148a	hsa-mir-206	hsa-mir-30b	hsa-mir-96	hsa-mir-10b	hsa-mir-34c	hsa-mir-34c	hsa-let-7e	hsa-mir-183	hsa-mir-132	hsa-mir-182	hsa-mir-320a	hsa-mir-193a	hsa-mir-100	hsa-mir-23b	hsa-mir-182	hsa-mir-125a	hsa-mir-375	hsa-mir-486	hsa-mir-520f	hsa-mir-23a	hsa-mir-141	hsa-mir-23b	hsa-let-7e	hsa-mir-185	hsa-mir-141	hsa-mir-130a	hsa-mir-26b	hsa-mir-342	hsa-mir-148a	hsa-mir-15b	hsa-mir-203	hsa-mir-200a	hsa-mir-23b	hsa-mir-148a	hsa-mir-15b	hsa-mir-224	hsa-mir-199b	hsa-mir-152	hsa-mir-30a	hsa-mir-143	hsa-mir-203	hsa-mir-148a	hsa-mir-30a	hsa-mir-193a	hsa-mir-146b	hsa-mir-183
hsa-mir-182	hsa-mir-132	hsa-mir-195	hsa-mir-20b	hsa-mir-203	hsa-mir-203	hsa-mir-132	hsa-mir-125a	hsa-mir-23b	hsa-let-7g	hsa-let-7b	hsa-let-7i	hsa-mir-199b	hsa-mir-204	hsa-mir-127	hsa-mir-10b	hsa-mir-302b	hsa-mir-20b	hsa-mir-206	hsa-mir-133b	hsa-mir-125a	hsa-mir-20b	hsa-mir-502	hsa-mir-34c	hsa-mir-224	hsa-let-7e	hsa-mir-195	hsa-mir-539	hsa-mir-183	hsa-mir-152	hsa-mir-30b	hsa-mir-200c	hsa-let-7g	hsa-mir-200a	hsa-mir-328	hsa-let-7i	hsa-mir-125a	hsa-mir-30a	hsa-mir-214	hsa-mir-107	hsa-mir-375	hsa-mir-98	hsa-mir-10b	hsa-mir-200a	hsa-mir-15b	hsa-mir-100	hsa-mir-20b	hsa-mir-34b	hsa-mir-486	hsa-mir-486
hsa-mir-210	hsa-mir-182	hsa-mir-520d	hsa-mir-34b	hsa-mir-93	hsa-mir-30e	hsa-mir-122	hsa-mir-182	hsa-mir-106a	hsa-mir-30d	hsa-mir-92b	hsa-mir-200a	hsa-mir-122	hsa-mir-183	hsa-mir-375	hsa-mir-200a	hsa-mir-30a	hsa-mir-135b	hsa-mir-106a	hsa-mir-200c	hsa-mir-146b	hsa-mir-15b	hsa-mir-520g	hsa-mir-144	hsa-mir-199b	hsa-mir-30a	hsa-mir-125a	hsa-mir-506	hsa-mir-125a	hsa-mir-98	hsa-mir-34c	hsa-mir-214	hsa-mir-30b	hsa-mir-107	hsa-mir-106a	hsa-mir-30e	hsa-mir-195	hsa-mir-122	hsa-mir-200c	hsa-mir-199b	hsa-mir-224	hsa-mir-15b	hsa-mir-212	hsa-mir-137	hsa-mir-342	hsa-mir-10b	hsa-mir-96	hsa-mir-183	hsa-let-7g	hsa-mir-23b
hsa-mir-141	hsa-mir-296	hsa-mir-23a	hsa-mir-23b	hsa-mir-30b	hsa-mir-182	hsa-mir-182	hsa-mir-429	hsa-mir-30b	hsa-mir-26b	hsa-mir-34b	hsa-mir-15b	hsa-mir-107	hsa-mir-224	hsa-mir-144	hsa-mir-27b	hsa-mir-195	hsa-mir-25	hsa-mir-15b	hsa-mir-141	hsa-mir-133b	hsa-mir-23b	hsa-mir-504	hsa-mir-205	hsa-mir-23b	hsa-mir-34b	hsa-mir-93	hsa-mir-32	hsa-mir-182	hsa-mir-30e	hsa-mir-22	hsa-mir-206	hsa-mir-182	hsa-mir-486	hsa-mir-122	hsa-mir-214	hsa-mir-30a	hsa-mir-375	hsa-mir-34c	hsa-mir-144	hsa-mir-125a	hsa-mir-10a	hsa-mir-200c	hsa-mir-342	hsa-mir-214	hsa-mir-22	hsa-mir-183	hsa-mir-30b	hsa-mir-10b	hsa-mir-182
hsa-mir-30b	hsa-mir-423	hsa-mir-152	hsa-mir-25	hsa-mir-137	hsa-mir-122	hsa-mir-203	hsa-mir-342	hsa-mir-107	hsa-mir-148a	hsa-mir-15b	hsa-let-7e	hsa-mir-193b	hsa-mir-375	hsa-mir-296	hsa-mir-92b	hsa-mir-222	hsa-mir-96	hsa-let-7e	hsa-mir-106a	hsa-mir-182	hsa-mir-375	hsa-mir-363	hsa-mir-99a	hsa-mir-34b	hsa-mir-15b	hsa-mir-133b	hsa-mir-519b	hsa-mir-23b	hsa-mir-302d	hsa-mir-206	hsa-mir-26b	hsa-mir-424	hsa-mir-23a	hsa-mir-210	hsa-mir-140	hsa-mir-99a	hsa-mir-133b	hsa-mir-224	hsa-mir-195	hsa-mir-141	hsa-mir-486	hsa-mir-96	hsa-mir-122	hsa-mir-212	hsa-mir-34b	hsa-mir-99a	hsa-mir-23a	hsa-mir-203	hsa-mir-93
hsa-mir-34b	hsa-mir-34c	hsa-mir-200a	hsa-mir-182	hsa-mir-183	hsa-mir-342	hsa-mir-23a	hsa-mir-106a	hsa-mir-206	hsa-mir-328	hsa-mir-342	hsa-mir-22	hsa-mir-182	hsa-mir-214	hsa-mir-212	hsa-mir-206	hsa-mir-183	hsa-mir-199b	hsa-mir-195	hsa-mir-182	hsa-mir-183	hsa-mir-335	hsa-mir-539	hsa-mir-182	hsa-mir-200c	hsa-mir-199b	hsa-mir-106a	hsa-mir-504	hsa-mir-93	hsa-mir-191	hsa-mir-200b	hsa-mir-34b	hsa-mir-34b	hsa-mir-214	hsa-mir-486	hsa-let-7e	hsa-mir-20b	hsa-mir-34b	hsa-mir-629	hsa-mir-141	hsa-mir-34b	hsa-mir-200a	hsa-mir-375	hsa-mir-26b	hsa-mir-182	hsa-mir-191	hsa-mir-10b	hsa-mir-106a	hsa-mir-125a	hsa-mir-141
hsa-mir-125a	hsa-mir-200a	hsa-mir-20b	hsa-mir-30a	hsa-mir-30e	hsa-mir-200a	hsa-mir-199b	hsa-mir-96	hsa-mir-122	hsa-mir-132	hsa-mir-182	hsa-mir-320a	hsa-mir-10a	hsa-mir-135b	hsa-mir-15b	hsa-mir-30b	hsa-mir-193a	hsa-mir-224	hsa-mir-200c	hsa-mir-15b	hsa-mir-486	hsa-mir-34b	hsa-mir-517a	hsa-mir-141	hsa-mir-135b	hsa-mir-122	hsa-mir-199b	hsa-mir-95	hsa-mir-20b	hsa-mir-27b	hsa-mir-424	hsa-mir-182	hsa-mir-30e	hsa-mir-22	hsa-mir-424	hsa-mir-27a	hsa-mir-106a	hsa-mir-486	hsa-mir-23a	hsa-mir-182	hsa-mir-195	hsa-mir-34b	hsa-mir-342	hsa-mir-30e	hsa-mir-320a	hsa-mir-195	hsa-mir-122	hsa-mir-23b	hsa-mir-34c	hsa-mir-195
hsa-mir-212	hsa-mir-22	hsa-mir-34b	hsa-mir-125a	hsa-mir-107	hsa-mir-375	hsa-mir-214	hsa-mir-200c	hsa-mir-210	hsa-mir-206	hsa-let-7d	hsa-mir-214	hsa-mir-15b	hsa-mir-181c	hsa-mir-125a	hsa-mir-214	hsa-mir-214	hsa-mir-34b	hsa-mir-183	hsa-mir-302a	hsa-mir-195	hsa-mir-200c	hsa-mir-300	hsa-mir-10b	hsa-mir-335	hsa-mir-25	hsa-mir-96	hsa-mir-151b	hsa-mir-375	hsa-mir-373	hsa-mir-200a	hsa-mir-127	hsa-mir-486	hsa-mir-203	hsa-mir-98	hsa-let-7d	hsa-mir-100	hsa-mir-10a	hsa-mir-182	hsa-mir-125a	hsa-mir-486	hsa-mir-107	hsa-mir-183	hsa-mir-200b	hsa-mir-200a	hsa-mir-23a	hsa-mir-195	hsa-mir-429	hsa-mir-192	hsa-mir-224
hsa-mir-30e	hsa-mir-200c	hsa-mir-22	hsa-mir-93	hsa-mir-486	hsa-mir-183	hsa-mir-30b	hsa-mir-23a	hsa-mir-26b	hsa-mir-203	hsa-let-7i	hsa-mir-141	hsa-mir-27a	hsa-mir-15b	hsa-mir-98	hsa-mir-224	hsa-mir-205	hsa-mir-215	hsa-mir-22	hsa-mir-93	hsa-mir-122	hsa-mir-22	hsa-mir-526b	hsa-mir-429	hsa-mir-206	hsa-mir-302b	hsa-mir-486	hsa-mir-520g	hsa-mir-34b	hsa-mir-383	hsa-mir-203	hsa-mir-200a	hsa-mir-199b	hsa-mir-206	hsa-mir-212	hsa-mir-31	hsa-mir-122	hsa-mir-192	hsa-mir-195	hsa-mir-23a	hsa-mir-93	hsa-mir-92b	hsa-mir-195	hsa-mir-144	hsa-mir-34b	hsa-mir-342	hsa-mir-375	hsa-mir-132	hsa-mir-96	hsa-mir-199b
hsa-mir-23b	hsa-mir-203	hsa-mir-193a	hsa-mir-10a	hsa-mir-214	hsa-mir-200b	hsa-mir-15b	hsa-mir-20b	hsa-mir-93	hsa-mir-22	hsa-mir-212	hsa-mir-663a	hsa-mir-18b	hsa-mir-27a	hsa-mir-200a	hsa-mir-152	hsa-mir-10a	hsa-mir-27a	hsa-mir-96	hsa-mir-20b	hsa-mir-99a	hsa-mir-125a	hsa-mir-184	hsa-mir-200c	hsa-mir-204	hsa-mir-204	hsa-mir-302a	hsa-mir-449a	hsa-mir-342	hsa-mir-181c	hsa-mir-125a	hsa-mir-22	hsa-mir-328	hsa-mir-182	hsa-mir-204	hsa-mir-130a	hsa-mir-93	hsa-mir-205	hsa-mir-141	hsa-mir-20b	hsa-mir-25	hsa-mir-26b	hsa-mir-144	hsa-mir-148b	hsa-mir-206	hsa-mir-125a	hsa-mir-107	hsa-mir-25	hsa-mir-15b	hsa-mir-15b
hsa-mir-200c	hsa-mir-30e	hsa-mir-25	hsa-mir-122	hsa-mir-342	hsa-mir-27b	hsa-mir-10b	hsa-mir-23b	hsa-mir-143	hsa-mir-296	hsa-mir-200a	hsa-mir-212	hsa-mir-338	hsa-mir-193b	hsa-mir-200c	hsa-mir-34b	hsa-mir-210	hsa-mir-342	hsa-mir-375	hsa-mir-199b	hsa-mir-100	hsa-mir-26b	hsa-mir-422a	hsa-mir-342	hsa-mir-15b	hsa-mir-195	hsa-mir-20b	hsa-mir-422a	hsa-mir-106a	hsa-mir-140	hsa-mir-98	hsa-mir-25	hsa-mir-200a	hsa-mir-34b	hsa-mir-195	hsa-mir-200b	hsa-mir-18b	hsa-mir-93	hsa-mir-27a	hsa-mir-10a	hsa-mir-15b	hsa-mir-182	hsa-mir-25	hsa-mir-214	hsa-mir-10b	hsa-mir-206	hsa-mir-200c	hsa-mir-135b	hsa-mir-183	hsa-mir-302c
hsa-mir-10b	hsa-mir-125a	hsa-mir-424	hsa-mir-106a	hsa-mir-328	hsa-mir-26b	hsa-mir-183	hsa-mir-34b	hsa-mir-140	hsa-mir-182	hsa-mir-215	hsa-mir-206	hsa-mir-205	hsa-mir-25	hsa-mir-200b	hsa-mir-375	hsa-mir-20b	hsa-mir-144	hsa-mir-30b	hsa-mir-144	hsa-mir-22	hsa-mir-302c	hsa-mir-379	hsa-mir-34b	hsa-mir-184	hsa-mir-224	hsa-mir-302d	hsa-mir-520f	hsa-mir-199b	hsa-mir-497	hsa-mir-200c	hsa-mir-203	hsa-mir-106a	hsa-mir-212	hsa-mir-192	hsa-mir-182	hsa-mir-224	hsa-mir-96	hsa-mir-183	hsa-mir-212	hsa-mir-10a	hsa-mir-203	hsa-mir-23a	hsa-mir-107	hsa-mir-200c	hsa-mir-483	hsa-mir-125a	hsa-mir-125a	hsa-mir-30b	hsa-mir-193a
hsa-mir-25	hsa-mir-214	hsa-mir-148b	hsa-mir-199b	hsa-mir-10b	hsa-mir-193a	hsa-mir-34b	hsa-mir-486	hsa-mir-375	hsa-mir-200c	hsa-mir-205	hsa-mir-30a	hsa-mir-424	hsa-mir-130a	hsa-mir-20b	hsa-mir-99a	hsa-mir-520b	hsa-mir-205	hsa-mir-125a	hsa-mir-224	hsa-mir-135b	hsa-mir-93	hsa-mir-615	hsa-mir-520d	hsa-mir-92b	hsa-mir-135b	hsa-mir-122	hsa-mir-184	hsa-mir-144	hsa-mir-137	hsa-mir-10b	hsa-mir-494	hsa-mir-25	hsa-mir-130a	hsa-mir-141	hsa-mir-122	hsa-mir-96	hsa-mir-335	hsa-mir-144	hsa-mir-183	hsa-mir-193a	hsa-mir-200c	hsa-mir-34b	hsa-mir-203	hsa-mir-27b	hsa-mir-30e	hsa-mir-34b	hsa-mir-193b	hsa-mir-23a	hsa-mir-27a
hsa-mir-20b	hsa-mir-204	hsa-mir-206	hsa-mir-342	hsa-mir-15b	hsa-mir-320a	hsa-mir-106a	hsa-mir-326	hsa-mir-92b	hsa-mir-15b	hsa-mir-148a	hsa-mir-125a	hsa-mir-25	hsa-mir-328	hsa-mir-205	hsa-mir-125a	hsa-mir-215	hsa-mir-93	hsa-mir-34b	hsa-mir-34b	hsa-mir-10a	hsa-mir-27b	hsa-mir-28	hsa-mir-195	hsa-mir-363	hsa-mir-106a	hsa-mir-200c	hsa-mir-28	hsa-mir-302b	hsa-mir-132	hsa-mir-34b	hsa-mir-328	hsa-mir-125a	hsa-mir-10b	hsa-mir-23b	hsa-mir-363	hsa-mir-15b	hsa-mir-342	hsa-mir-22	hsa-mir-99a	hsa-mir-302c	hsa-mir-328	hsa-mir-125a	hsa-mir-182	hsa-mir-20b	hsa-mir-429	hsa-mir-23b	hsa-mir-199b	hsa-mir-107	hsa-mir-135b
hsa-mir-15b	hsa-mir-34b	hsa-mir-30e	hsa-mir-15b	hsa-mir-152	hsa-mir-181d	hsa-mir-320a	hsa-mir-183	hsa-mir-10b	hsa-mir-320a	hsa-mir-193b	hsa-mir-200c	hsa-mir-196b	hsa-mir-320a	hsa-mir-100	hsa-mir-199b	hsa-mir-96	hsa-mir-302c	hsa-mir-302c	hsa-mir-342	hsa-mir-34b	hsa-mir-141	hsa-mir-593	hsa-mir-27a	hsa-mir-127	hsa-mir-18b	hsa-mir-224	hsa-mir-519c	hsa-mir-224	hsa-mir-148b	hsa-mir-328	hsa-mir-375	hsa-mir-203	hsa-mir-296	hsa-mir-200c	hsa-mir-193b	hsa-mir-22	hsa-mir-22	hsa-mir-107	hsa-mir-193a	hsa-mir-302b	hsa-mir-25	hsa-mir-148b	hsa-mir-663a	hsa-mir-132	hsa-mir-182	hsa-mir-342	hsa-mir-10a	hsa-mir-328	hsa-mir-106a
hsa-mir-375	hsa-mir-320a	hsa-mir-106a	hsa-mir-144	hsa-mir-34b	hsa-mir-125a	hsa-mir-26b	hsa-mir-193a	hsa-mir-27a	hsa-mir-130a	hsa-mir-193a	hsa-mir-96	hsa-mir-93	hsa-mir-335	hsa-mir-10a	hsa-mir-196b	hsa-mir-99b	hsa-mir-10a	hsa-mir-199b	hsa-mir-23b	hsa-mir-20b	hsa-mir-224	hsa-mir-484	hsa-mir-199b	hsa-mir-486	hsa-mir-99a	hsa-mir-375	hsa-mir-593	hsa-mir-302c	hsa-mir-520d	hsa-mir-212	hsa-mir-125a	hsa-mir-98	hsa-mir-328	hsa-mir-34b	hsa-mir-181d	hsa-mir-302b	hsa-mir-99a	hsa-mir-140	hsa-mir-127	hsa-mir-100	hsa-mir-320a	hsa-mir-27a	hsa-mir-34b	hsa-mir-106a	hsa-mir-140	hsa-mir-92b	hsa-mir-27a	hsa-mir-132	hsa-mir-25
hsa-mir-96	hsa-mir-27b	hsa-mir-302a	hsa-mir-22	hsa-mir-96	hsa-mir-199b	hsa-mir-212	hsa-mir-375	hsa-mir-663a	hsa-mir-34b	hsa-mir-375	hsa-mir-342	hsa-mir-195	hsa-mir-206	hsa-mir-335	hsa-mir-200c	hsa-mir-93	hsa-mir-629	hsa-mir-132	hsa-mir-27a	hsa-mir-93	hsa-mir-199b	hsa-mir-198	hsa-mir-23b	hsa-mir-30e	hsa-mir-373	hsa-mir-34b	hsa-mir-433	hsa-mir-22	hsa-mir-326	hsa-mir-296	hsa-mir-107	hsa-mir-107	hsa-mir-335	hsa-mir-342	hsa-mir-203	hsa-mir-342	hsa-mir-100	hsa-mir-125a	hsa-mir-100	hsa-mir-23b	hsa-mir-100	hsa-mir-22	hsa-mir-27a	hsa-mir-183	hsa-mir-141	hsa-mir-206	hsa-mir-22	hsa-mir-206	hsa-mir-127
hsa-mir-663a	hsa-mir-497	hsa-mir-520b	hsa-mir-96	hsa-mir-212	hsa-mir-193b	hsa-mir-107	hsa-mir-212	hsa-mir-182	hsa-mir-424	hsa-mir-130a	hsa-mir-520d	hsa-mir-181d	hsa-mir-93	hsa-mir-26b	hsa-mir-122	hsa-mir-148a	hsa-mir-22	hsa-mir-107	hsa-mir-25	hsa-mir-96	hsa-mir-342	hsa-mir-95	hsa-mir-125a	hsa-mir-22	hsa-mir-20b	hsa-mir-25	hsa-mir-652	hsa-mir-99a	hsa-mir-149	hsa-mir-96	hsa-mir-30e	hsa-mir-27a	hsa-mir-96	hsa-mir-132	hsa-mir-143	hsa-mir-193a	hsa-mir-302b	hsa-mir-199b	hsa-mir-34b	hsa-mir-342	hsa-mir-199b	hsa-mir-224	hsa-mir-96	hsa-mir-30e	hsa-mir-106a	hsa-mir-144	hsa-mir-96	hsa-mir-320a	hsa-mir-148b
hsa-mir-130a	hsa-mir-26b	hsa-mir-10b	hsa-mir-205	hsa-mir-335	hsa-mir-205	hsa-mir-25	hsa-mir-520d	hsa-mir-199b	hsa-mir-25	hsa-mir-199b	hsa-mir-25	hsa-mir-497	hsa-mir-106a	hsa-mir-199b	hsa-mir-302c	hsa-mir-302c	hsa-mir-18b	hsa-mir-23a	hsa-mir-96	hsa-mir-199b	hsa-mir-25	hsa-mir-449a	hsa-mir-423	hsa-mir-99a	hsa-mir-100	hsa-mir-15b	hsa-mir-125b	hsa-mir-15b	hsa-mir-449b	hsa-mir-199b	hsa-mir-296	hsa-mir-296	hsa-mir-200c	hsa-mir-15b	hsa-mir-663a	hsa-mir-10a	hsa-mir-193a	hsa-mir-93	hsa-mir-629	hsa-mir-27a	hsa-mir-335	hsa-mir-23b	hsa-mir-92b	hsa-mir-26b	hsa-mir-152	hsa-mir-141	hsa-mir-140	hsa-mir-99a	hsa-mir-96
hsa-mir-193a	hsa-mir-107	hsa-mir-23b	hsa-mir-224	hsa-mir-98	hsa-mir-25	hsa-mir-137	hsa-mir-144	hsa-mir-20b	hsa-mir-98	hsa-mir-25	hsa-mir-144	hsa-mir-320a	hsa-mir-424	hsa-mir-214	hsa-mir-139	hsa-mir-335	hsa-mir-193b	hsa-mir-10a	hsa-mir-335	hsa-mir-302c	hsa-mir-107	hsa-mir-410	hsa-mir-328	hsa-mir-375	hsa-mir-205	hsa-mir-367	hsa-mir-382	hsa-mir-96	hsa-mir-328	hsa-mir-107	hsa-mir-199b	hsa-mir-215	hsa-mir-199b	hsa-mir-375	hsa-mir-20b	hsa-mir-192	hsa-mir-302c	hsa-mir-100	hsa-mir-22	hsa-mir-206	hsa-mir-497	hsa-mir-199b	hsa-mir-193b	hsa-mir-144	hsa-mir-199b	hsa-mir-25	hsa-mir-224	hsa-mir-199b	hsa-mir-302b
hsa-mir-183	hsa-mir-152	hsa-mir-26b	hsa-mir-302b	hsa-mir-22	hsa-mir-335	hsa-mir-200c	hsa-mir-15b	hsa-mir-181d	hsa-mir-200a	hsa-mir-137	hsa-mir-375	hsa-mir-99a	hsa-mir-18b	hsa-mir-183	hsa-mir-339	hsa-mir-520a	hsa-mir-302b	hsa-mir-20b	hsa-mir-22	hsa-mir-25	hsa-mir-302b	hsa-mir-490	hsa-mir-367	hsa-mir-193a	hsa-mir-383	hsa-mir-23b	hsa-mir-646	hsa-mir-25	hsa-mir-211	hsa-mir-320a	hsa-mir-152	hsa-mir-320a	hsa-mir-152	hsa-mir-25	hsa-mir-26b	hsa-mir-107	hsa-mir-25	hsa-mir-20b	hsa-mir-25	hsa-mir-99a	hsa-mir-22	hsa-mir-192	hsa-mir-10b	hsa-mir-107	hsa-mir-183	hsa-mir-93	hsa-mir-192	hsa-mir-204	hsa-mir-629
hsa-mir-30d	hsa-mir-100	hsa-mir-144	hsa-mir-302c	hsa-mir-125a	hsa-mir-497	hsa-mir-335	hsa-mir-193b	hsa-mir-200c	hsa-mir-192	hsa-mir-192	hsa-mir-302c	hsa-mir-296	hsa-mir-27b	hsa-mir-27a	hsa-mir-30e	hsa-mir-424	hsa-mir-338	hsa-mir-141	hsa-mir-107	hsa-mir-193a	hsa-mir-10a	hsa-mir-646	hsa-mir-375	hsa-mir-122	hsa-mir-22	hsa-mir-342	hsa-mir-337	hsa-mir-27a	hsa-mir-370	hsa-mir-30e	hsa-mir-106a	hsa-mir-141	hsa-mir-183	hsa-mir-199b	hsa-mir-96	hsa-mir-302c	hsa-mir-135b	hsa-mir-193a	hsa-mir-132	hsa-mir-107	hsa-mir-423	hsa-mir-152	hsa-mir-20b	hsa-mir-137	hsa-mir-302c	hsa-mir-302b	hsa-mir-338	hsa-mir-130a	hsa-mir-152
hsa-mir-429	hsa-mir-193a	hsa-mir-183	hsa-mir-99b	hsa-mir-100	hsa-mir-200c	hsa-mir-30e	hsa-mir-199b	hsa-mir-96	hsa-mir-107	hsa-mir-296	hsa-mir-10b	hsa-mir-30b	hsa-mir-92b	hsa-mir-483	hsa-mir-25	hsa-mir-520c	hsa-mir-708	hsa-mir-192	hsa-mir-181d	hsa-mir-196b	hsa-mir-106a	hsa-mir-433	hsa-mir-22	hsa-mir-205	hsa-mir-338	hsa-mir-373	hsa-mir-431	hsa-mir-193a	hsa-mir-424	hsa-mir-15b	hsa-mir-15b	hsa-mir-423	hsa-mir-125a	hsa-mir-22	hsa-mir-107	hsa-mir-320a	hsa-mir-373	hsa-mir-152	hsa-mir-152	hsa-mir-23a	hsa-mir-204	hsa-mir-193a	hsa-mir-106a	hsa-mir-326	hsa-mir-197	hsa-mir-663a	hsa-mir-93	hsa-mir-424	hsa-mir-20b
hsa-mir-106a	hsa-mir-424	hsa-mir-96	hsa-mir-708	hsa-mir-193a	hsa-mir-92b	hsa-mir-130a	hsa-mir-206	hsa-mir-125a	hsa-mir-204	hsa-mir-107	hsa-mir-27a	hsa-mir-106a	hsa-mir-339	hsa-mir-96	hsa-mir-26b	hsa-mir-196b	hsa-mir-320a	hsa-mir-181c	hsa-mir-99a	hsa-mir-302b	hsa-mir-152	hsa-mir-455	hsa-mir-140	hsa-mir-144	hsa-mir-107	hsa-mir-335	hsa-mir-525	hsa-mir-320a	hsa-mir-212	hsa-mir-204	hsa-mir-130a	hsa-mir-204	hsa-mir-205	hsa-mir-429	hsa-mir-432	hsa-mir-27a	hsa-mir-106a	hsa-mir-96	hsa-mir-192	hsa-mir-22	hsa-mir-99b	hsa-mir-206	hsa-mir-432	hsa-mir-375	hsa-mir-96	hsa-mir-302c	hsa-mir-141	hsa-mir-22	hsa-mir-99a
hsa-mir-144	hsa-mir-212	hsa-mir-212	hsa-mir-193a	hsa-mir-127	hsa-mir-140	hsa-mir-20b	hsa-mir-181c	hsa-mir-488	hsa-mir-141	hsa-mir-125a	hsa-mir-148b	hsa-mir-339	hsa-mir-20b	hsa-mir-107	hsa-mir-127	hsa-mir-367	hsa-mir-196b	hsa-mir-144	hsa-mir-339	hsa-mir-23a	hsa-mir-206	hsa-mir-507	hsa-mir-148b	hsa-mir-26b	hsa-mir-27a	hsa-mir-27a	hsa-mir-411	hsa-mir-26b	hsa-mir-197	hsa-mir-27a	hsa-mir-100	hsa-mir-520d	hsa-mir-30e	hsa-mir-302b	hsa-mir-183	hsa-mir-338	hsa-mir-20b	hsa-mir-342	hsa-mir-429	hsa-mir-96	hsa-mir-125a	hsa-mir-132	hsa-mir-199b	hsa-mir-205	hsa-mir-132	hsa-mir-199b	hsa-mir-92b	hsa-mir-205	hsa-mir-22
hsa-mir-199b	hsa-mir-183	hsa-mir-125a	hsa-mir-197	hsa-mir-27b	hsa-mir-96	hsa-mir-375	hsa-mir-663a	hsa-mir-203	hsa-mir-199b	hsa-mir-302c	hsa-mir-99a	hsa-mir-26b	hsa-mir-302b	hsa-mir-424	hsa-mir-96	hsa-mir-130a	hsa-mir-23a	hsa-mir-342	hsa-mir-429	hsa-mir-106a	hsa-mir-27a	hsa-mir-421	hsa-mir-198	hsa-mir-107	hsa-mir-302c	hsa-mir-99a	hsa-mir-300	hsa-mir-206	hsa-mir-663a	hsa-mir-106a	hsa-mir-302c	hsa-mir-100	hsa-mir-339	hsa-mir-206	hsa-mir-34b	hsa-mir-92b	hsa-mir-27a	hsa-mir-25	hsa-mir-30b	hsa-mir-127	hsa-mir-375	hsa-mir-497	hsa-mir-200c	hsa-mir-99a	hsa-mir-27a	hsa-mir-27b	hsa-mir-181c	hsa-mir-30e	hsa-mir-192
hsa-mir-520d	hsa-mir-127	hsa-mir-200c	hsa-mir-27a	hsa-mir-302b	hsa-mir-99a	hsa-mir-99a	hsa-mir-26b	hsa-mir-193b	hsa-mir-335	hsa-mir-198	hsa-mir-132	hsa-mir-224	hsa-mir-497	hsa-mir-92b	hsa-mir-130a	hsa-mir-34b	hsa-mir-191	hsa-mir-30e	hsa-mir-193a	hsa-mir-373	hsa-mir-339	hsa-mir-590	hsa-mir-132	hsa-mir-342	hsa-mir-193a	hsa-mir-22	hsa-mir-455	hsa-mir-107	hsa-mir-186	hsa-mir-100	hsa-mir-148b	hsa-mir-212	hsa-mir-424	hsa-mir-520d	hsa-mir-200c	hsa-mir-335	hsa-mir-15b	hsa-mir-148b	hsa-mir-93	hsa-mir-18b	hsa-mir-494	hsa-mir-93	hsa-mir-183	hsa-mir-125a	hsa-mir-224	hsa-mir-335	hsa-mir-30e	hsa-mir-497	hsa-mir-18b
hsa-mir-137	hsa-mir-130a	hsa-mir-30b	hsa-mir-135b	hsa-mir-20b	hsa-mir-27a	hsa-mir-181c	hsa-mir-373	hsa-mir-30e	hsa-mir-100	hsa-mir-144	hsa-mir-181d	hsa-mir-96	hsa-mir-196b	hsa-mir-25	hsa-mir-10a	hsa-mir-629	hsa-mir-212	hsa-mir-23b	hsa-mir-10a	hsa-mir-192	hsa-mir-30b	hsa-mir-501	hsa-mir-326	hsa-mir-10a	hsa-mir-342	hsa-mir-429	hsa-mir-33b	hsa-mir-27b	hsa-mir-520b	hsa-mir-183	hsa-mir-335	hsa-mir-96	hsa-mir-320a	hsa-mir-135b	hsa-mir-381	hsa-mir-23a	hsa-mir-224	hsa-mir-192	hsa-mir-342	hsa-mir-629	hsa-mir-30e	hsa-mir-20b	hsa-mir-93	hsa-mir-100	hsa-mir-629	hsa-mir-23a	hsa-mir-503	hsa-mir-296	hsa-mir-205
hsa-mir-302a	hsa-mir-197	hsa-mir-134	hsa-mir-335	hsa-mir-204	hsa-mir-127	hsa-mir-141	hsa-mir-130a	hsa-mir-708	hsa-mir-125a	hsa-mir-98	hsa-mir-30b	hsa-mir-520d	hsa-mir-96	hsa-mir-148b	hsa-mir-320a	hsa-mir-199b	hsa-mir-373	hsa-mir-99a	hsa-mir-18b	hsa-mir-15b	hsa-mir-181d	hsa-mir-128	hsa-mir-206	hsa-mir-429	hsa-mir-215	hsa-mir-10a	hsa-mir-671	hsa-mir-100	hsa-mir-202	hsa-mir-192	hsa-mir-30d	hsa-mir-20b	hsa-mir-134	hsa-mir-320a	hsa-mir-144	hsa-mir-135b	hsa-mir-127	hsa-mir-302c	hsa-mir-27a	hsa-mir-193b	hsa-mir-27b	hsa-mir-629	hsa-mir-140	hsa-mir-141	hsa-mir-494	hsa-mir-15b	hsa-mir-212	hsa-mir-25	hsa-mir-10a
hsa-mir-26b	hsa-mir-186	hsa-mir-497	hsa-mir-339	hsa-mir-302c	hsa-mir-98	hsa-mir-125a	hsa-mir-205	hsa-mir-34b	hsa-mir-302c	hsa-mir-200c	hsa-mir-106a	hsa-mir-212	hsa-mir-429	hsa-mir-302b	hsa-mir-30d	hsa-mir-520h	hsa-mir-335	hsa-mir-193a	hsa-mir-193b	hsa-mir-342	hsa-mir-137	hsa-mir-522	hsa-mir-25	hsa-mir-25	hsa-mir-335	hsa-mir-181d	hsa-mir-505	hsa-mir-429	hsa-mir-32	hsa-mir-193a	hsa-mir-27a	hsa-mir-140	hsa-mir-497	hsa-mir-26b	hsa-mir-181c	hsa-mir-127	hsa-mir-206	hsa-mir-10a	hsa-mir-302c	hsa-mir-429	hsa-mir-181c	hsa-mir-520d	hsa-mir-198	hsa-mir-25	hsa-mir-135b	hsa-mir-205	hsa-mir-494	hsa-mir-100	hsa-mir-144
hsa-mir-132	hsa-mir-375	hsa-mir-130b	hsa-mir-107	hsa-mir-497	hsa-mir-18b	hsa-mir-93	hsa-mir-196b	hsa-mir-342	hsa-mir-302b	hsa-mir-497	hsa-mir-34b	hsa-mir-141	hsa-mir-370	hsa-mir-339	hsa-mir-100	hsa-mir-92b	hsa-mir-339	hsa-mir-27a	hsa-mir-302d	hsa-mir-224	hsa-mir-135b	hsa-mir-492	hsa-mir-424	hsa-mir-367	hsa-mir-139	hsa-mir-92b	hsa-mir-501	hsa-mir-10a	hsa-mir-423	hsa-mir-130a	hsa-mir-144	hsa-mir-335	hsa-mir-127	hsa-mir-100	hsa-mir-10b	hsa-mir-205	hsa-mir-196b	hsa-mir-320a	hsa-mir-497	hsa-mir-181c	hsa-mir-183	hsa-mir-107	hsa-mir-375	hsa-mir-199b	hsa-mir-15b	hsa-mir-106a	hsa-mir-127	hsa-mir-34b	hsa-mir-429
hsa-mir-23a	hsa-mir-25	hsa-mir-141	hsa-mir-127	hsa-mir-320a	hsa-mir-10a	hsa-mir-30d	hsa-mir-25	hsa-mir-183	hsa-mir-212	hsa-mir-106a	hsa-mir-367	hsa-mir-429	hsa-mir-181d	hsa-mir-192	hsa-mir-302b	hsa-mir-193b	hsa-mir-625	hsa-mir-204	hsa-mir-100	hsa-mir-206	hsa-mir-100	hsa-mir-431	hsa-mir-106a	hsa-mir-100	hsa-mir-10a	hsa-mir-205	hsa-mir-507	hsa-mir-339	hsa-mir-520h	hsa-mir-423	hsa-mir-497	hsa-mir-192	hsa-mir-204	hsa-mir-30b	hsa-mir-320a	hsa-mir-367	hsa-mir-339	hsa-mir-132	hsa-mir-30e	hsa-mir-497	hsa-mir-339	hsa-mir-204	hsa-mir-152	hsa-mir-335	hsa-mir-127	hsa-mir-27a	hsa-mir-302c	hsa-mir-106a	hsa-mir-342
hsa-mir-93	hsa-mir-96	hsa-mir-130a	hsa-mir-367	hsa-mir-200c	hsa-mir-30d	hsa-mir-27a	hsa-mir-27b	hsa-mir-497	hsa-mir-205	hsa-mir-10a	hsa-mir-181c	hsa-mir-27b	hsa-mir-144	hsa-mir-520d	hsa-mir-204	hsa-mir-302d	hsa-mir-204	hsa-mir-152	hsa-mir-98	hsa-mir-205	hsa-mir-132	hsa-mir-652	hsa-mir-183	hsa-mir-193b	hsa-mir-302a	hsa-mir-130a	hsa-mir-640	hsa-mir-205	hsa-mir-187	hsa-mir-27b	hsa-mir-96	hsa-mir-302c	hsa-mir-302c	hsa-mir-130a	hsa-mir-152	hsa-mir-152	hsa-mir-181d	hsa-mir-30b	hsa-mir-193b	hsa-mir-335	hsa-mir-141	hsa-mir-320a	hsa-mir-328	hsa-mir-27a	hsa-mir-335	hsa-mir-212	hsa-mir-629	hsa-mir-26b	hsa-mir-206
hsa-mir-320a	hsa-mir-199b	hsa-mir-132	hsa-mir-629	hsa-mir-140	hsa-mir-135b	hsa-mir-100	hsa-mir-302b	hsa-mir-98	hsa-mir-134	hsa-mir-302b	hsa-mir-363	hsa-mir-135b	hsa-mir-26b	hsa-mir-204	hsa-mir-18b	hsa-mir-26b	hsa-mir-367	hsa-mir-302b	hsa-mir-629	hsa-mir-335	hsa-mir-338	hsa-mir-337	hsa-mir-93	hsa-mir-27b	hsa-mir-181d	hsa-mir-383	hsa-mir-154	hsa-mir-629	hsa-mir-372	hsa-mir-134	hsa-mir-141	hsa-mir-183	hsa-mir-193a	hsa-mir-205	hsa-mir-92b	hsa-mir-497	hsa-mir-302a	hsa-mir-497	hsa-mir-296	hsa-mir-320a	hsa-mir-193a	hsa-mir-30b	hsa-mir-30d	hsa-mir-93	hsa-mir-25	hsa-mir-100	hsa-mir-196b	hsa-mir-212	hsa-mir-181d
hsa-mir-302b	hsa-mir-30d	hsa-mir-199b	hsa-mir-152	hsa-mir-663a	hsa-mir-100	hsa-mir-328	hsa-mir-93	hsa-mir-198	hsa-mir-27b	hsa-mir-186	hsa-mir-100	hsa-mir-302a	hsa-mir-338	hsa-mir-423	hsa-mir-483	hsa-mir-520f	hsa-mir-99b	hsa-mir-93	hsa-mir-26b	hsa-mir-520d	hsa-mir-205	hsa-mir-33b	hsa-mir-96	hsa-mir-339	hsa-mir-708	hsa-mir-193b	hsa-mir-922	hsa-mir-335	hsa-mir-455	hsa-mir-25	hsa-mir-192	hsa-mir-429	hsa-mir-375	hsa-mir-373	hsa-mir-125a	hsa-mir-30b	hsa-mir-383	hsa-mir-23b	hsa-mir-483	hsa-mir-152	hsa-mir-30d	hsa-mir-141	hsa-mir-125a	hsa-mir-148b	hsa-mir-296	hsa-mir-135b	hsa-mir-296	hsa-mir-302b	hsa-mir-497
hsa-mir-92b	hsa-mir-134	hsa-mir-302b	hsa-mir-23a	hsa-mir-144	hsa-mir-130a	hsa-mir-326	hsa-mir-10a	hsa-mir-484	hsa-mir-183	hsa-mir-367	hsa-mir-483	hsa-mir-20b	hsa-mir-302c	hsa-mir-106a	hsa-mir-205	hsa-mir-27a	hsa-mir-302a	hsa-mir-137	hsa-mir-127	hsa-mir-629	hsa-mir-99a	hsa-mir-382	hsa-mir-302a	hsa-mir-373	hsa-mir-367	hsa-mir-193a	hsa-mir-675	hsa-mir-127	hsa-mir-491	hsa-mir-127	hsa-mir-193a	hsa-mir-497	hsa-mir-100	hsa-mir-10a	hsa-mir-520d	hsa-mir-139	hsa-mir-130a	hsa-mir-34b	hsa-mir-23b	hsa-mir-373	hsa-mir-20b	hsa-mir-99a	hsa-mir-320a	hsa-mir-92b	hsa-mir-338	hsa-mir-429	hsa-mir-625	hsa-mir-375	hsa-mir-181c
hsa-mir-193b	hsa-mir-18b	hsa-mir-93	hsa-mir-18b	hsa-mir-302a	hsa-mir-196b	hsa-mir-367	hsa-mir-107	hsa-mir-338	hsa-mir-106a	hsa-mir-203	hsa-mir-137	hsa-mir-183	hsa-mir-141	hsa-mir-629	hsa-mir-135b	hsa-mir-342	hsa-mir-132	hsa-mir-224	hsa-mir-181c	hsa-mir-27a	hsa-mir-196b	hsa-mir-489	hsa-mir-193b	hsa-mir-137	hsa-mir-92b	hsa-mir-137	hsa-mir-518e	hsa-mir-30b	hsa-mir-539	hsa-mir-497	hsa-mir-424	hsa-mir-375	hsa-mir-25	hsa-mir-148b	hsa-mir-30d	hsa-mir-215	hsa-mir-520d	hsa-mir-18b	hsa-mir-338	hsa-mir-135b	hsa-mir-186	hsa-mir-134	hsa-mir-363	hsa-mir-224	hsa-mir-193b	hsa-mir-483	hsa-mir-302b	hsa-mir-98	hsa-mir-338
hsa-mir-335	hsa-mir-503	hsa-mir-339	hsa-mir-663a	hsa-mir-106a	hsa-mir-204	hsa-mir-140	hsa-mir-424	hsa-mir-30d	hsa-mir-215	hsa-mir-302a	hsa-mir-107	hsa-mir-130a	hsa-mir-192	hsa-mir-130a	hsa-mir-367	hsa-mir-449b	hsa-mir-497	hsa-mir-100	hsa-mir-212	hsa-mir-26b	hsa-mir-127	hsa-mir-574	hsa-mir-193a	hsa-mir-571	hsa-mir-625	hsa-mir-100	hsa-mir-410	hsa-mir-193b	hsa-mir-504	hsa-mir-429	hsa-mir-205	hsa-mir-432	hsa-mir-92b	hsa-mir-27a	hsa-mir-342	hsa-mir-629	hsa-mir-193b	hsa-mir-193b	hsa-mir-181c	hsa-mir-181d	hsa-mir-181d	hsa-mir-302c	hsa-mir-497	hsa-mir-520d	hsa-mir-30d	hsa-mir-224	hsa-mir-206	hsa-mir-302c	hsa-mir-26b
hsa-mir-99a	hsa-mir-494	hsa-mir-28	hsa-mir-192	hsa-mir-339	hsa-mir-302c	hsa-mir-429	hsa-mir-302c	hsa-mir-432	hsa-mir-429	hsa-mir-520d	hsa-mir-429	hsa-mir-494	hsa-mir-205	hsa-mir-302a	hsa-mir-192	hsa-mir-224	hsa-mir-152	hsa-mir-205	hsa-mir-320a	hsa-mir-302a	hsa-mir-18b	hsa-mir-671	hsa-mir-152	hsa-mir-497	hsa-mir-152	hsa-mir-18b	hsa-mir-574	hsa-mir-23a	hsa-mir-483	hsa-mir-302c	hsa-mir-27b	hsa-mir-130b	hsa-mir-10a	hsa-mir-302c	hsa-mir-484	hsa-mir-383	hsa-mir-92b	hsa-mir-99a	hsa-mir-26b	hsa-mir-196b	hsa-mir-205	hsa-mir-100	hsa-mir-130a	hsa-mir-181c	hsa-mir-148b	hsa-mir-192	hsa-mir-181d	hsa-mir-373	hsa-mir-196b
hsa-mir-424	hsa-mir-144	hsa-mir-302c	hsa-mir-191	hsa-mir-141	hsa-mir-148b	hsa-mir-92b	hsa-mir-135b	hsa-mir-363	hsa-mir-127	hsa-mir-99b	hsa-mir-675	hsa-mir-204	hsa-mir-30e	hsa-mir-99a	hsa-mir-141	hsa-mir-339	hsa-mir-197	hsa-mir-30d	hsa-mir-196b	hsa-mir-367	hsa-mir-30e	hsa-mir-525	hsa-mir-30e	hsa-mir-196b	hsa-mir-629	hsa-mir-127	hsa-mir-377	hsa-mir-18b	hsa-mir-520c	hsa-mir-302b	hsa-mir-20b	hsa-mir-193b	hsa-mir-193b	hsa-mir-107	hsa-mir-141	hsa-mir-181d	hsa-mir-26b	hsa-mir-98	hsa-mir-96	hsa-mir-30b	hsa-mir-96	hsa-mir-181c	hsa-mir-193a	hsa-mir-193a	hsa-mir-99b	hsa-mir-140	hsa-mir-152	hsa-mir-152	hsa-mir-212
hsa-mir-10a	hsa-mir-10a	hsa-mir-429	hsa-mir-625	hsa-mir-199b	hsa-mir-152	hsa-mir-98	hsa-mir-320a	hsa-mir-130a	hsa-mir-423	hsa-mir-424	hsa-mir-192	hsa-mir-192	hsa-mir-215	hsa-mir-186	hsa-mir-629	hsa-mir-520g	hsa-mir-383	hsa-mir-335	hsa-mir-140	hsa-mir-663a	hsa-mir-367	hsa-mir-371	hsa-mir-30b	hsa-mir-663a	hsa-mir-302d	hsa-mir-320a	hsa-mir-638	hsa-mir-30e	hsa-mir-488	hsa-mir-373	hsa-mir-183	hsa-mir-193a	hsa-mir-18b	hsa-mir-99a	hsa-mir-431	hsa-mir-625	hsa-mir-152	hsa-mir-130a	hsa-mir-18b	hsa-mir-130a	hsa-mir-99a	hsa-mir-429	hsa-mir-335	hsa-mir-196b	hsa-mir-93	hsa-mir-373	hsa-mir-27b	hsa-mir-184	hsa-mir-193b
hsa-mir-423	hsa-mir-27a	hsa-mir-27a	hsa-mir-206	hsa-mir-25	hsa-mir-663a	hsa-mir-144	hsa-mir-99a	hsa-mir-494	hsa-mir-375	hsa-mir-141	hsa-mir-193b	hsa-mir-206	hsa-mir-186	hsa-mir-197	hsa-mir-335	hsa-mir-106a	hsa-mir-181d	hsa-mir-497	hsa-mir-152	hsa-mir-383	hsa-mir-193b	hsa-mir-346	hsa-mir-196b	hsa-mir-326	hsa-mir-140	hsa-mir-135b	hsa-mir-624	hsa-mir-92b	hsa-mir-532	hsa-mir-10a	hsa-mir-212	hsa-mir-197	hsa-mir-192	hsa-mir-20b	hsa-mir-375	hsa-mir-27b	hsa-mir-181c	hsa-mir-181c	hsa-mir-98	hsa-mir-144	hsa-mir-424	hsa-mir-205	hsa-mir-98	hsa-mir-130a	hsa-mir-212	hsa-mir-338	hsa-mir-18b	hsa-mir-367	hsa-mir-339
hsa-mir-100	hsa-mir-192	hsa-mir-320a	hsa-mir-193b	hsa-mir-423	hsa-mir-224	hsa-mir-152	hsa-mir-27a	hsa-mir-28	hsa-mir-497	hsa-mir-423	hsa-mir-127	hsa-mir-181c	hsa-mir-30d	hsa-mir-93	hsa-mir-328	hsa-mir-708	hsa-mir-127	hsa-mir-429	hsa-mir-367	hsa-mir-139	hsa-mir-144	hsa-mir-675	hsa-mir-192	hsa-mir-23a	hsa-mir-23a	hsa-mir-107	hsa-mir-571	hsa-mir-181c	hsa-mir-520a	hsa-mir-30d	hsa-mir-429	hsa-mir-503	hsa-mir-494	hsa-mir-184	hsa-mir-95	hsa-mir-193b	hsa-mir-497	hsa-mir-429	hsa-mir-302b	hsa-mir-338	hsa-mir-18b	hsa-mir-10a	hsa-mir-205	hsa-mir-10a	hsa-mir-192	hsa-mir-191	hsa-mir-137	hsa-mir-27a	hsa-mir-107
hsa-mir-27b	hsa-mir-15b	hsa-mir-335	hsa-mir-373	hsa-mir-193b	hsa-mir-197	hsa-mir-193b	hsa-mir-302a	hsa-mir-431	hsa-mir-193a	hsa-mir-429	hsa-mir-193a	hsa-mir-335	hsa-mir-197	hsa-mir-27b	hsa-mir-211	hsa-mir-520e	hsa-mir-92b	hsa-mir-367	hsa-mir-205	hsa-mir-18b	hsa-mir-130a	hsa-mir-518e	hsa-mir-383	hsa-mir-381	hsa-mir-27b	hsa-mir-139	hsa-mir-523	hsa-mir-135b	hsa-mir-432	hsa-mir-335	hsa-mir-92b	hsa-mir-373	hsa-mir-27a	hsa-mir-30e	hsa-mir-539	hsa-mir-302a	hsa-mir-629	hsa-mir-339	hsa-mir-148b	hsa-mir-367	hsa-mir-212	hsa-mir-140	hsa-mir-25	hsa-mir-140	hsa-mir-18b	hsa-mir-30b	hsa-mir-99b	hsa-mir-302a	hsa-mir-320a
hsa-mir-134	hsa-mir-373	hsa-mir-375	hsa-mir-181d	hsa-mir-30d	hsa-mir-328	hsa-mir-663a	hsa-mir-100	hsa-mir-144	hsa-mir-27a	hsa-mir-18b	hsa-mir-152	hsa-mir-302b	hsa-mir-302a	hsa-mir-215	hsa-mir-302a	hsa-mir-127	hsa-mir-30b	hsa-mir-629	hsa-mir-135b	hsa-mir-215	hsa-mir-373	hsa-mir-630	hsa-mir-10a	hsa-mir-215	hsa-mir-196b	hsa-mir-181c	hsa-mir-298	hsa-mir-204	hsa-mir-345	hsa-mir-339	hsa-mir-204	hsa-mir-339	hsa-mir-520d	hsa-mir-152	hsa-mir-652	hsa-mir-98	hsa-mir-137	hsa-mir-181d	hsa-mir-135b	hsa-mir-205	hsa-mir-192	hsa-mir-30e	hsa-mir-181c	hsa-mir-30d	hsa-mir-27b	hsa-mir-26b	hsa-mir-339	hsa-mir-20b	hsa-mir-335
hsa-mir-135b	hsa-mir-205	hsa-mir-483	hsa-mir-196b	hsa-mir-99a	hsa-mir-302b	hsa-mir-148b	hsa-mir-137	hsa-mir-18b	hsa-mir-373	hsa-mir-27a	hsa-mir-302b	hsa-mir-663a	hsa-mir-134	hsa-mir-224	hsa-mir-32	hsa-mir-25	hsa-mir-98	hsa-mir-134	hsa-mir-130b	hsa-mir-193b	hsa-mir-193a	hsa-mir-572	hsa-mir-320a	hsa-mir-130a	hsa-mir-483	hsa-mir-152	hsa-mir-136	hsa-mir-181d	hsa-mir-330	hsa-mir-520d	hsa-mir-186	hsa-mir-494	hsa-mir-215	hsa-mir-137	hsa-mir-199b	hsa-mir-144	hsa-mir-27b	hsa-mir-338	hsa-mir-130a	hsa-mir-212	hsa-mir-302c	hsa-mir-663a	hsa-mir-302c	hsa-mir-328	hsa-mir-339	hsa-mir-193b	hsa-mir-302a	hsa-mir-494	hsa-mir-130a
hsa-mir-373	hsa-mir-335	hsa-mir-137	hsa-mir-296	hsa-mir-205	hsa-mir-483	hsa-mir-192	hsa-mir-192	hsa-mir-335	hsa-mir-144	hsa-mir-204	hsa-mir-199b	hsa-mir-302c	hsa-mir-212	hsa-mir-135b	hsa-mir-296	hsa-mir-18b	hsa-mir-520d	hsa-mir-148b	hsa-mir-192	hsa-mir-137	hsa-mir-212	hsa-mir-136	hsa-mir-302b	hsa-mir-152	hsa-mir-320a	hsa-mir-192	hsa-mir-451b	hsa-mir-215	hsa-mir-650	hsa-mir-483	hsa-mir-370	hsa-mir-205	hsa-mir-30d	hsa-mir-497	hsa-mir-32	hsa-mir-339	hsa-mir-23a	hsa-mir-30e	hsa-mir-494	hsa-mir-296	hsa-mir-130b	hsa-mir-326	hsa-mir-381	hsa-mir-152	hsa-mir-130a	hsa-mir-181c	hsa-mir-30d	hsa-mir-520d	hsa-mir-367
hsa-mir-302c	hsa-mir-193b	hsa-mir-205	hsa-mir-27b	hsa-mir-135b	hsa-mir-429	hsa-mir-302b	hsa-mir-328	hsa-mir-381	hsa-mir-503	hsa-mir-140	hsa-mir-135b	hsa-mir-99b	hsa-mir-625	hsa-mir-137	hsa-mir-215	hsa-mir-30e	hsa-mir-296	hsa-mir-320a	hsa-mir-326	hsa-mir-99b	hsa-mir-320a	hsa-mir-571	hsa-mir-708	hsa-mir-629	hsa-mir-339	hsa-mir-206	hsa-mir-660	hsa-mir-367	hsa-mir-217	hsa-mir-205	hsa-mir-302b	hsa-mir-186	hsa-mir-106a	hsa-mir-335	hsa-mir-25	hsa-mir-483	hsa-mir-204	hsa-mir-302b	hsa-mir-181d	hsa-mir-339	hsa-mir-106a	hsa-mir-302b	hsa-mir-296	hsa-mir-497	hsa-mir-10a	hsa-mir-30e	hsa-mir-148b	hsa-mir-335	hsa-mir-373
hsa-mir-27a	hsa-mir-302a	hsa-mir-128	hsa-mir-204	hsa-mir-375	hsa-mir-141	hsa-mir-302c	hsa-mir-30e	hsa-mir-95	hsa-mir-20b	hsa-mir-494	hsa-mir-10a	hsa-mir-629	hsa-mir-139	hsa-mir-302c	hsa-mir-497	hsa-mir-320a	hsa-mir-139	hsa-mir-338	hsa-mir-92b	hsa-mir-107	hsa-mir-181c	hsa-mir-640	hsa-mir-20b	hsa-mir-99b	hsa-mir-193b	hsa-mir-204	hsa-mir-603	hsa-mir-139	hsa-mir-340	hsa-mir-144	hsa-mir-373	hsa-mir-99a	hsa-mir-181c	hsa-mir-193a	hsa-mir-27b	hsa-mir-30e	hsa-mir-215	hsa-mir-663a	hsa-mir-335	hsa-mir-192	hsa-mir-27a	hsa-mir-130b	hsa-mir-326	hsa-mir-193b	hsa-mir-302b	hsa-mir-193a	hsa-mir-98	hsa-mir-18b	hsa-mir-132
hsa-mir-370	hsa-mir-629	hsa-mir-708	hsa-mir-139	hsa-mir-18b	hsa-mir-339	hsa-mir-134	hsa-mir-132	hsa-mir-652	hsa-mir-367	hsa-mir-100	hsa-mir-205	hsa-mir-625	hsa-mir-494	hsa-mir-152	hsa-mir-302d	hsa-mir-107	hsa-mir-211	hsa-mir-130a	hsa-mir-204	hsa-mir-130a	hsa-mir-215	hsa-mir-331	hsa-mir-224	hsa-mir-708	hsa-mir-127	hsa-mir-23a	hsa-mir-760	hsa-mir-192	hsa-mir-494	hsa-mir-181c	hsa-mir-423	hsa-mir-302a	hsa-mir-27b	hsa-mir-663a	hsa-mir-193a	hsa-mir-130a	hsa-mir-107	hsa-mir-206	hsa-mir-191	hsa-mir-137	hsa-mir-224	hsa-mir-335	hsa-mir-181d	hsa-mir-98	hsa-mir-181c	hsa-mir-130a	hsa-mir-204	hsa-mir-144	hsa-mir-30b
hsa-mir-181c	hsa-mir-140	hsa-mir-328	hsa-mir-483	hsa-mir-92b	hsa-mir-432	hsa-mir-205	hsa-mir-629	hsa-mir-483	hsa-mir-520d	hsa-mir-339	hsa-mir-335	hsa-mir-130b	hsa-mir-423	hsa-mir-372	hsa-mir-98	hsa-mir-30b	hsa-mir-148b	hsa-mir-140	hsa-mir-139	hsa-mir-181d	hsa-mir-23a	hsa-mir-377	hsa-mir-302c	hsa-mir-655	hsa-mir-520d	hsa-mir-26b	hsa-mir-632	hsa-mir-98	hsa-mir-638	hsa-mir-93	hsa-mir-215	hsa-mir-381	hsa-mir-302b	hsa-mir-144	hsa-mir-130b	hsa-mir-196b	hsa-mir-367	hsa-mir-27b	hsa-mir-92b	hsa-mir-383	hsa-mir-196b	hsa-mir-27b	hsa-mir-423	hsa-mir-663a	hsa-mir-205	hsa-mir-132	hsa-mir-373	hsa-mir-134	hsa-mir-625
hsa-mir-326	hsa-mir-429	hsa-mir-326	hsa-mir-383	hsa-mir-429	hsa-mir-139	hsa-mir-197	hsa-mir-339	hsa-mir-10a	hsa-mir-10a	hsa-mir-183	hsa-mir-215	hsa-mir-367	hsa-mir-340	hsa-mir-497	hsa-mir-197	hsa-mir-204	hsa-mir-30e	hsa-mir-32	hsa-mir-23a	hsa-mir-152	hsa-mir-139	hsa-mir-378c	hsa-mir-335	hsa-mir-302a	hsa-mir-181c	hsa-mir-140	hsa-mir-331	hsa-mir-373	hsa-mir-495	hsa-mir-141	hsa-mir-483	hsa-mir-367	hsa-mir-137	hsa-mir-93	hsa-mir-198	hsa-mir-181c	hsa-mir-18b	hsa-mir-92b	hsa-mir-205	hsa-mir-625	hsa-mir-373	hsa-mir-338	hsa-mir-339	hsa-mir-338	hsa-mir-92b	hsa-mir-629	hsa-mir-205	hsa-mir-10a	hsa-mir-296
hsa-mir-339	hsa-mir-99b	hsa-mir-192	hsa-mir-338	hsa-mir-373	hsa-mir-302a	hsa-mir-224	hsa-mir-338	hsa-mir-141	hsa-mir-96	hsa-mir-127	hsa-mir-520b	hsa-mir-211	hsa-mir-367	hsa-mir-429	hsa-mir-326	hsa-mir-504	hsa-mir-26b	hsa-mir-18b	hsa-mir-215	hsa-mir-520h	hsa-mir-204	hsa-mir-523	hsa-mir-373	hsa-mir-625	hsa-mir-296	hsa-mir-144	hsa-mir-378c	hsa-mir-137	hsa-mir-503	hsa-mir-494	hsa-mir-629	hsa-mir-302b	hsa-mir-429	hsa-mir-629	hsa-mir-134	hsa-mir-708	hsa-mir-30b	hsa-mir-196b	hsa-mir-339	hsa-mir-204	hsa-mir-302b	hsa-mir-302a	hsa-mir-100	hsa-mir-192	hsa-mir-193a	hsa-mir-152	hsa-mir-520d	hsa-mir-30d	hsa-mir-30d
hsa-mir-196b	hsa-mir-106a	hsa-mir-107	hsa-mir-137	hsa-mir-10a	hsa-mir-338	hsa-mir-27b	hsa-mir-224	hsa-mir-181c	hsa-mir-99b	hsa-mir-28	hsa-mir-520h	hsa-mir-370	hsa-mir-629	hsa-mir-373	hsa-mir-452	hsa-mir-122	hsa-mir-181c	hsa-mir-373	hsa-mir-338	hsa-mir-140	hsa-mir-429	hsa-mir-154	hsa-mir-135b	hsa-mir-383	hsa-mir-137	hsa-mir-326	hsa-mir-628	hsa-mir-328	hsa-mir-422a	hsa-mir-152	hsa-mir-134	hsa-mir-93	hsa-mir-144	hsa-mir-196b	hsa-mir-98	hsa-mir-302d	hsa-mir-320a	hsa-mir-26b	hsa-mir-204	hsa-mir-26b	hsa-mir-429	hsa-mir-424	hsa-mir-18b	hsa-mir-629	hsa-mir-196b	hsa-mir-148b	hsa-mir-423	hsa-mir-193a	hsa-mir-139
hsa-mir-338	hsa-mir-663a	hsa-mir-367	hsa-mir-130a	hsa-mir-27a	hsa-mir-424	hsa-mir-181d	hsa-mir-335	hsa-mir-25	hsa-mir-302a	hsa-mir-503	hsa-mir-302a	hsa-mir-30d	hsa-mir-130b	hsa-mir-140	hsa-mir-338	hsa-mir-144	hsa-mir-30d	hsa-mir-26b	hsa-mir-130a	hsa-mir-204	hsa-mir-497	hsa-mir-660	hsa-mir-127	hsa-mir-134	hsa-mir-206	hsa-mir-215	hsa-mir-548b	hsa-mir-338	hsa-mir-185	hsa-mir-197	hsa-mir-224	hsa-mir-18b	hsa-mir-326	hsa-mir-302a	hsa-mir-302c	hsa-mir-204	hsa-mir-99b	hsa-mir-296	hsa-mir-196b	hsa-mir-139	hsa-mir-215	hsa-mir-625	hsa-mir-134	hsa-mir-127	hsa-mir-424	hsa-mir-137	hsa-mir-335	hsa-mir-215	hsa-mir-92b
hsa-mir-107	hsa-mir-372	hsa-mir-548b	hsa-mir-326	hsa-mir-296	hsa-mir-520d	hsa-mir-127	hsa-mir-148b	hsa-mir-326	hsa-mir-181c	hsa-mir-130b	hsa-mir-326	hsa-mir-140	hsa-mir-148b	hsa-mir-494	hsa-mir-429	hsa-mir-152	hsa-mir-206	hsa-mir-92b	hsa-mir-520d	hsa-mir-339	hsa-mir-192	hsa-mir-188	hsa-mir-181d	hsa-mir-30d	hsa-mir-130a	hsa-mir-339	hsa-mir-1299	hsa-mir-302a	hsa-mir-95	hsa-mir-193b	hsa-mir-302a	hsa-mir-144	hsa-mir-99b	hsa-mir-140	hsa-mir-335	hsa-mir-26b	hsa-mir-296	hsa-mir-373	hsa-mir-503	hsa-mir-92b	hsa-mir-93	hsa-mir-193b	hsa-mir-192	hsa-mir-302c	hsa-mir-98	hsa-mir-367	hsa-mir-130a	hsa-mir-423	hsa-mir-204
hsa-mir-629	hsa-mir-20b	hsa-mir-373	hsa-mir-184	hsa-mir-520d	hsa-mir-381	hsa-mir-135b	hsa-mir-491	hsa-mir-410	hsa-mir-193b	hsa-mir-139	hsa-mir-18b	hsa-mir-92b	hsa-mir-373	hsa-mir-141	hsa-mir-373	hsa-mir-130b	hsa-mir-372	hsa-mir-296	hsa-mir-373	hsa-mir-144	hsa-mir-629	hsa-mir-636	hsa-mir-197	hsa-mir-320a	hsa-mir-191	hsa-mir-27b	hsa-mir-572	hsa-mir-130a	hsa-mir-510	hsa-mir-99a	hsa-mir-193b	hsa-mir-10a	hsa-mir-423	hsa-mir-154	hsa-mir-100	hsa-mir-30d	hsa-mir-338	hsa-mir-205	hsa-mir-197	hsa-mir-140	hsa-mir-197	hsa-mir-296	hsa-mir-141	hsa-mir-302a	hsa-mir-302a	hsa-mir-197	hsa-mir-367	hsa-mir-127	hsa-mir-191
hsa-mir-205	hsa-mir-198	hsa-mir-181c	hsa-mir-370	hsa-mir-215	hsa-mir-296	hsa-mir-193a	hsa-mir-708	hsa-mir-302b	hsa-mir-92b	hsa-mir-625	hsa-mir-191	hsa-mir-30e	hsa-mir-452	hsa-mir-181d	hsa-mir-184	hsa-mir-497	hsa-mir-27b	hsa-mir-98	hsa-mir-296	hsa-mir-128	hsa-mir-302d	hsa-mir-624	hsa-mir-139	hsa-mir-760	hsa-mir-326	hsa-mir-196b	hsa-mir-1305	hsa-mir-196b	hsa-mir-502	hsa-mir-302a	hsa-mir-520d	hsa-mir-92b	hsa-mir-141	hsa-mir-92b	hsa-mir-302b	hsa-mir-191	hsa-mir-30d	hsa-mir-127	hsa-mir-140	hsa-mir-27b	hsa-mir-193b	hsa-mir-135b	hsa-mir-211	hsa-mir-296	hsa-mir-26b	hsa-mir-196b	hsa-mir-497	hsa-mir-186	hsa-mir-663a
hsa-mir-367	hsa-mir-99a	hsa-mir-100	hsa-mir-212	hsa-mir-367	hsa-mir-326	hsa-mir-520d	hsa-mir-30b	hsa-mir-100	hsa-mir-224	hsa-mir-96	hsa-mir-99b	hsa-mir-215	hsa-mir-503	hsa-mir-663a	hsa-mir-424	hsa-mir-15b	hsa-mir-483	hsa-mir-193b	hsa-mir-424	hsa-mir-30e	hsa-mir-370	hsa-mir-378b	hsa-mir-134	hsa-mir-30b	hsa-mir-30e	hsa-mir-629	hsa-mir-509	hsa-mir-140	hsa-mir-520e	hsa-mir-367	hsa-mir-93	hsa-mir-152	hsa-mir-340	hsa-mir-483	hsa-mir-429	hsa-mir-206	hsa-mir-139	hsa-mir-335	hsa-mir-373	hsa-mir-663a	hsa-mir-520d	hsa-mir-26b	hsa-mir-373	hsa-mir-302b	hsa-mir-215	hsa-mir-339	hsa-mir-663a	hsa-mir-432	hsa-mir-520d
hsa-mir-148b	hsa-mir-181c	hsa-mir-421	hsa-mir-92b	hsa-mir-181c	hsa-mir-367	hsa-mir-10a	hsa-mir-130b	hsa-mir-539	hsa-mir-196b	hsa-mir-93	hsa-mir-197	hsa-mir-191	hsa-mir-520d	hsa-mir-130b	hsa-mir-423	hsa-mir-181d	hsa-mir-302d	hsa-mir-520d	hsa-mir-497	hsa-mir-625	hsa-mir-302a	hsa-mir-603	hsa-mir-130a	hsa-mir-151b	hsa-mir-497	hsa-mir-338	hsa-mir-188	hsa-mir-152	hsa-mir-520g	hsa-mir-215	hsa-mir-10a	hsa-mir-99b	hsa-mir-367	hsa-mir-431	hsa-mir-598	hsa-mir-452	hsa-mir-302d	hsa-mir-134	hsa-mir-99b	hsa-mir-302a	hsa-mir-144	hsa-mir-92b	hsa-mir-302b	hsa-mir-134	hsa-mir-520d	hsa-mir-10a	hsa-mir-186	hsa-mir-135b	hsa-mir-137
hsa-mir-383	hsa-mir-302b	hsa-mir-99a	hsa-mir-30b	hsa-mir-302d	hsa-mir-192	hsa-mir-338	hsa-mir-99b	hsa-mir-205	hsa-mir-152	hsa-mir-27b	hsa-mir-431	hsa-mir-134	hsa-mir-211	hsa-mir-18b	hsa-mir-134	hsa-mir-202	hsa-mir-424	hsa-mir-198	hsa-mir-148b	hsa-mir-320a	hsa-mir-30d	hsa-mir-628	hsa-mir-107	hsa-mir-491	hsa-mir-30d	hsa-mir-212	hsa-mir-596	hsa-mir-497	hsa-mir-361	hsa-mir-137	hsa-mir-99b	hsa-mir-139	hsa-mir-302a	hsa-mir-181c	hsa-mir-488	hsa-mir-520d	hsa-mir-625	hsa-mir-137	hsa-mir-370	hsa-mir-326	hsa-mir-135b	hsa-mir-328	hsa-mir-629	hsa-mir-429	hsa-mir-181d	hsa-mir-302a	hsa-mir-326	hsa-mir-339	hsa-mir-27b
hsa-mir-215	hsa-mir-139	hsa-mir-140	hsa-mir-302a	hsa-mir-483	hsa-mir-191	hsa-mir-204	hsa-mir-140	hsa-mir-346	hsa-mir-494	hsa-mir-181c	hsa-mir-204	hsa-mir-328	hsa-mir-140	hsa-mir-367	hsa-mir-520d	hsa-mir-296	hsa-mir-186	hsa-mir-363	hsa-mir-132	hsa-mir-27b	hsa-mir-663a	hsa-mir-1305	hsa-mir-363	hsa-mir-338	hsa-mir-26b	hsa-mir-30b	hsa-mir-378b	hsa-mir-30d	hsa-mir-572	hsa-mir-130b	hsa-mir-339	hsa-mir-196b	hsa-mir-130b	hsa-mir-224	hsa-mir-494	hsa-mir-99b	hsa-mir-708	hsa-mir-326	hsa-mir-206	hsa-mir-148b	hsa-mir-139	hsa-mir-98	hsa-mir-127	hsa-mir-494	hsa-mir-204	hsa-mir-215	hsa-mir-328	hsa-mir-92b	hsa-mir-215
hsa-mir-328	hsa-mir-520d	hsa-mir-10a	hsa-mir-497	hsa-mir-148b	hsa-mir-363	hsa-mir-432	hsa-mir-98	hsa-mir-520d	hsa-mir-186	hsa-mir-372	hsa-mir-373	hsa-mir-373	hsa-mir-708	hsa-mir-99b	hsa-mir-370	hsa-mir-625	hsa-mir-328	hsa-mir-135b	hsa-mir-99b	hsa-mir-92b	hsa-mir-296	hsa-mir-596	hsa-mir-98	hsa-mir-302d	hsa-mir-30b	hsa-mir-663a	hsa-mir-378g	hsa-mir-326	hsa-mir-520f	hsa-mir-503	hsa-mir-18b	hsa-mir-30d	hsa-mir-373	hsa-mir-367	hsa-mir-99a	hsa-mir-296	hsa-mir-370	hsa-mir-30d	hsa-mir-139	hsa-mir-30e	hsa-mir-302a	hsa-mir-30d	hsa-mir-204	hsa-mir-424	hsa-mir-449b	hsa-mir-181d	hsa-mir-215	hsa-mir-93	hsa-mir-140
hsa-mir-638	hsa-mir-302c	hsa-mir-98	hsa-mir-148b	hsa-mir-197	hsa-mir-491	hsa-mir-196b	hsa-mir-367	hsa-mir-320a	hsa-mir-18b	hsa-mir-148b	hsa-mir-519d	hsa-mir-491	hsa-mir-483	hsa-mir-452	hsa-mir-191	hsa-mir-27b	hsa-mir-140	hsa-mir-326	hsa-mir-137	hsa-mir-148b	hsa-mir-140	hsa-mir-637	hsa-mir-711	hsa-mir-452	hsa-mir-148b	hsa-mir-483	hsa-mir-4257	hsa-mir-296	hsa-mir-300	hsa-mir-372	hsa-mir-130b	hsa-mir-181c	hsa-mir-20b	hsa-mir-127	hsa-mir-18b	hsa-mir-140	hsa-mir-326	hsa-mir-139	hsa-mir-520d	hsa-mir-302d	hsa-mir-503	hsa-mir-137	hsa-mir-346	hsa-mir-181d	hsa-mir-370	hsa-mir-302d	hsa-mir-26b	hsa-mir-483	hsa-mir-491
hsa-mir-99b	hsa-mir-130b	hsa-mir-204	hsa-mir-181c	hsa-mir-130a	hsa-mir-625	hsa-mir-497	hsa-mir-383	hsa-mir-127	hsa-mir-139	hsa-mir-519b	hsa-mir-432	hsa-mir-503	hsa-mir-381	hsa-mir-625	hsa-mir-198	hsa-mir-30d	hsa-mir-130a	hsa-mir-27b	hsa-mir-30b	hsa-mir-338	hsa-mir-383	hsa-mir-451b	hsa-mir-638	hsa-mir-130b	hsa-mir-144	hsa-mir-30e	hsa-mir-151	hsa-mir-302d	hsa-mir-584	hsa-mir-99b	hsa-mir-135b	hsa-mir-32	hsa-mir-93	hsa-mir-134	hsa-mir-497	hsa-mir-326	hsa-mir-144	hsa-mir-494	hsa-mir-30d	hsa-mir-215	hsa-mir-326	hsa-mir-130a	hsa-mir-520d	hsa-mir-204	hsa-mir-367	hsa-mir-127	hsa-mir-383	hsa-mir-193b	hsa-mir-99b
hsa-mir-140	hsa-mir-148b	hsa-mir-296	hsa-mir-215	hsa-mir-340	hsa-mir-99b	hsa-mir-708	hsa-mir-18b	hsa-mir-598	hsa-mir-93	hsa-mir-152	hsa-mir-196b	hsa-mir-383	hsa-mir-137	hsa-mir-139	hsa-mir-495	hsa-mir-139	hsa-mir-137	hsa-mir-302a	hsa-mir-625	hsa-mir-181c	hsa-mir-625	hsa-mir-760	hsa-mir-130b	hsa-mir-192	hsa-mir-370	hsa-mir-148b	hsa-mir-378i	hsa-mir-383	hsa-mir-590	hsa-mir-92b	hsa-mir-99a	hsa-mir-127	hsa-mir-338	hsa-mir-193b	hsa-mir-192	hsa-mir-137	hsa-mir-663a	hsa-mir-520d	hsa-mir-663a	hsa-mir-132	hsa-mir-137	hsa-mir-367	hsa-mir-367	hsa-mir-339	hsa-mir-373	hsa-mir-520d	hsa-mir-302d	hsa-mir-197	hsa-mir-302a
hsa-mir-192	hsa-mir-141	hsa-mir-625	hsa-mir-140	hsa-mir-326	hsa-mir-134	hsa-mir-363	hsa-mir-204	hsa-mir-367	hsa-mir-137	hsa-mir-300	hsa-mir-519e	hsa-mir-326	hsa-mir-432	hsa-mir-338	hsa-mir-130b	hsa-mir-338	hsa-mir-663a	hsa-mir-510	hsa-mir-30d	hsa-mir-302d	hsa-mir-98	hsa-mir-765	hsa-mir-484	hsa-mir-539	hsa-mir-99b	hsa-mir-328	hsa-mir-1260a	hsa-mir-625	hsa-mir-506	hsa-mir-18b	hsa-mir-367	hsa-mir-137	hsa-mir-186	hsa-mir-18b	hsa-mir-483	hsa-mir-372	hsa-mir-328	hsa-mir-483	hsa-mir-625	hsa-mir-98	hsa-mir-338	hsa-mir-18b	hsa-mir-431	hsa-mir-215	hsa-mir-328	hsa-mir-204	hsa-mir-708	hsa-mir-708	hsa-mir-326
hsa-mir-224	hsa-mir-93	hsa-mir-198	hsa-mir-98	hsa-mir-224	hsa-mir-130b	hsa-mir-302a	hsa-mir-372	hsa-mir-192	hsa-mir-326	hsa-mir-346	hsa-mir-520a	hsa-mir-452	hsa-mir-191	hsa-mir-381	hsa-mir-708	hsa-mir-181c	hsa-mir-326	hsa-mir-197	hsa-mir-27b	hsa-mir-30b	hsa-mir-148b	hsa-mir-518b	hsa-mir-26b	hsa-mir-148b	hsa-mir-211	hsa-mir-497	hsa-mir-3163	hsa-mir-663a	hsa-mir-526b	hsa-mir-20b	hsa-mir-503	hsa-mir-340	hsa-mir-181d	hsa-mir-423	hsa-mir-328	hsa-mir-148b	hsa-mir-148b	hsa-mir-135b	hsa-mir-134	hsa-mir-30d	hsa-mir-483	hsa-mir-339	hsa-mir-302a	hsa-mir-135b	hsa-mir-497	hsa-mir-139	hsa-mir-424	hsa-mir-503	hsa-mir-383
hsa-mir-708	hsa-mir-340	hsa-mir-193b	hsa-mir-492	hsa-mir-139	hsa-mir-215	hsa-mir-373	hsa-mir-92b	hsa-mir-204	hsa-mir-663a	hsa-mir-134	hsa-mir-26b	hsa-mir-483	hsa-mir-520h	hsa-mir-302d	hsa-mir-383	hsa-mir-370	hsa-mir-452	hsa-mir-339	hsa-mir-206	hsa-mir-326	hsa-mir-134	hsa-mir-548b	hsa-mir-137	hsa-mir-483	hsa-mir-149	hsa-mir-452	hsa-mir-297	hsa-mir-483	hsa-mir-362	hsa-mir-186	hsa-mir-140	hsa-mir-520h	hsa-mir-198	hsa-mir-491	hsa-mir-205	hsa-mir-186	hsa-mir-491	hsa-mir-370	hsa-mir-137	hsa-mir-483	hsa-mir-367	hsa-mir-421	hsa-mir-429	hsa-mir-503	hsa-mir-326	hsa-mir-18b	hsa-mir-539	hsa-mir-27b	hsa-mir-302d
hsa-mir-127	hsa-mir-215	hsa-mir-92b	hsa-mir-26b	hsa-mir-424	hsa-mir-650	hsa-mir-296	hsa-mir-423	hsa-mir-429	hsa-mir-140	hsa-mir-373	hsa-mir-637	hsa-mir-381	hsa-mir-383	hsa-mir-181c	hsa-mir-372	hsa-mir-326	hsa-mir-130b	hsa-mir-663a	hsa-mir-191	hsa-mir-520b	hsa-mir-483	hsa-mir-378i	hsa-mir-99b	hsa-mir-149	hsa-mir-98	hsa-mir-98	hsa-mir-935	hsa-mir-452	hsa-mir-484	hsa-mir-375	hsa-mir-197	hsa-mir-452	hsa-mir-196b	hsa-mir-198	hsa-mir-10a	hsa-mir-134	hsa-mir-30e	hsa-mir-99b	hsa-mir-211	hsa-mir-328	hsa-mir-625	hsa-mir-127	hsa-mir-27b	hsa-mir-483	hsa-mir-625	hsa-mir-625	hsa-mir-139	hsa-mir-99b	hsa-mir-708
hsa-mir-204	hsa-mir-92b	hsa-mir-520e	hsa-mir-30e	hsa-mir-494	hsa-mir-373	hsa-mir-423	hsa-mir-497	hsa-mir-373	hsa-mir-99a	hsa-mir-629	hsa-mir-497	hsa-mir-139	hsa-mir-326	hsa-mir-191	hsa-mir-149	hsa-mir-483	hsa-mir-494	hsa-mir-421	hsa-mir-370	hsa-mir-127	hsa-mir-328	hsa-mir-517c	hsa-mir-339	hsa-mir-132	hsa-mir-452	hsa-mir-520d	hsa-mir-659	hsa-mir-99b	hsa-mir-28	hsa-mir-340	hsa-mir-340	hsa-mir-148b	hsa-mir-139	hsa-mir-296	hsa-mir-339	hsa-mir-663a	hsa-mir-452	hsa-mir-372	hsa-mir-328	hsa-mir-424	hsa-mir-422a	hsa-mir-196b	hsa-mir-424	hsa-mir-18b	hsa-mir-137	hsa-mir-296	hsa-mir-211	hsa-mir-520h	hsa-mir-328
hsa-mir-491	hsa-mir-339	hsa-mir-127	hsa-mir-424	hsa-mir-383	hsa-mir-198	hsa-mir-191	hsa-mir-181d	hsa-mir-296	hsa-mir-629	hsa-mir-483	hsa-mir-328	hsa-mir-149	hsa-mir-302d	hsa-mir-383	hsa-mir-491	hsa-mir-148b	hsa-mir-370	hsa-mir-181d	hsa-mir-211	hsa-mir-184	hsa-mir-99b	hsa-mir-378g	hsa-mir-181c	hsa-mir-212	hsa-mir-217	hsa-mir-30d	hsa-mir-1323	hsa-mir-148b	hsa-mir-574	hsa-mir-629	hsa-mir-181c	hsa-mir-370	hsa-mir-99a	hsa-mir-372	hsa-mir-373	hsa-mir-363	hsa-mir-140	hsa-mir-191	hsa-mir-708	hsa-mir-99b	hsa-mir-629	hsa-mir-708	hsa-mir-494	hsa-mir-491	hsa-mir-663a	hsa-mir-328	hsa-mir-130b	hsa-mir-139	hsa-mir-483
hsa-mir-18b	hsa-mir-367	hsa-mir-494	hsa-mir-30d	hsa-mir-625	hsa-mir-186	hsa-mir-215	hsa-mir-483	hsa-mir-629	hsa-mir-339	hsa-mir-196b	hsa-mir-424	hsa-mir-640	hsa-mir-372	hsa-mir-196b	hsa-mir-186	hsa-mir-452	hsa-mir-449b	hsa-mir-196b	hsa-mir-663a	hsa-mir-212	hsa-mir-149	hsa-mir-599	hsa-mir-296	hsa-mir-508	hsa-mir-132	hsa-mir-296	hsa-mir-451	hsa-mir-708	hsa-mir-519d	hsa-mir-140	hsa-mir-139	hsa-mir-520c	hsa-mir-148b	hsa-mir-494	hsa-mir-326	hsa-mir-328	hsa-mir-372	hsa-mir-367	hsa-mir-27b	hsa-mir-708	hsa-mir-32	hsa-mir-32	hsa-mir-484	hsa-mir-373	hsa-mir-139	hsa-mir-497	hsa-mir-449b	hsa-mir-520b	hsa-mir-370
hsa-mir-98	hsa-mir-137	hsa-mir-30d	hsa-mir-302d	hsa-mir-192	hsa-mir-423	hsa-mir-483	hsa-mir-152	hsa-mir-424	hsa-mir-130b	hsa-mir-211	hsa-mir-224	hsa-mir-186	hsa-mir-520b	hsa-mir-211	hsa-mir-590	hsa-mir-140	hsa-mir-423	hsa-mir-483	hsa-mir-30e	hsa-mir-424	hsa-mir-491	hsa-mir-2110	hsa-mir-629	hsa-mir-296	hsa-mir-372	hsa-mir-370	hsa-mir-933	hsa-mir-370	hsa-mir-519e	hsa-mir-663a	hsa-mir-196b	hsa-mir-326	hsa-mir-432	hsa-mir-27b	hsa-mir-629	hsa-mir-149	hsa-mir-424	hsa-mir-328	hsa-mir-186	hsa-mir-520d	hsa-mir-148b	hsa-mir-181d	hsa-mir-197	hsa-mir-191	hsa-mir-708	hsa-mir-491	hsa-mir-370	hsa-mir-340	hsa-mir-149
hsa-mir-372	hsa-mir-224	hsa-mir-27b	hsa-mir-423	hsa-mir-629	hsa-mir-503	hsa-mir-629	hsa-mir-215	hsa-mir-27b	hsa-mir-197	hsa-mir-99a	hsa-mir-139	hsa-mir-187	hsa-mir-491	hsa-mir-520h	hsa-mir-455	hsa-mir-132	hsa-mir-520h	hsa-mir-127	hsa-mir-383	hsa-mir-30d	hsa-mir-191	hsa-mir-1299	hsa-mir-18b	hsa-mir-1290	hsa-mir-494	hsa-mir-708	hsa-mir-487b	hsa-mir-212	hsa-mir-449a	hsa-mir-139	hsa-mir-28	hsa-mir-520a	hsa-mir-28	hsa-mir-32	hsa-mir-135b	hsa-mir-424	hsa-mir-212	hsa-mir-211	hsa-mir-424	hsa-mir-191	hsa-mir-452	hsa-mir-139	hsa-mir-95	hsa-mir-422a	hsa-mir-484	hsa-mir-98	hsa-mir-95	hsa-mir-137	hsa-mir-424
hsa-mir-152	hsa-mir-338	hsa-mir-147b	hsa-mir-134	hsa-mir-134	hsa-mir-370	hsa-mir-198	hsa-mir-625	hsa-mir-193a	hsa-mir-32	hsa-mir-508	hsa-mir-423	hsa-mir-197	hsa-mir-28	hsa-mir-520b	hsa-mir-99b	hsa-mir-574	hsa-mir-217	hsa-mir-372	hsa-mir-449b	hsa-mir-497	hsa-mir-708	hsa-mir-659	hsa-mir-30d	hsa-mir-370	hsa-mir-520h	hsa-mir-625	hsa-mir-598	hsa-mir-191	hsa-mir-3196	hsa-mir-297	hsa-mir-372	hsa-mir-483	hsa-mir-370	hsa-mir-181d	hsa-mir-204	hsa-mir-212	hsa-mir-483	hsa-mir-204	hsa-mir-326	hsa-mir-494	hsa-mir-663a	hsa-mir-373	hsa-mir-139	hsa-mir-198	hsa-mir-383	hsa-mir-383	hsa-mir-452	hsa-mir-32	hsa-mir-372
hsa-mir-483	hsa-mir-181d	hsa-mir-135b	hsa-mir-132	hsa-mir-363	hsa-mir-652	hsa-mir-494	hsa-mir-139	hsa-mir-99a	hsa-mir-340	hsa-mir-520b	hsa-mir-134	hsa-mir-423	hsa-mir-539	hsa-mir-134	hsa-mir-494	hsa-mir-137	hsa-mir-149	hsa-mir-424	hsa-mir-483	hsa-mir-372	hsa-mir-197	hsa-mir-378f	hsa-mir-204	hsa-mir-432	hsa-mir-328	hsa-mir-134	hsa-mir-1471	hsa-mir-130b	hsa-mir-410	hsa-mir-198	hsa-mir-663a	hsa-mir-650	hsa-mir-663a	hsa-mir-363	hsa-mir-302a	hsa-mir-503	hsa-mir-134	hsa-mir-708	hsa-mir-130b	hsa-mir-184	hsa-mir-381	hsa-mir-483	hsa-mir-652	hsa-mir-367	hsa-mir-637	hsa-mir-30d	hsa-mir-372	hsa-mir-191	hsa-mir-202
hsa-mir-302d	hsa-mir-370	hsa-mir-297	hsa-mir-381	hsa-mir-196b	hsa-mir-383	hsa-mir-520b	hsa-mir-127	hsa-mir-134	hsa-mir-483	hsa-mir-433	hsa-mir-30d	hsa-mir-302d	hsa-mir-32	hsa-mir-28	hsa-mir-217	hsa-mir-494	hsa-mir-381	hsa-mir-571	hsa-mir-328	hsa-mir-328	hsa-mir-452	hsa-mir-509	hsa-mir-410	hsa-mir-98	hsa-mir-186	hsa-mir-99b	hsa-mir-378f	hsa-mir-424	hsa-mir-198	hsa-mir-432	hsa-mir-338	hsa-mir-134	hsa-mir-135b	hsa-mir-338	hsa-mir-215	hsa-mir-132	hsa-mir-191	hsa-mir-198	hsa-mir-367	hsa-mir-520b	hsa-mir-432	hsa-mir-99b	hsa-mir-224	hsa-mir-139	hsa-mir-154	hsa-mir-708	hsa-mir-495	hsa-mir-181c	hsa-mir-130b
hsa-mir-181d	hsa-mir-28	hsa-mir-18b	hsa-mir-328	hsa-mir-338	hsa-mir-494	hsa-mir-520h	hsa-mir-520b	hsa-mir-302c	hsa-mir-198	hsa-mir-197	hsa-mir-130a	hsa-mir-432	hsa-mir-663a	hsa-mir-539	hsa-mir-625	hsa-mir-206	hsa-mir-503	hsa-mir-491	hsa-mir-640	hsa-mir-296	hsa-mir-494	hsa-mir-561	hsa-mir-497	hsa-mir-422a	hsa-mir-212	hsa-mir-191	hsa-mir-599	hsa-mir-132	hsa-mir-382	hsa-mir-520h	hsa-mir-625	hsa-mir-520b	hsa-mir-140	hsa-mir-30d	hsa-mir-224	hsa-mir-495	hsa-mir-449b	hsa-mir-197	hsa-mir-198	hsa-mir-370	hsa-mir-372	hsa-mir-191	hsa-mir-32	hsa-mir-99b	hsa-mir-372	hsa-mir-198	hsa-mir-520h	hsa-mir-130b	hsa-mir-197
hsa-mir-296	hsa-mir-422a	hsa-mir-423	hsa-mir-452	hsa-mir-181d	hsa-mir-187	hsa-mir-424	hsa-mir-134	hsa-mir-224	hsa-mir-148b	hsa-mir-224	hsa-mir-338	hsa-mir-422a	hsa-mir-504	hsa-mir-432	hsa-mir-154	hsa-mir-663a	hsa-mir-184	hsa-mir-328	hsa-mir-372	hsa-mir-449b	hsa-mir-340	hsa-mir-151	hsa-mir-503	hsa-mir-520d	hsa-mir-663a	hsa-mir-149	hsa-mir-128	hsa-mir-494	hsa-mir-490	hsa-mir-32	hsa-mir-326	hsa-mir-181d	hsa-mir-197	hsa-mir-326	hsa-mir-296	hsa-mir-32	hsa-mir-149	hsa-mir-675	hsa-mir-302a	hsa-mir-452	hsa-mir-520b	hsa-mir-363	hsa-mir-483	hsa-mir-197	hsa-mir-302d	hsa-mir-99b	hsa-mir-484	hsa-mir-148b	hsa-mir-452
hsa-mir-625	hsa-mir-483	hsa-mir-196b	hsa-mir-149	hsa-mir-520h	hsa-mir-629	hsa-mir-99b	hsa-mir-32	hsa-mir-196b	hsa-mir-370	hsa-mir-297	hsa-mir-629	hsa-mir-449b	hsa-mir-650	hsa-mir-503	hsa-mir-503	hsa-mir-328	hsa-mir-202	hsa-mir-191	hsa-mir-548b	hsa-mir-98	hsa-mir-520d	hsa-mir-657	hsa-mir-625	hsa-mir-520b	hsa-mir-491	hsa-mir-494	hsa-mir-1245a	hsa-mir-520d	hsa-mir-2861	hsa-mir-135b	hsa-mir-137	hsa-mir-224	hsa-mir-625	hsa-mir-708	hsa-mir-338	hsa-mir-449b	hsa-mir-98	hsa-mir-510	hsa-mir-421	hsa-mir-149	hsa-mir-28	hsa-mir-520h	hsa-mir-10a	hsa-mir-362	hsa-mir-130b	hsa-mir-134	hsa-mir-363	hsa-mir-520a	hsa-mir-449b
hsa-mir-340	hsa-mir-326	hsa-mir-224	hsa-mir-449b	hsa-mir-520c	hsa-mir-346	hsa-mir-32	hsa-mir-198	hsa-mir-302a	hsa-mir-432	hsa-mir-663a	hsa-mir-339	hsa-mir-363	hsa-mir-449b	hsa-mir-520a	hsa-mir-504	hsa-mir-212	hsa-mir-491	hsa-mir-139	hsa-mir-134	hsa-mir-520c	hsa-mir-410	hsa-mir-1260a	hsa-mir-520b	hsa-mir-495	hsa-mir-424	hsa-mir-372	hsa-mir-544b	hsa-mir-503	hsa-mir-433	hsa-mir-181d	hsa-mir-191	hsa-mir-211	hsa-mir-211	hsa-mir-339	hsa-mir-367	hsa-mir-491	hsa-mir-495	hsa-mir-432	hsa-mir-432	hsa-mir-134	hsa-mir-520e	hsa-mir-197	hsa-mir-215	hsa-mir-708	hsa-mir-211	hsa-mir-503	hsa-mir-217	hsa-mir-338	hsa-mir-134
hsa-mir-503	hsa-mir-135b	hsa-mir-1471	hsa-mir-520d	hsa-mir-520b	hsa-mir-539	hsa-mir-339	hsa-mir-494	hsa-mir-383	hsa-mir-181d	hsa-mir-181d	hsa-mir-652	hsa-mir-202	hsa-mir-33b	hsa-mir-149	hsa-mir-449b	hsa-mir-495	hsa-mir-363	hsa-mir-211	hsa-mir-149	hsa-mir-452	hsa-mir-198	hsa-mir-3163	hsa-mir-92b	hsa-mir-449b	hsa-mir-197	hsa-mir-424	hsa-mir-190b	hsa-mir-149	hsa-mir-379	hsa-mir-184	hsa-mir-452	hsa-mir-338	hsa-mir-381	hsa-mir-376b	hsa-mir-765	hsa-mir-184	hsa-mir-132	hsa-mir-424	hsa-mir-215	hsa-mir-197	hsa-mir-410	hsa-mir-211	hsa-mir-338	hsa-mir-370	hsa-mir-134	hsa-mir-520h	hsa-mir-381	hsa-mir-372	hsa-mir-423
hsa-mir-130b	hsa-mir-519b	hsa-mir-215	hsa-mir-494	hsa-mir-520a	hsa-mir-452	hsa-mir-571	hsa-mir-296	hsa-mir-328	hsa-mir-372	hsa-mir-340	hsa-mir-495	hsa-mir-372	hsa-mir-149	hsa-mir-326	hsa-mir-675	hsa-mir-381	hsa-mir-508	hsa-mir-423	hsa-mir-452	hsa-mir-363	hsa-mir-211	hsa-mir-1202	hsa-mir-151b	hsa-mir-423	hsa-mir-184	hsa-mir-132	hsa-mir-4306	hsa-mir-186	hsa-mir-337	hsa-mir-224	hsa-mir-432	hsa-mir-184	hsa-mir-422a	hsa-mir-99b	hsa-mir-196b	hsa-mir-197	hsa-mir-494	hsa-mir-130b	hsa-mir-423	hsa-mir-503	hsa-mir-650	hsa-mir-520b	hsa-mir-520h	hsa-mir-302d	hsa-mir-187	hsa-mir-423	hsa-mir-149	hsa-mir-326	hsa-mir-217
hsa-mir-346	hsa-mir-637	hsa-mir-640	hsa-mir-432	hsa-mir-452	hsa-mir-431	hsa-mir-625	hsa-mir-302d	hsa-mir-372	hsa-mir-381	hsa-mir-383	hsa-mir-520e	hsa-mir-421	hsa-mir-330	hsa-mir-520g	hsa-mir-346	hsa-mir-191	hsa-mir-539	hsa-mir-708	hsa-mir-217	hsa-mir-132	hsa-mir-130b	hsa-mir-527	hsa-mir-483	hsa-mir-431	hsa-mir-363	hsa-mir-184	hsa-mir-147b	hsa-mir-134	hsa-mir-33b	hsa-mir-370	hsa-mir-198	hsa-mir-372	hsa-mir-224	hsa-mir-130b	hsa-mir-127	hsa-mir-520c	hsa-mir-432	hsa-mir-503	hsa-mir-452	hsa-mir-211	hsa-mir-636	hsa-mir-503	hsa-mir-186	hsa-mir-423	hsa-mir-449a	hsa-mir-520b	hsa-mir-187	hsa-mir-452	hsa-mir-211
hsa-mir-624	hsa-mir-196b	hsa-mir-32	hsa-mir-363	hsa-mir-708	hsa-mir-149	hsa-mir-370	hsa-mir-363	hsa-mir-520b	hsa-mir-520c	hsa-mir-708	hsa-mir-520f	hsa-mir-137	hsa-mir-508	hsa-mir-340	hsa-mir-410	hsa-mir-98	hsa-mir-520b	hsa-mir-503	hsa-mir-197	hsa-mir-520a	hsa-mir-495	hsa-mir-648	hsa-mir-215	hsa-mir-652	hsa-mir-584	hsa-mir-381	hsa-mir-561	hsa-mir-495	hsa-mir-652	hsa-mir-381	hsa-mir-381	hsa-mir-520g	hsa-mir-32	hsa-mir-370	hsa-mir-424	hsa-mir-340	hsa-mir-520b	hsa-mir-302a	hsa-mir-510	hsa-mir-491	hsa-mir-520a	hsa-mir-215	hsa-mir-675	hsa-mir-383	hsa-mir-423	hsa-mir-424	hsa-mir-134	hsa-mir-370	hsa-mir-187
hsa-mir-449b	hsa-mir-381	hsa-mir-572	hsa-mir-372	hsa-mir-149	hsa-mir-211	hsa-mir-18b	hsa-mir-184	hsa-mir-659	hsa-mir-520b	hsa-mir-135b	hsa-mir-296	hsa-mir-33b	hsa-mir-187	hsa-mir-410	hsa-mir-411	hsa-mir-149	hsa-mir-134	hsa-mir-652	hsa-mir-503	hsa-mir-504	hsa-mir-423	hsa-mir-612	hsa-mir-27b	hsa-mir-328	hsa-mir-449b	hsa-mir-491	hsa-mir-621	hsa-mir-197	hsa-mir-615	hsa-mir-520b	hsa-mir-181d	hsa-mir-135b	hsa-mir-520a	hsa-mir-191	hsa-mir-139	hsa-mir-211	hsa-mir-520h	hsa-mir-217	hsa-mir-302d	hsa-mir-32	hsa-mir-140	hsa-mir-491	hsa-mir-135b	hsa-mir-130b	hsa-mir-198	hsa-mir-494	hsa-mir-432	hsa-mir-224	hsa-mir-503
hsa-mir-139	hsa-mir-432	hsa-mir-181d	hsa-mir-217	hsa-mir-370	hsa-mir-302d	hsa-mir-139	hsa-mir-520c	hsa-mir-548b	hsa-mir-452	hsa-mir-520e	hsa-mir-32	hsa-mir-675	hsa-mir-520g	hsa-mir-520f	hsa-mir-337	hsa-mir-32	hsa-mir-32	hsa-mir-494	hsa-mir-708	hsa-mir-191	hsa-mir-32	hsa-mir-1303	hsa-mir-338	hsa-mir-211	hsa-mir-495	hsa-mir-130b	hsa-mir-718	hsa-mir-381	hsa-mir-517a	hsa-mir-520c	hsa-mir-520b	hsa-mir-625	hsa-mir-520h	hsa-mir-197	hsa-mir-520h	hsa-mir-539	hsa-mir-423	hsa-mir-449b	hsa-mir-372	hsa-mir-186	hsa-mir-508	hsa-mir-494	hsa-mir-99a	hsa-mir-28	hsa-mir-186	hsa-mir-370	hsa-mir-32	hsa-mir-140	hsa-mir-432
hsa-mir-510	hsa-mir-520h	hsa-mir-629	hsa-mir-211	hsa-mir-198	hsa-mir-520b	hsa-mir-671	hsa-mir-520h	hsa-mir-99b	hsa-mir-135b	hsa-mir-381	hsa-mir-30e	hsa-mir-340	hsa-mir-520a	hsa-mir-708	hsa-mir-33b	hsa-mir-423	hsa-mir-495	hsa-mir-130b	hsa-mir-381	hsa-mir-202	hsa-mir-363	hsa-mir-190b	hsa-mir-431	hsa-mir-187	hsa-mir-488	hsa-mir-32	hsa-mir-655	hsa-mir-423	hsa-mir-320e	hsa-mir-326	hsa-mir-508	hsa-mir-28	hsa-mir-483	hsa-mir-302d	hsa-mir-509	hsa-mir-381	hsa-mir-202	hsa-mir-421	hsa-mir-381	hsa-mir-381	hsa-mir-191	hsa-mir-432	hsa-mir-130b	hsa-mir-625	hsa-mir-491	hsa-mir-187	hsa-mir-590	hsa-mir-663a	hsa-mir-381
hsa-mir-497	hsa-mir-32	hsa-mir-300	hsa-mir-130b	hsa-mir-503	hsa-mir-95	hsa-mir-186	hsa-mir-520a	hsa-mir-492	hsa-mir-520h	hsa-mir-191	hsa-mir-503	hsa-mir-488	hsa-mir-382	hsa-mir-370	hsa-mir-488	hsa-mir-185	hsa-mir-432	hsa-mir-625	hsa-mir-423	hsa-mir-134	hsa-mir-187	hsa-mir-933	hsa-mir-494	hsa-mir-504	hsa-mir-187	hsa-mir-363	hsa-mir-564	hsa-mir-184	hsa-mir-421	hsa-mir-625	hsa-mir-410	hsa-mir-520f	hsa-mir-452	hsa-mir-383	hsa-mir-590	hsa-mir-532	hsa-mir-197	hsa-mir-32	hsa-mir-383	hsa-mir-495	hsa-mir-211	hsa-mir-217	hsa-mir-488	hsa-mir-520h	hsa-mir-432	hsa-mir-372	hsa-mir-421	hsa-mir-211	hsa-mir-363
hsa-mir-494	hsa-mir-452	hsa-mir-99b	hsa-mir-491	hsa-mir-488	hsa-mir-572	hsa-mir-383	hsa-mir-154	hsa-mir-215	hsa-mir-637	hsa-mir-32	hsa-mir-92b	hsa-mir-548b	hsa-mir-198	hsa-mir-508	hsa-mir-509	hsa-mir-211	hsa-mir-532	hsa-mir-432	hsa-mir-491	hsa-mir-491	hsa-mir-186	hsa-mir-544b	hsa-mir-32	hsa-mir-424	hsa-mir-202	hsa-mir-186	hsa-mir-592	hsa-mir-491	hsa-mir-507	hsa-mir-338	hsa-mir-520h	hsa-mir-629	hsa-mir-520b	hsa-mir-520h	hsa-mir-128	hsa-mir-520b	hsa-mir-504	hsa-mir-423	hsa-mir-491	hsa-mir-187	hsa-mir-491	hsa-mir-381	hsa-mir-410	hsa-mir-452	hsa-mir-452	hsa-mir-32	hsa-mir-504	hsa-mir-381	hsa-mir-151b
hsa-mir-520b	hsa-mir-625	hsa-mir-139	hsa-mir-187	hsa-mir-191	hsa-mir-449b	hsa-mir-302d	hsa-mir-211	hsa-mir-302d	hsa-mir-520a	hsa-mir-330	hsa-mir-520g	hsa-mir-520c	hsa-mir-520c	hsa-mir-491	hsa-mir-330	hsa-mir-488	hsa-mir-520a	hsa-mir-217	hsa-mir-432	hsa-mir-483	hsa-mir-422a	hsa-mir-1231	hsa-mir-451b	hsa-mir-345	hsa-mir-503	hsa-mir-197	hsa-mir-575	hsa-mir-372	hsa-mir-128	hsa-mir-520a	hsa-mir-32	hsa-mir-663a	hsa-mir-503	hsa-mir-503	hsa-mir-410	hsa-mir-423	hsa-mir-186	hsa-mir-215	hsa-mir-362	hsa-mir-130b	hsa-mir-297	hsa-mir-372	hsa-mir-509	hsa-mir-186	hsa-mir-28	hsa-mir-211	hsa-mir-532	hsa-mir-520e	hsa-mir-30e
hsa-mir-211	hsa-mir-362	hsa-mir-520c	hsa-mir-151b	hsa-mir-451b	hsa-mir-484	hsa-mir-503	hsa-mir-452	hsa-mir-571	hsa-mir-302d	hsa-mir-520h	hsa-mir-198	hsa-mir-520f	hsa-mir-636	hsa-mir-488	hsa-mir-451b	hsa-mir-187	hsa-mir-345	hsa-mir-302d	hsa-mir-532	hsa-mir-520e	hsa-mir-449b	hsa-mir-935	hsa-mir-520h	hsa-mir-95	hsa-mir-520c	hsa-mir-539	hsa-mir-1246	hsa-mir-363	hsa-mir-1260a	hsa-mir-196b	hsa-mir-302d	hsa-mir-383	hsa-mir-520g	hsa-mir-625	hsa-mir-520b	hsa-mir-187	hsa-mir-520c	hsa-mir-383	hsa-mir-217	hsa-mir-372	hsa-mir-362	hsa-mir-198	hsa-mir-539	hsa-mir-520b	hsa-mir-520h	hsa-mir-130b	hsa-mir-449a	hsa-mir-520f	hsa-mir-494
hsa-mir-488	hsa-mir-211	hsa-mir-520h	hsa-mir-532	hsa-mir-211	hsa-mir-32	hsa-mir-637	hsa-mir-30d	hsa-mir-590	hsa-mir-520e	hsa-mir-452	hsa-mir-449b	hsa-mir-520g	hsa-mir-520f	hsa-mir-297	hsa-mir-187	hsa-mir-300	hsa-mir-520c	hsa-mir-370	hsa-mir-362	hsa-mir-370	hsa-mir-424	hsa-mir-621	hsa-mir-381	hsa-mir-191	hsa-mir-520a	hsa-mir-217	hsa-mir-378h	hsa-mir-508	hsa-mir-1305	hsa-mir-148b	hsa-mir-211	hsa-mir-520e	hsa-mir-520f	hsa-mir-186	hsa-mir-217	hsa-mir-432	hsa-mir-381	hsa-mir-381	hsa-mir-32	hsa-mir-217	hsa-mir-520c	hsa-mir-423	hsa-mir-625	hsa-mir-381	hsa-mir-520b	hsa-mir-519e	hsa-mir-574	hsa-mir-520g	hsa-mir-345
hsa-mir-520c	hsa-mir-650	hsa-mir-338	hsa-mir-202	hsa-mir-186	hsa-mir-372	hsa-mir-548b	hsa-mir-422a	hsa-mir-130b	hsa-mir-708	hsa-mir-650	hsa-mir-519c	hsa-mir-520h	hsa-mir-624	hsa-mir-33b	hsa-mir-382	hsa-mir-186	hsa-mir-504	hsa-mir-186	hsa-mir-363	hsa-mir-32	hsa-mir-372	hsa-mir-498	hsa-mir-492	hsa-mir-32	hsa-mir-532	hsa-mir-503	hsa-mir-1258	hsa-mir-217	hsa-mir-154	hsa-mir-520g	hsa-mir-520a	hsa-mir-449b	hsa-mir-652	hsa-mir-139	hsa-mir-346	hsa-mir-508	hsa-mir-187	hsa-mir-187	hsa-mir-520b	hsa-mir-423	hsa-mir-628	hsa-mir-186	hsa-mir-491	hsa-mir-372	hsa-mir-363	hsa-mir-519d	hsa-mir-488	hsa-mir-198	hsa-mir-508
hsa-mir-184	hsa-mir-520b	hsa-mir-432	hsa-mir-571	hsa-mir-99b	hsa-mir-640	hsa-mir-184	hsa-mir-520g	hsa-mir-32	hsa-mir-520f	hsa-mir-370	hsa-mir-708	hsa-mir-520a	hsa-mir-202	hsa-mir-198	hsa-mir-508	hsa-mir-532	hsa-mir-187	hsa-mir-381	hsa-mir-32	hsa-mir-1471	hsa-mir-381	hsa-mir-487b	hsa-mir-186	hsa-mir-154	hsa-mir-130b	hsa-mir-432	hsa-mir-544a	hsa-mir-187	hsa-mir-519b	hsa-mir-211	hsa-mir-33b	hsa-mir-484	hsa-mir-571	hsa-mir-520b	hsa-mir-625	hsa-mir-202	hsa-mir-130b	hsa-mir-362	hsa-mir-187	hsa-mir-95	hsa-mir-382	hsa-mir-28	hsa-mir-615	hsa-mir-519b	hsa-mir-381	hsa-mir-488	hsa-mir-492	hsa-mir-181d	hsa-mir-28
hsa-mir-520h	hsa-mir-624	hsa-mir-574	hsa-mir-652	hsa-mir-33b	hsa-mir-217	hsa-mir-922	hsa-mir-520f	hsa-mir-370	hsa-mir-363	hsa-mir-432	hsa-mir-494	hsa-mir-671	hsa-mir-363	hsa-mir-675	hsa-mir-650	hsa-mir-432	hsa-mir-330	hsa-mir-99b	hsa-mir-508	hsa-mir-423	hsa-mir-345	hsa-mir-297	hsa-mir-421	hsa-mir-494	hsa-mir-520b	hsa-mir-211	hsa-mir-630	hsa-mir-211	hsa-mir-431	hsa-mir-452	hsa-mir-708	hsa-mir-492	hsa-mir-363	hsa-mir-28	hsa-mir-503	hsa-mir-217	hsa-mir-363	hsa-mir-491	hsa-mir-449b	hsa-mir-539	hsa-mir-187	hsa-mir-520e	hsa-mir-765	hsa-mir-32	hsa-mir-495	hsa-mir-363	hsa-mir-491	hsa-mir-520c	hsa-mir-32
hsa-mir-640	hsa-mir-520c	hsa-mir-363	hsa-mir-508	hsa-mir-432	hsa-mir-421	hsa-mir-381	hsa-mir-431	hsa-mir-185	hsa-mir-520g	hsa-mir-520g	hsa-mir-302d	hsa-mir-151b	hsa-mir-95	hsa-mir-433	hsa-mir-28	hsa-mir-134	hsa-mir-95	hsa-mir-520b	hsa-mir-187	hsa-mir-300	hsa-mir-503	hsa-mir-598	hsa-mir-28	hsa-mir-198	hsa-mir-455	hsa-mir-495	hsa-mir-2861	hsa-mir-539	hsa-mir-922	hsa-mir-410	hsa-mir-520c	hsa-mir-508	hsa-mir-624	hsa-mir-215	hsa-mir-302d	hsa-mir-130b	hsa-mir-492	hsa-mir-652	hsa-mir-508	hsa-mir-363	hsa-mir-520g	hsa-mir-147b	hsa-mir-372	hsa-mir-432	hsa-mir-431	hsa-mir-520a	hsa-mir-410	hsa-mir-196b	hsa-mir-532
hsa-mir-363	hsa-mir-491	hsa-mir-520a	hsa-mir-539	hsa-mir-615	hsa-mir-154	hsa-mir-491	hsa-mir-520e	hsa-mir-339	hsa-mir-625	hsa-mir-410	hsa-mir-381	hsa-mir-433	hsa-mir-519b	hsa-mir-95	hsa-mir-519b	hsa-mir-539	hsa-mir-361	hsa-mir-147b	hsa-mir-488	hsa-mir-198	hsa-mir-539	hsa-mir-655	hsa-mir-495	hsa-mir-197	hsa-mir-361	hsa-mir-508	hsa-mir-3196	hsa-mir-449b	hsa-mir-1471	hsa-mir-637	hsa-mir-520e	hsa-mir-302d	hsa-mir-519b	hsa-mir-449b	hsa-mir-708	hsa-mir-410	hsa-mir-211	hsa-mir-520b	hsa-mir-652	hsa-mir-198	hsa-mir-520f	hsa-mir-519e	hsa-mir-598	hsa-mir-149	hsa-mir-421	hsa-mir-572	hsa-mir-361	hsa-mir-28	hsa-mir-520h
hsa-mir-421	hsa-mir-302d	hsa-mir-637	hsa-mir-520h	hsa-mir-217	hsa-mir-410	hsa-mir-519b	hsa-mir-186	hsa-mir-503	hsa-mir-211	hsa-mir-449b	hsa-mir-484	hsa-mir-539	hsa-mir-495	hsa-mir-363	hsa-mir-490	hsa-mir-340	hsa-mir-488	hsa-mir-215	hsa-mir-198	hsa-mir-217	hsa-mir-520h	hsa-mir-378h	hsa-mir-615	hsa-mir-372	hsa-mir-134	hsa-mir-410	hsa-mir-376b	hsa-mir-410	hsa-mir-3163	hsa-mir-520f	hsa-mir-650	hsa-mir-422a	hsa-mir-520c	hsa-mir-520c	hsa-mir-99b	hsa-mir-361	hsa-mir-520a	hsa-mir-302d	hsa-mir-650	hsa-mir-572	hsa-mir-520h	hsa-mir-519b	hsa-mir-99b	hsa-mir-410	hsa-mir-217	hsa-mir-452	hsa-mir-345	hsa-mir-625	hsa-mir-421
hsa-mir-574	hsa-mir-330	hsa-mir-520g	hsa-mir-637	hsa-mir-130b	hsa-mir-548b	hsa-mir-410	hsa-mir-197	hsa-mir-548c	hsa-mir-422a	hsa-mir-507	hsa-mir-383	hsa-mir-32	hsa-mir-184	hsa-mir-519c	hsa-mir-520h	hsa-mir-197	hsa-mir-510	hsa-mir-449b	hsa-mir-495	hsa-mir-149	hsa-mir-184	hsa-mir-544a	hsa-mir-191	hsa-mir-532	hsa-mir-381	hsa-mir-423	hsa-mir-325	hsa-mir-650	hsa-mir-671	hsa-mir-325	hsa-mir-519b	hsa-mir-149	hsa-mir-520e	hsa-mir-520a	hsa-mir-372	hsa-mir-628	hsa-mir-508	hsa-mir-625	hsa-mir-149	hsa-mir-510	hsa-mir-302d	hsa-mir-548b	hsa-mir-340	hsa-mir-363	hsa-mir-532	hsa-mir-449b	hsa-mir-640	hsa-mir-330	hsa-mir-490
hsa-mir-191	hsa-mir-325	hsa-mir-186	hsa-mir-431	hsa-mir-564	hsa-mir-28	hsa-mir-520a	hsa-mir-449b	hsa-mir-423	hsa-mir-508	hsa-mir-302d	hsa-mir-638	hsa-mir-765	hsa-mir-652	hsa-mir-574	hsa-mir-671	hsa-mir-508	hsa-mir-484	hsa-mir-520h	hsa-mir-652	hsa-mir-495	hsa-mir-488	hsa-mir-602	hsa-mir-432	hsa-mir-411	hsa-mir-432	hsa-mir-361	hsa-mir-711	hsa-mir-361	hsa-mir-411	hsa-mir-519b	hsa-mir-383	hsa-mir-652	hsa-mir-491	hsa-mir-432	hsa-mir-197	hsa-mir-504	hsa-mir-503	hsa-mir-571	hsa-mir-422a	hsa-mir-520h	hsa-mir-652	hsa-mir-640	hsa-mir-503	hsa-mir-520a	hsa-mir-675	hsa-mir-149	hsa-mir-548b	hsa-mir-629	hsa-mir-184
hsa-mir-520a	hsa-mir-708	hsa-mir-372	hsa-mir-488	hsa-mir-495	hsa-mir-495	hsa-mir-520e	hsa-mir-370	hsa-mir-300	hsa-mir-325	hsa-mir-520a	hsa-mir-519b	hsa-mir-509	hsa-mir-526b	hsa-mir-422a	hsa-mir-345	hsa-mir-503	hsa-mir-650	hsa-mir-637	hsa-mir-494	hsa-mir-197	hsa-mir-519e	hsa-mir-33a	hsa-mir-372	hsa-mir-484	hsa-mir-185	hsa-mir-198	hsa-mir-1469	hsa-mir-32	hsa-mir-593	hsa-mir-520e	hsa-mir-520f	hsa-mir-330	hsa-mir-372	hsa-mir-217	hsa-mir-423	hsa-mir-198	hsa-mir-539	hsa-mir-410	hsa-mir-361	hsa-mir-449b	hsa-mir-383	hsa-mir-519d	hsa-mir-302d	hsa-mir-590	hsa-mir-508	hsa-mir-410	hsa-mir-675	hsa-mir-302d	hsa-mir-510
hsa-mir-422a	hsa-mir-508	hsa-mir-520f	hsa-mir-186	hsa-mir-519d	hsa-mir-628	hsa-mir-488	hsa-mir-503	hsa-mir-135b	hsa-mir-519b	hsa-mir-128	hsa-mir-520c	hsa-mir-382	hsa-mir-151b	hsa-mir-32	hsa-mir-765	hsa-mir-519d	hsa-mir-652	hsa-mir-184	hsa-mir-449a	hsa-mir-494	hsa-mir-185	hsa-mir-575	hsa-mir-154	hsa-mir-410	hsa-mir-32	hsa-mir-488	hsa-mir-548c	hsa-mir-432	hsa-mir-518b	hsa-mir-492	hsa-mir-297	hsa-mir-363	hsa-mir-629	hsa-mir-452	hsa-mir-383	hsa-mir-520h	hsa-mir-184	hsa-mir-363	hsa-mir-363	hsa-mir-432	hsa-mir-300	hsa-mir-362	hsa-mir-196b	hsa-mir-548b	hsa-mir-32	hsa-mir-432	hsa-mir-508	hsa-mir-383	hsa-mir-520b
hsa-mir-452	hsa-mir-191	hsa-mir-197	hsa-mir-154	hsa-mir-519e	hsa-mir-520h	hsa-mir-130b	hsa-mir-510	hsa-mir-197	hsa-mir-338	hsa-mir-520f	hsa-mir-488	hsa-mir-504	hsa-mir-637	hsa-mir-650	hsa-mir-185	hsa-mir-363	hsa-mir-571	hsa-mir-383	hsa-mir-154	hsa-mir-130b	hsa-mir-1290	hsa-mir-592	hsa-mir-452	hsa-mir-935	hsa-mir-423	hsa-mir-449b	hsa-mir-378e	hsa-mir-362	hsa-mir-525	hsa-mir-363	hsa-mir-520g	hsa-mir-491	hsa-mir-383	hsa-mir-211	hsa-mir-571	hsa-mir-488	hsa-mir-217	hsa-mir-650	hsa-mir-539	hsa-mir-650	hsa-mir-637	hsa-mir-652	hsa-mir-922	hsa-mir-211	hsa-mir-184	hsa-mir-711	hsa-mir-520b	hsa-mir-519b	hsa-mir-615
hsa-mir-548b	hsa-mir-298	hsa-mir-381	hsa-mir-504	hsa-mir-411	hsa-mir-508	hsa-mir-433	hsa-mir-504	hsa-mir-211	hsa-mir-28	hsa-mir-338	hsa-mir-625	hsa-mir-508	hsa-mir-628	hsa-mir-520e	hsa-mir-615	hsa-mir-519e	hsa-mir-362	hsa-mir-28	hsa-mir-186	hsa-mir-539	hsa-mir-432	hsa-mir-325	hsa-mir-184	hsa-mir-185	hsa-mir-345	hsa-mir-187	hsa-mir-661	hsa-mir-532	hsa-mir-1299	hsa-mir-508	hsa-mir-421	hsa-mir-95	hsa-mir-410	hsa-mir-520e	hsa-mir-491	hsa-mir-590	hsa-mir-532	hsa-mir-637	hsa-mir-95	hsa-mir-361	hsa-mir-449b	hsa-mir-302d	hsa-mir-451b	hsa-mir-520e	hsa-mir-149	hsa-mir-186	hsa-mir-519b	hsa-mir-508	hsa-mir-519d
hsa-mir-187	hsa-mir-520a	hsa-mir-370	hsa-mir-520b	hsa-mir-187	hsa-mir-337	hsa-mir-28	hsa-mir-572	hsa-mir-149	hsa-mir-383	hsa-mir-325	hsa-mir-154	hsa-mir-95	hsa-mir-154	hsa-mir-187	hsa-mir-340	hsa-mir-519b	hsa-mir-584	hsa-mir-187	hsa-mir-571	hsa-mir-520f	hsa-mir-572	hsa-mir-711	hsa-mir-637	hsa-mir-671	hsa-mir-539	hsa-mir-532	hsa-mir-33a	hsa-mir-151b	hsa-mir-346	hsa-mir-422a	hsa-mir-624	hsa-mir-191	hsa-mir-508	hsa-mir-520g	hsa-mir-186	hsa-mir-379	hsa-mir-362	hsa-mir-520h	hsa-mir-202	hsa-mir-488	hsa-mir-708	hsa-mir-95	hsa-mir-520b	hsa-mir-520f	hsa-mir-539	hsa-mir-520g	hsa-mir-151b	hsa-mir-491	hsa-mir-495
hsa-mir-571	hsa-mir-383	hsa-mir-191	hsa-mir-95	hsa-mir-32	hsa-mir-455	hsa-mir-187	hsa-mir-584	hsa-mir-187	hsa-mir-154	hsa-mir-488	hsa-mir-98	hsa-mir-708	hsa-mir-532	hsa-mir-519e	hsa-mir-571	hsa-mir-421	hsa-mir-519b	hsa-mir-484	hsa-mir-650	hsa-mir-520g	hsa-mir-520b	hsa-mir-1246	hsa-mir-520c	hsa-mir-590	hsa-mir-504	hsa-mir-650	hsa-mir-614	hsa-mir-154	hsa-mir-640	hsa-mir-574	hsa-mir-325	hsa-mir-198	hsa-mir-650	hsa-mir-381	hsa-mir-191	hsa-mir-345	hsa-mir-1290	hsa-mir-615	hsa-mir-520h	hsa-mir-508	hsa-mir-526b	hsa-mir-184	hsa-mir-520c	hsa-mir-217	hsa-mir-520e	hsa-mir-520f	hsa-mir-520a	hsa-mir-650	hsa-mir-519e
hsa-mir-154	hsa-mir-297	hsa-mir-302d	hsa-mir-410	hsa-mir-381	hsa-mir-488	hsa-mir-452	hsa-mir-495	hsa-mir-922	hsa-mir-650	hsa-mir-382	hsa-mir-539	hsa-mir-650	hsa-mir-410	hsa-mir-504	hsa-mir-628	hsa-mir-502	hsa-mir-520e	hsa-mir-520c	hsa-mir-184	hsa-mir-381	hsa-mir-519d	hsa-mir-376b	hsa-mir-370	hsa-mir-1260a	hsa-mir-508	hsa-mir-504	hsa-mir-648	hsa-mir-488	hsa-mir-136	hsa-mir-491	hsa-mir-491	hsa-mir-708	hsa-mir-330	hsa-mir-520f	hsa-mir-490	hsa-mir-33b	hsa-mir-584	hsa-mir-590	hsa-mir-495	hsa-mir-638	hsa-mir-33b	hsa-mir-510	hsa-mir-520a	hsa-mir-184	hsa-mir-433	hsa-mir-520e	hsa-mir-431	hsa-mir-637	hsa-mir-520c
hsa-mir-650	hsa-mir-410	hsa-mir-488	hsa-mir-502	hsa-mir-519b	hsa-mir-184	hsa-mir-548c	hsa-mir-638	hsa-mir-544a	hsa-mir-297	hsa-mir-326	hsa-mir-449a	hsa-mir-330	hsa-mir-337	hsa-mir-520c	hsa-mir-532	hsa-mir-28	hsa-mir-520g	hsa-mir-650	hsa-mir-492	hsa-mir-503	hsa-mir-520c	hsa-mir-147b	hsa-mir-548b	hsa-mir-217	hsa-mir-378c	hsa-mir-520b		hsa-mir-504	hsa-mir-501	hsa-mir-28	hsa-mir-300	hsa-mir-526b	hsa-mir-421	hsa-mir-340	hsa-mir-548b	hsa-mir-484	hsa-mir-198	hsa-mir-202	hsa-mir-590	hsa-mir-154	hsa-mir-325	hsa-mir-508	hsa-mir-571	hsa-mir-539	hsa-mir-571	hsa-mir-184	hsa-mir-340	hsa-mir-325	hsa-mir-539
hsa-mir-637	hsa-mir-526b	hsa-mir-503	hsa-mir-330	hsa-mir-202	hsa-mir-490	hsa-mir-431	hsa-mir-539	hsa-mir-637	hsa-mir-191	hsa-mir-491	hsa-mir-411	hsa-mir-652	hsa-mir-574	hsa-mir-362	hsa-mir-659	hsa-mir-572	hsa-mir-421	hsa-mir-520e	hsa-mir-484	hsa-mir-186	hsa-mir-571	hsa-mir-564	hsa-mir-302d	hsa-mir-598	hsa-mir-638	hsa-mir-584		hsa-mir-520b	hsa-mir-624	hsa-mir-708	hsa-mir-330	hsa-mir-297	hsa-mir-302d	hsa-mir-637	hsa-mir-1246	hsa-mir-330	hsa-mir-345	hsa-mir-484	hsa-mir-532	hsa-mir-652	hsa-mir-184	hsa-mir-571	hsa-mir-548b	hsa-mir-298	hsa-mir-502	hsa-mir-431	hsa-mir-379	hsa-mir-363	hsa-mir-186
hsa-mir-186	hsa-mir-520g	hsa-mir-383	hsa-mir-345	hsa-mir-519c	hsa-mir-636	hsa-mir-372	hsa-mir-650	hsa-mir-186	hsa-mir-330	hsa-mir-136	hsa-mir-452	hsa-mir-431	hsa-mir-520e	hsa-mir-519d	hsa-mir-331	hsa-mir-361	hsa-mir-520f	hsa-mir-431	hsa-mir-636	hsa-mir-488	hsa-mir-217	hsa-mir-451	hsa-mir-520e	hsa-mir-544a	hsa-mir-571	hsa-mir-520c		hsa-mir-584	hsa-mir-125b	hsa-mir-650	hsa-mir-187	hsa-mir-495	hsa-mir-149	hsa-mir-325	hsa-mir-520e	hsa-mir-584	hsa-mir-488	hsa-mir-508	hsa-mir-340	hsa-mir-532	hsa-mir-363	hsa-mir-520a	hsa-mir-370	hsa-mir-433	hsa-mir-520f	hsa-mir-422a	hsa-mir-519d	hsa-mir-297	hsa-mir-330
hsa-mir-572	hsa-mir-520e	hsa-mir-325	hsa-mir-495	hsa-mir-584	hsa-mir-422a	hsa-mir-520f	hsa-mir-488	hsa-mir-191	hsa-mir-624	hsa-mir-636	hsa-mir-491	hsa-mir-128	hsa-mir-671	hsa-mir-184	hsa-mir-526b	hsa-mir-184	hsa-mir-517a	hsa-mir-508	hsa-mir-510	hsa-mir-345	hsa-mir-508	hsa-mir-378e	hsa-mir-564	hsa-mir-186	hsa-mir-410	hsa-mir-154		hsa-mir-330	hsa-mir-451b	hsa-mir-302d	hsa-mir-362	hsa-mir-525	hsa-mir-431	hsa-mir-508	hsa-mir-520c	hsa-mir-520a	hsa-mir-32	hsa-mir-532	hsa-mir-330	hsa-mir-362	hsa-mir-154	hsa-mir-410	hsa-mir-452	hsa-mir-520g	hsa-mir-202	hsa-mir-154	hsa-mir-502	hsa-mir-571	hsa-mir-671
hsa-mir-584	hsa-mir-675	hsa-mir-491	hsa-mir-32	hsa-mir-638	hsa-mir-382	hsa-mir-519d	hsa-mir-187	hsa-mir-544b	hsa-mir-491	hsa-mir-532	hsa-mir-95	hsa-mir-337	hsa-mir-300	hsa-mir-330	hsa-mir-128	hsa-mir-330	hsa-mir-519e	hsa-mir-330	hsa-mir-330	hsa-mir-211	hsa-mir-532	hsa-mir-2861	hsa-mir-488	hsa-mir-636	hsa-mir-378i	hsa-mir-362		hsa-mir-1290	hsa-mir-636	hsa-mir-330	hsa-mir-382	hsa-mir-202	hsa-mir-325	hsa-mir-421	hsa-mir-520a	hsa-mir-28	hsa-mir-340	hsa-mir-520e	hsa-mir-675	hsa-mir-584	hsa-mir-638	hsa-mir-370	hsa-mir-28	hsa-mir-572	hsa-mir-520a	hsa-mir-520c	hsa-mir-33b	hsa-mir-484	hsa-mir-1290
hsa-mir-197	hsa-mir-382	hsa-mir-571	hsa-mir-519e	hsa-mir-372	hsa-mir-340	hsa-mir-128	hsa-mir-191	hsa-mir-1246	hsa-mir-382	hsa-mir-154	hsa-mir-187	hsa-mir-147b	hsa-mir-507	hsa-mir-361	hsa-mir-1260a	hsa-mir-379	hsa-mir-519d	hsa-mir-548b	hsa-mir-337	hsa-mir-187	hsa-mir-584	hsa-mir-3196	hsa-mir-147b	hsa-mir-337	hsa-mir-510	hsa-mir-510		hsa-mir-590	hsa-mir-646	hsa-mir-383	hsa-mir-422a	hsa-mir-377	hsa-mir-191	hsa-mir-202	hsa-mir-202	hsa-mir-650	hsa-mir-361	hsa-mir-186	hsa-mir-636	hsa-mir-151b	hsa-mir-571	hsa-mir-452	hsa-mir-590	hsa-mir-508	hsa-mir-548b	hsa-mir-637	hsa-mir-652	hsa-mir-671	hsa-mir-502
hsa-mir-202	hsa-mir-184	hsa-mir-508	hsa-mir-636	hsa-mir-28	hsa-mir-151b	hsa-mir-519e	hsa-mir-202	hsa-mir-139	hsa-mir-300	hsa-mir-526b	hsa-mir-202	hsa-mir-525	hsa-mir-345	hsa-mir-532	hsa-mir-660	hsa-mir-449a	hsa-mir-1290	hsa-mir-675	hsa-mir-502	hsa-mir-410	hsa-mir-202	hsa-mir-548c	hsa-mir-640	hsa-mir-650	hsa-mir-340	hsa-mir-330		hsa-mir-421	hsa-mir-660	hsa-mir-191	hsa-mir-526b	hsa-mir-382	hsa-mir-708	hsa-mir-539	hsa-mir-449b	hsa-mir-154	hsa-mir-671	hsa-mir-490	hsa-mir-345	hsa-mir-410	hsa-mir-590	hsa-mir-187	hsa-mir-383	hsa-mir-340	hsa-mir-185	hsa-mir-519b	hsa-mir-154	hsa-mir-422a	hsa-mir-484
hsa-mir-520f	hsa-mir-638	hsa-mir-211	hsa-mir-185	hsa-mir-492	hsa-mir-362	hsa-mir-449b	hsa-mir-149	hsa-mir-1471	hsa-mir-526b	hsa-mir-378e	hsa-mir-370	hsa-mir-574	hsa-mir-572	hsa-mir-345	hsa-mir-638	hsa-mir-33b	hsa-mir-154	hsa-mir-519d	hsa-mir-1290	hsa-mir-574	hsa-mir-346	hsa-mir-614	hsa-mir-652	hsa-mir-128	hsa-mir-572	hsa-mir-484		hsa-mir-340	hsa-mir-33a	hsa-mir-382	hsa-mir-637	hsa-mir-431	hsa-mir-539	hsa-mir-410	hsa-mir-519b	hsa-mir-652	hsa-mir-520g	hsa-mir-346	hsa-mir-520e	hsa-mir-1290	hsa-mir-298	hsa-mir-451b	hsa-mir-592	hsa-mir-449b	hsa-mir-330	hsa-mir-584	hsa-mir-650	hsa-mir-526b	hsa-mir-488
hsa-mir-520e	hsa-mir-149	hsa-mir-431	hsa-mir-361	hsa-mir-128	hsa-mir-504	hsa-mir-520g	hsa-mir-381	hsa-mir-433	hsa-mir-362	hsa-mir-652	hsa-mir-184	hsa-mir-532	hsa-mir-431	hsa-mir-584	hsa-mir-378c	hsa-mir-526b	hsa-mir-379	hsa-mir-410	hsa-mir-340	hsa-mir-151b	hsa-mir-151b		hsa-mir-520a	hsa-mir-340	hsa-mir-378f	hsa-mir-455		hsa-mir-422a	hsa-mir-548b	hsa-mir-488	hsa-mir-449b	hsa-mir-136	hsa-mir-637	hsa-mir-330	hsa-mir-922	hsa-mir-337	hsa-mir-510	hsa-mir-765	hsa-mir-519d	hsa-mir-345	hsa-mir-451	hsa-mir-675	hsa-mir-128	hsa-mir-95	hsa-mir-340	hsa-mir-217	hsa-mir-519e	hsa-mir-382	hsa-mir-504
hsa-mir-520g	hsa-mir-548b	hsa-mir-340	hsa-mir-519d	hsa-mir-520g	hsa-mir-708	hsa-mir-346	hsa-mir-410	hsa-mir-625	hsa-mir-449b	hsa-mir-520c	hsa-mir-340	hsa-mir-526b	hsa-mir-217	hsa-mir-637	hsa-mir-502	hsa-mir-519c	hsa-mir-340	hsa-mir-345	hsa-mir-202	hsa-mir-508	hsa-mir-510		hsa-mir-449b	hsa-mir-503	hsa-mir-378b	hsa-mir-340		hsa-mir-198	hsa-mir-505	hsa-mir-526b	hsa-mir-184	hsa-mir-519b	hsa-mir-297	hsa-mir-488	hsa-mir-659	hsa-mir-185	hsa-mir-520f	hsa-mir-451b	hsa-mir-484	hsa-mir-571	hsa-mir-671	hsa-mir-637	hsa-mir-671	hsa-mir-650	hsa-mir-95	hsa-mir-381	hsa-mir-185	hsa-mir-300	hsa-mir-361
hsa-mir-217	hsa-mir-300	hsa-mir-449b	hsa-mir-520c	hsa-mir-431	hsa-mir-433	hsa-mir-33a	hsa-mir-599	hsa-mir-491	hsa-mir-184	hsa-mir-151b	hsa-mir-149	hsa-mir-502	hsa-mir-488	hsa-mir-495	hsa-mir-1305	hsa-mir-650	hsa-mir-590	hsa-mir-519e	hsa-mir-539	hsa-mir-638	hsa-mir-650		hsa-mir-491	hsa-mir-449a	hsa-mir-490	hsa-mir-379		hsa-mir-519b	hsa-mir-519c	hsa-mir-362	hsa-mir-147b	hsa-mir-539	hsa-mir-526b	hsa-mir-650	hsa-mir-28	hsa-mir-510	hsa-mir-330	hsa-mir-345	hsa-mir-615	hsa-mir-484	hsa-mir-149	hsa-mir-484	hsa-mir-362	hsa-mir-584	hsa-mir-520g	hsa-mir-510	hsa-mir-520g	hsa-mir-507	hsa-mir-520a
hsa-mir-504	hsa-mir-520f	hsa-mir-452	hsa-mir-650	hsa-mir-184	hsa-mir-571	hsa-mir-211	hsa-mir-574	hsa-mir-452	hsa-mir-149	hsa-mir-495	hsa-mir-130b	hsa-mir-185	hsa-mir-362	hsa-mir-346	hsa-mir-3163	hsa-mir-596	hsa-mir-185	hsa-mir-488	hsa-mir-517a	hsa-mir-95	hsa-mir-520a		hsa-mir-149	hsa-mir-490	hsa-mir-519e	hsa-mir-185		hsa-mir-520h	hsa-mir-675	hsa-mir-624	hsa-mir-363	hsa-mir-187	hsa-mir-362	hsa-mir-490	hsa-mir-370	hsa-mir-519d	hsa-mir-410	hsa-mir-502	hsa-mir-492	hsa-mir-421	hsa-mir-330	hsa-mir-650	hsa-mir-149	hsa-mir-599	hsa-mir-488	hsa-mir-638	hsa-mir-202	hsa-mir-362	hsa-mir-362
hsa-mir-431	hsa-mir-433	hsa-mir-154	hsa-mir-362	hsa-mir-487b	hsa-mir-615	hsa-mir-95	hsa-mir-432	hsa-mir-519d	hsa-mir-431	hsa-mir-449a	hsa-mir-584	hsa-mir-217	hsa-mir-525	hsa-mir-506	hsa-mir-520c	hsa-mir-640	hsa-mir-410	hsa-mir-765	hsa-mir-345	hsa-mir-584	hsa-mir-421		hsa-mir-539	hsa-mir-3163	hsa-mir-1290	hsa-mir-1290		hsa-mir-345	hsa-mir-331	hsa-mir-548b	hsa-mir-149	hsa-mir-675	hsa-mir-636	hsa-mir-574	hsa-mir-520f	hsa-mir-571	hsa-mir-519d	hsa-mir-636	hsa-mir-147b	hsa-mir-519d	hsa-mir-525	hsa-mir-615	hsa-mir-520g	hsa-mir-614	hsa-mir-590	hsa-mir-345	hsa-mir-198	hsa-mir-377	hsa-mir-650
hsa-mir-492	hsa-mir-363	hsa-mir-519d	hsa-mir-517a	hsa-mir-151b	hsa-mir-330	hsa-mir-154	hsa-mir-340	hsa-mir-520h	hsa-mir-495	hsa-mir-637	hsa-mir-510	hsa-mir-154	hsa-mir-379	hsa-mir-526b	hsa-mir-379	hsa-mir-433	hsa-mir-502	hsa-mir-490	hsa-mir-361	hsa-mir-519d	hsa-mir-922		hsa-mir-596	hsa-mir-520h	hsa-mir-484	hsa-mir-345		hsa-mir-510	hsa-mir-608	hsa-mir-525	hsa-mir-33a	hsa-mir-300	hsa-mir-382	hsa-mir-149	hsa-mir-637	hsa-mir-382	hsa-mir-421	hsa-mir-95	hsa-mir-519e	hsa-mir-202	hsa-mir-346	hsa-mir-449b	hsa-mir-33b	hsa-mir-519d	hsa-mir-422a	hsa-mir-571	hsa-mir-520f	hsa-mir-410	hsa-mir-652
hsa-mir-149	hsa-mir-640	hsa-mir-650	hsa-mir-198	hsa-mir-490	hsa-mir-765	hsa-mir-572	hsa-mir-640	hsa-mir-519e	hsa-mir-410	hsa-mir-571	hsa-mir-410	hsa-mir-484	hsa-mir-502	hsa-mir-431	hsa-mir-640	hsa-mir-455	hsa-mir-636	hsa-mir-590	hsa-mir-519e	hsa-mir-154	hsa-mir-504		hsa-mir-211	hsa-mir-33a	hsa-mir-519d	hsa-mir-95		hsa-mir-202	hsa-mir-377	hsa-mir-136	hsa-mir-202	hsa-mir-523	hsa-mir-33b	hsa-mir-495	hsa-mir-520g	hsa-mir-1290	hsa-mir-422a	hsa-mir-519d	hsa-mir-379	hsa-mir-340	hsa-mir-523	hsa-mir-520f	hsa-mir-708	hsa-mir-346	hsa-mir-519e	hsa-mir-519c	hsa-mir-603	hsa-mir-431	hsa-mir-636
hsa-mir-532	hsa-mir-539	hsa-mir-519b	hsa-mir-340	hsa-mir-628	hsa-mir-361	hsa-mir-520c	hsa-mir-590	hsa-mir-340	hsa-mir-298	hsa-mir-624	hsa-mir-572	hsa-mir-410	hsa-mir-640	hsa-mir-151b	hsa-mir-449a	hsa-mir-378c	hsa-mir-506	hsa-mir-452	hsa-mir-520b	hsa-mir-519e	hsa-mir-154		hsa-mir-584	hsa-mir-202	hsa-mir-378g	hsa-mir-431		hsa-mir-492	hsa-mir-188	hsa-mir-431	hsa-mir-548b	hsa-mir-410	hsa-mir-548b	hsa-mir-187	hsa-mir-184	hsa-mir-502	hsa-mir-650	hsa-mir-519e	hsa-mir-526b	hsa-mir-519e	hsa-mir-640	hsa-mir-520g	hsa-mir-298	hsa-mir-519e	hsa-mir-652	hsa-mir-484	hsa-mir-584	hsa-mir-525	hsa-mir-198
hsa-mir-432	hsa-mir-507	hsa-mir-184	hsa-mir-615	hsa-mir-510	hsa-mir-379	hsa-mir-590	hsa-mir-675	hsa-mir-650	hsa-mir-571	hsa-mir-187	hsa-mir-337	hsa-mir-519b	hsa-mir-590	hsa-mir-615	hsa-mir-202	hsa-mir-422a	hsa-mir-449a	hsa-mir-95	hsa-mir-615	hsa-mir-432	hsa-mir-652		hsa-mir-520g	hsa-mir-520c	hsa-mir-652	hsa-mir-492		hsa-mir-520c	hsa-mir-522	hsa-mir-377	hsa-mir-431	hsa-mir-637	hsa-mir-147b	hsa-mir-510	hsa-mir-422a	hsa-mir-519e	hsa-mir-520e	hsa-mir-526b	hsa-mir-490	hsa-mir-455	hsa-mir-136	hsa-mir-431	hsa-mir-520f	hsa-mir-520c	hsa-mir-519b	hsa-mir-922	hsa-mir-184	hsa-mir-523	hsa-mir-590
hsa-mir-28	hsa-mir-590	hsa-mir-519e	hsa-mir-510	hsa-mir-520f	hsa-mir-411	hsa-mir-539	hsa-mir-376b	hsa-mir-572	hsa-mir-136	hsa-mir-572	hsa-mir-28	hsa-mir-136	hsa-mir-411	hsa-mir-640	hsa-mir-378b	hsa-mir-410	hsa-mir-151b	hsa-mir-346	hsa-mir-490	hsa-mir-650	hsa-mir-361		hsa-mir-202	hsa-mir-487b	hsa-mir-379	hsa-mir-520a		hsa-mir-378g	hsa-mir-371	hsa-mir-449b	hsa-mir-136	hsa-mir-624	hsa-mir-507	hsa-mir-571	hsa-mir-650	hsa-mir-506	hsa-mir-519e	hsa-mir-154	hsa-mir-410	hsa-mir-630	hsa-mir-487b	hsa-mir-330	hsa-mir-637	hsa-mir-1246	hsa-mir-519d	hsa-mir-650	hsa-mir-451b	hsa-mir-136	hsa-mir-340
hsa-mir-410	hsa-mir-525	hsa-mir-410	hsa-mir-1290	hsa-mir-652	hsa-mir-510	hsa-mir-362	hsa-mir-508	hsa-mir-449b	hsa-mir-525	hsa-mir-377	hsa-mir-188	hsa-mir-377	hsa-mir-484	hsa-mir-382	hsa-mir-361	hsa-mir-548b	hsa-mir-574	hsa-mir-532	hsa-mir-95	hsa-mir-484	hsa-mir-599		hsa-mir-95	hsa-mir-33b	hsa-mir-330	hsa-mir-421		hsa-mir-378c	hsa-mir-628	hsa-mir-300	hsa-mir-488	hsa-mir-671	hsa-mir-433	hsa-mir-519e	hsa-mir-452	hsa-mir-492	hsa-mir-154	hsa-mir-361	hsa-mir-504	hsa-mir-504	hsa-mir-377	hsa-mir-383	hsa-mir-330	hsa-mir-484	hsa-mir-337	hsa-mir-1290	hsa-mir-297	hsa-mir-154	hsa-mir-571
hsa-mir-433	hsa-mir-136	hsa-mir-217	hsa-mir-520a	hsa-mir-345	hsa-mir-520a	hsa-mir-151b	hsa-mir-28	hsa-mir-184	hsa-mir-590	hsa-mir-184	hsa-mir-574	hsa-mir-345	hsa-mir-377	hsa-mir-449b	hsa-mir-422a	hsa-mir-345	hsa-mir-675	hsa-mir-202	hsa-mir-519d	hsa-mir-1290	hsa-mir-362		hsa-mir-520f	hsa-mir-1258	hsa-mir-378h	hsa-mir-490		hsa-mir-378b	hsa-mir-935	hsa-mir-33b	hsa-mir-523	hsa-mir-572	hsa-mir-525	hsa-mir-345	hsa-mir-362	hsa-mir-362	hsa-mir-506	hsa-mir-488	hsa-mir-637	hsa-mir-379	hsa-mir-539	hsa-mir-590	hsa-mir-510	hsa-mir-571	hsa-mir-362	hsa-mir-532	hsa-mir-330	hsa-mir-488	hsa-mir-33b
hsa-mir-381	hsa-mir-95	hsa-mir-526b	hsa-mir-490	hsa-mir-922	hsa-mir-202	hsa-mir-532	hsa-mir-519b	hsa-mir-520a	hsa-mir-377	hsa-mir-149	hsa-mir-922	hsa-mir-490	hsa-mir-378f	hsa-mir-510	hsa-mir-520g	hsa-mir-198	hsa-mir-337	hsa-mir-154	hsa-mir-410	hsa-mir-532	hsa-mir-95		hsa-mir-571	hsa-mir-1299	hsa-mir-502	hsa-mir-638		hsa-mir-337	hsa-mir-603	hsa-mir-484	hsa-mir-525	hsa-mir-640	hsa-mir-136	hsa-mir-504	hsa-mir-519e	hsa-mir-95	hsa-mir-519b	hsa-mir-451	hsa-mir-28	hsa-mir-520c	hsa-mir-151	hsa-mir-532	hsa-mir-519d	hsa-mir-488	hsa-mir-504	hsa-mir-495	hsa-mir-28	hsa-mir-298	hsa-mir-379
hsa-mir-32	hsa-mir-455	hsa-mir-765	hsa-mir-421	hsa-mir-298	hsa-mir-519d	hsa-mir-340	hsa-mir-519d	hsa-mir-520g	hsa-mir-488	hsa-mir-525	hsa-mir-345	hsa-mir-520b	hsa-mir-455	hsa-mir-484	hsa-mir-520a	hsa-mir-128	hsa-mir-526b	hsa-mir-149	hsa-mir-431	hsa-mir-510	hsa-mir-506		hsa-mir-128	hsa-mir-330	hsa-mir-506	hsa-mir-520h		hsa-mir-455	hsa-mir-489	hsa-mir-507	hsa-mir-151b	hsa-mir-362	hsa-mir-488	hsa-mir-297	hsa-mir-572	hsa-mir-520e	hsa-mir-574	hsa-mir-520c	hsa-mir-502	hsa-mir-431	hsa-mir-502	hsa-mir-1246	hsa-mir-520e	hsa-mir-187	hsa-mir-300	hsa-mir-539	hsa-mir-510	hsa-mir-652	hsa-mir-584
hsa-mir-361	hsa-mir-33b	hsa-mir-362	hsa-mir-584	hsa-mir-520e	hsa-mir-520g	hsa-mir-217	hsa-mir-637	hsa-mir-502	hsa-mir-507	hsa-mir-422a	hsa-mir-571	hsa-mir-198	hsa-mir-185	hsa-mir-652	hsa-mir-574	hsa-mir-1290	hsa-mir-615	hsa-mir-615	hsa-mir-520h	hsa-mir-361	hsa-mir-128		hsa-mir-598	hsa-mir-492	hsa-mir-650	hsa-mir-519d		hsa-mir-490	hsa-mir-598	hsa-mir-636	hsa-mir-640	hsa-mir-599	hsa-mir-519e	hsa-mir-584	hsa-mir-671	hsa-mir-455	hsa-mir-28	hsa-mir-452	hsa-mir-571	hsa-mir-637	hsa-mir-504	hsa-mir-361	hsa-mir-422a	hsa-mir-202	hsa-mir-640	hsa-mir-599	hsa-mir-520c	hsa-mir-149	hsa-mir-526b
hsa-mir-495	hsa-mir-217	hsa-mir-509	hsa-mir-379	hsa-mir-190b	hsa-mir-520c	hsa-mir-484	hsa-mir-519e	hsa-mir-421	hsa-mir-539	hsa-mir-185	hsa-mir-211	hsa-mir-590	hsa-mir-1290	hsa-mir-202	hsa-mir-362	hsa-mir-652	hsa-mir-422a	hsa-mir-492	hsa-mir-185	hsa-mir-519b	hsa-mir-320e		hsa-mir-650	hsa-mir-575	hsa-mir-151b	hsa-mir-590		hsa-mir-640	hsa-mir-544a	hsa-mir-154	hsa-mir-507	hsa-mir-504	hsa-mir-377	hsa-mir-519d	hsa-mir-149	hsa-mir-520f	hsa-mir-431	hsa-mir-1290	hsa-mir-1290	hsa-mir-378g	hsa-mir-433	hsa-mir-539	hsa-mir-564	hsa-mir-495	hsa-mir-410	hsa-mir-185	hsa-mir-671	hsa-mir-624	hsa-mir-185
hsa-mir-590	hsa-mir-421	hsa-mir-202	hsa-mir-590	hsa-mir-506	hsa-mir-520f	hsa-mir-422a	hsa-mir-571	hsa-mir-520f	hsa-mir-151b	hsa-mir-362	hsa-mir-548b	hsa-mir-596	hsa-mir-361	hsa-mir-300	hsa-mir-421	hsa-mir-510	hsa-mir-492	hsa-mir-362	hsa-mir-671	hsa-mir-518b	hsa-mir-449a		hsa-mir-340	hsa-mir-147b	hsa-mir-520f	hsa-mir-519e		hsa-mir-519d	hsa-mir-298	hsa-mir-590	hsa-mir-377	hsa-mir-154	hsa-mir-154	hsa-mir-492	hsa-mir-519d	hsa-mir-671	hsa-mir-379	hsa-mir-149	hsa-mir-346	hsa-mir-128	hsa-mir-519b	hsa-mir-346	hsa-mir-33a	hsa-mir-652	hsa-mir-650	hsa-mir-614	hsa-mir-337	hsa-mir-217	hsa-mir-337
hsa-mir-147b	hsa-mir-377	hsa-mir-187	hsa-mir-422a	hsa-mir-325	hsa-mir-519e	hsa-mir-636	hsa-mir-648	hsa-mir-519b	hsa-mir-523	hsa-mir-590	hsa-mir-320e	hsa-mir-615	hsa-mir-510	hsa-mir-590	hsa-mir-378g	hsa-mir-151	hsa-mir-490	hsa-mir-1246	hsa-mir-520c	hsa-mir-492	hsa-mir-624		hsa-mir-217	hsa-mir-660	hsa-mir-95	hsa-mir-151b		hsa-mir-379	hsa-mir-492	hsa-mir-523	hsa-mir-298	hsa-mir-571	hsa-mir-300	hsa-mir-33b	hsa-mir-510	hsa-mir-151b	hsa-mir-455	hsa-mir-184	hsa-mir-488	hsa-mir-422a	hsa-mir-532	hsa-mir-202	hsa-mir-345	hsa-mir-421	hsa-mir-345	hsa-mir-28	hsa-mir-362	hsa-mir-519d	hsa-mir-320e
hsa-mir-508	hsa-mir-187	hsa-mir-330	hsa-mir-520e	hsa-mir-491	hsa-mir-345	hsa-mir-519c	hsa-mir-614	hsa-mir-33b	hsa-mir-584	hsa-mir-523	hsa-mir-421	hsa-mir-510	hsa-mir-599	hsa-mir-548b	hsa-mir-520f	hsa-mir-378i	hsa-mir-455	hsa-mir-520a	hsa-mir-590	hsa-mir-340	hsa-mir-330		hsa-mir-508	hsa-mir-544b	hsa-mir-574	hsa-mir-628		hsa-mir-378i	hsa-mir-151	hsa-mir-510	hsa-mir-652	hsa-mir-337	hsa-mir-184	hsa-mir-765	hsa-mir-187	hsa-mir-517a	hsa-mir-151b	hsa-mir-340	hsa-mir-517a	hsa-mir-378f	hsa-mir-490	hsa-mir-149	hsa-mir-519e	hsa-mir-675	hsa-mir-671	hsa-mir-648	hsa-mir-615	hsa-mir-548b	hsa-mir-95
hsa-mir-539	hsa-mir-154	hsa-mir-652	hsa-mir-671	hsa-mir-185	hsa-mir-128	hsa-mir-510	hsa-mir-519c	hsa-mir-376b	hsa-mir-548b	hsa-mir-363	hsa-mir-151b	hsa-mir-495	hsa-mir-523	hsa-mir-421	hsa-mir-548b	hsa-mir-584	hsa-mir-198	hsa-mir-361	hsa-mir-378c	hsa-mir-337	hsa-mir-33b		hsa-mir-187	hsa-mir-632	hsa-mir-671	hsa-mir-615		hsa-mir-638	hsa-mir-596	hsa-mir-149	hsa-mir-433	hsa-mir-510	hsa-mir-523	hsa-mir-484	hsa-mir-508	hsa-mir-378c	hsa-mir-95	hsa-mir-431	hsa-mir-765	hsa-mir-590	hsa-mir-337	hsa-mir-345	hsa-mir-508	hsa-mir-154	hsa-mir-33b	hsa-mir-202	hsa-mir-433	hsa-mir-449b	hsa-mir-455
hsa-mir-652	hsa-mir-615	hsa-mir-659	hsa-mir-449a	hsa-mir-1290	hsa-mir-519b	hsa-mir-298	hsa-mir-345	hsa-mir-362	hsa-mir-519e	hsa-mir-337	hsa-mir-186	hsa-mir-523	hsa-mir-136	hsa-mir-1290	hsa-mir-378i	hsa-mir-431	hsa-mir-431	hsa-mir-519b	hsa-mir-346	hsa-mir-362	hsa-mir-502		hsa-mir-510	hsa-mir-1305	hsa-mir-520g	hsa-mir-652		hsa-mir-519e	hsa-mir-523	hsa-mir-519e	hsa-mir-495	hsa-mir-574	hsa-mir-484	hsa-mir-519b	hsa-mir-421	hsa-mir-522	hsa-mir-502	hsa-mir-492	hsa-mir-451	hsa-mir-520a	hsa-mir-217	hsa-mir-490	hsa-mir-191	hsa-mir-330	hsa-mir-520c	hsa-mir-128	hsa-mir-422a	hsa-mir-519e	hsa-mir-378c
hsa-mir-345	hsa-mir-449b	hsa-mir-532	hsa-mir-320e	hsa-mir-154	hsa-mir-637	hsa-mir-652	hsa-mir-217	hsa-mir-520c	hsa-mir-652	hsa-mir-510	hsa-mir-598	hsa-mir-624	hsa-mir-378c	hsa-mir-517a	hsa-mir-151b	hsa-mir-151b	hsa-mir-382	hsa-mir-340	hsa-mir-188	hsa-mir-451b	hsa-mir-519b		hsa-mir-300	hsa-mir-628	hsa-mir-362	hsa-mir-378b		hsa-mir-484	hsa-mir-561	hsa-mir-571	hsa-mir-636	hsa-mir-507	hsa-mir-495	hsa-mir-548b	hsa-mir-211	hsa-mir-490	hsa-mir-490	hsa-mir-330	hsa-mir-33b	hsa-mir-330	hsa-mir-615	hsa-mir-1290	hsa-mir-526b	hsa-mir-637	hsa-mir-151b	hsa-mir-675	hsa-mir-519c	hsa-mir-539	hsa-mir-632
hsa-mir-599	hsa-mir-492	hsa-mir-519c	hsa-mir-378c	hsa-mir-539	hsa-mir-671	hsa-mir-765	hsa-mir-421	hsa-mir-379	hsa-mir-519d	hsa-mir-202	hsa-mir-532	hsa-mir-378c	hsa-mir-297	hsa-mir-525	hsa-mir-188	hsa-mir-525	hsa-mir-451b	hsa-mir-539	hsa-mir-584	hsa-mir-421	hsa-mir-455		hsa-mir-519e	hsa-mir-675	hsa-mir-421	hsa-mir-337		hsa-mir-520a	hsa-mir-544b	hsa-mir-421	hsa-mir-532	hsa-mir-325	hsa-mir-659	hsa-mir-532	hsa-mir-584	hsa-mir-378b	hsa-mir-517a	hsa-mir-147b	hsa-mir-320e	hsa-mir-1469	hsa-mir-1290	hsa-mir-488	hsa-mir-325	hsa-mir-532	hsa-mir-615	hsa-mir-449a	hsa-mir-320e	hsa-mir-33b	hsa-mir-675
hsa-mir-330	hsa-mir-151b	hsa-mir-422a	hsa-mir-489	hsa-mir-574	hsa-mir-526b	hsa-mir-149	hsa-mir-671	hsa-mir-422a	hsa-mir-187	hsa-mir-561	hsa-mir-1290	hsa-mir-362	hsa-mir-449a	hsa-mir-217	hsa-mir-519d	hsa-mir-378g	hsa-mir-151	hsa-mir-520g	hsa-mir-378b	hsa-mir-519c	hsa-mir-628		hsa-mir-590	hsa-mir-361	hsa-mir-33b	hsa-mir-202		hsa-mir-628	hsa-mir-1258	hsa-mir-519d	hsa-mir-154	hsa-mir-33b	hsa-mir-298	hsa-mir-652	hsa-mir-548c	hsa-mir-520g	hsa-mir-615	hsa-mir-495	hsa-mir-520a	hsa-mir-378b	hsa-mir-190b	hsa-mir-520c	hsa-mir-548c	hsa-mir-510	hsa-mir-346	hsa-mir-504	hsa-mir-520e	hsa-mir-495	hsa-mir-431
hsa-mir-325	hsa-mir-574	hsa-mir-922	hsa-mir-519b	hsa-mir-33a	hsa-mir-598	hsa-mir-300	hsa-mir-361	hsa-mir-202	hsa-mir-202	hsa-mir-638	hsa-mir-372	hsa-mir-507	hsa-mir-378i	hsa-mir-507	hsa-mir-519e	hsa-mir-378f	hsa-mir-628	hsa-mir-526b	hsa-mir-675	hsa-mir-330	hsa-mir-484		hsa-mir-660	hsa-mir-640	hsa-mir-422a	hsa-mir-571		hsa-mir-636	hsa-mir-1202	hsa-mir-652	hsa-mir-590	hsa-mir-590	hsa-mir-95	hsa-mir-362	hsa-mir-433	hsa-mir-519b	hsa-mir-151	hsa-mir-320e	hsa-mir-184	hsa-mir-28	hsa-mir-507	hsa-mir-765	hsa-mir-187	hsa-mir-504	hsa-mir-624	hsa-mir-421	hsa-mir-506	hsa-mir-584	hsa-mir-520g
hsa-mir-379	hsa-mir-431	hsa-mir-490	hsa-mir-2110	hsa-mir-297	hsa-mir-33b	hsa-mir-1290	hsa-mir-636	hsa-mir-361	hsa-mir-337	hsa-mir-492	hsa-mir-217	hsa-mir-455	hsa-mir-571	hsa-mir-455	hsa-mir-378f	hsa-mir-378b	hsa-mir-640	hsa-mir-517a	hsa-mir-519b	hsa-mir-185	hsa-mir-379		hsa-mir-298	hsa-mir-584	hsa-mir-520e	hsa-mir-502		hsa-mir-615	hsa-mir-637	hsa-mir-298	hsa-mir-539	hsa-mir-185	hsa-mir-449b	hsa-mir-361	hsa-mir-361	hsa-mir-935	hsa-mir-337	hsa-mir-379	hsa-mir-522	hsa-mir-378c	hsa-mir-421	hsa-mir-636	hsa-mir-1246	hsa-mir-361	hsa-mir-636	hsa-mir-340	hsa-mir-935	hsa-mir-510	hsa-mir-517a
hsa-mir-484	hsa-mir-495	hsa-mir-495	hsa-mir-520g	hsa-mir-590	hsa-mir-584	hsa-mir-421	hsa-mir-455	hsa-mir-636	hsa-mir-504	hsa-mir-548b	hsa-mir-422a	hsa-mir-632	hsa-mir-675	hsa-mir-451b	hsa-mir-433	hsa-mir-571	hsa-mir-320e	hsa-mir-502	hsa-mir-1303	hsa-mir-765	hsa-mir-337		hsa-mir-382	hsa-mir-488	hsa-mir-519b	hsa-mir-128		hsa-mir-637	hsa-mir-518e	hsa-mir-95	hsa-mir-95	hsa-mir-519e	hsa-mir-519d	hsa-mir-615	hsa-mir-378b	hsa-mir-624	hsa-mir-484	hsa-mir-539	hsa-mir-431	hsa-mir-490	hsa-mir-495	hsa-mir-519c	hsa-mir-650	hsa-mir-548c	hsa-mir-320e	hsa-mir-548b	hsa-mir-188	hsa-mir-574	hsa-mir-506
hsa-mir-297	hsa-mir-571	hsa-mir-548c	hsa-mir-506	hsa-mir-650	hsa-mir-675	hsa-mir-185	hsa-mir-548b	hsa-mir-520e	hsa-mir-95	hsa-mir-95	hsa-mir-455	hsa-mir-571	hsa-mir-378b	hsa-mir-379	hsa-mir-525	hsa-mir-136	hsa-mir-603	hsa-mir-379	hsa-mir-637	hsa-mir-455	hsa-mir-431		hsa-mir-519d	hsa-mir-614	hsa-mir-378e	hsa-mir-519b		hsa-mir-378f	hsa-mir-1303	hsa-mir-217	hsa-mir-519d	hsa-mir-151	hsa-mir-504	hsa-mir-526b	hsa-mir-532	hsa-mir-378i	hsa-mir-571	hsa-mir-592	hsa-mir-371	hsa-mir-337	hsa-mir-345	hsa-mir-526b	hsa-mir-449b	hsa-mir-431	hsa-mir-490	hsa-mir-508	hsa-mir-455	hsa-mir-421	hsa-mir-410
hsa-mir-490	hsa-mir-504	hsa-mir-636	hsa-mir-455	hsa-mir-571	hsa-mir-378c	hsa-mir-492	hsa-mir-325	hsa-mir-574	hsa-mir-217	hsa-mir-1290	hsa-mir-433	hsa-mir-519d	hsa-mir-421	hsa-mir-337	hsa-mir-1246	hsa-mir-484	hsa-mir-300	hsa-mir-128	hsa-mir-517c	hsa-mir-378f	hsa-mir-590		hsa-mir-325	hsa-mir-502	hsa-mir-151	hsa-mir-517a		hsa-mir-95	hsa-mir-2110	hsa-mir-671	hsa-mir-519e	hsa-mir-584	hsa-mir-922	hsa-mir-502	hsa-mir-154	hsa-mir-378g	hsa-mir-185	hsa-mir-518b	hsa-mir-624	hsa-mir-378i	hsa-mir-455	hsa-mir-154	hsa-mir-297	hsa-mir-624	hsa-mir-188	hsa-mir-433	hsa-mir-1290	hsa-mir-128	hsa-mir-608
hsa-mir-362	hsa-mir-572	hsa-mir-504	hsa-mir-522	hsa-mir-505	hsa-mir-449a	hsa-mir-508	hsa-mir-362	hsa-mir-154	hsa-mir-922	hsa-mir-33a	hsa-mir-636	hsa-mir-628	hsa-mir-561	hsa-mir-325	hsa-mir-510	hsa-mir-671	hsa-mir-33b	hsa-mir-451b	hsa-mir-520a	hsa-mir-590	hsa-mir-614		hsa-mir-574	hsa-mir-519d	hsa-mir-198	hsa-mir-33b		hsa-mir-33b	hsa-mir-487b	hsa-mir-495	hsa-mir-1246	hsa-mir-506	hsa-mir-584	hsa-mir-590	hsa-mir-455	hsa-mir-615	hsa-mir-638	hsa-mir-371	hsa-mir-520c	hsa-mir-517a	hsa-mir-33a	hsa-mir-584	hsa-mir-184	hsa-mir-659	hsa-mir-451b	hsa-mir-652	hsa-mir-147b	hsa-mir-187	hsa-mir-520f
hsa-mir-675	hsa-mir-488	hsa-mir-584	hsa-mir-520f	hsa-mir-544a	hsa-mir-517a	hsa-mir-584	hsa-mir-337	hsa-mir-671	hsa-mir-484	hsa-mir-584	hsa-mir-362	hsa-mir-599	hsa-mir-584	hsa-mir-636	hsa-mir-592	hsa-mir-490	hsa-mir-28	hsa-mir-451	hsa-mir-378g	hsa-mir-490	hsa-mir-636		hsa-mir-519b	hsa-mir-574	hsa-mir-337	hsa-mir-378i		hsa-mir-378h	hsa-mir-147b	hsa-mir-539	hsa-mir-571	hsa-mir-449a	hsa-mir-572	hsa-mir-382	hsa-mir-345	hsa-mir-638	hsa-mir-652	hsa-mir-520a	hsa-mir-671	hsa-mir-378h	hsa-mir-431	hsa-mir-492	hsa-mir-519b	hsa-mir-922	hsa-mir-584	hsa-mir-95	hsa-mir-517a	hsa-mir-95	hsa-mir-378i
hsa-mir-519b	hsa-mir-523	hsa-mir-711	hsa-mir-337	hsa-mir-508	hsa-mir-378g	hsa-mir-650	hsa-mir-652	hsa-mir-608	hsa-mir-638	hsa-mir-431	hsa-mir-33b	hsa-mir-331	hsa-mir-632	hsa-mir-502	hsa-mir-572	hsa-mir-331	hsa-mir-411	hsa-mir-495	hsa-mir-1202	hsa-mir-571	hsa-mir-608		hsa-mir-378e	hsa-mir-433	hsa-mir-517a	hsa-mir-378f		hsa-mir-378e	hsa-mir-575	hsa-mir-922	hsa-mir-584	hsa-mir-519d	hsa-mir-217	hsa-mir-95	hsa-mir-340	hsa-mir-433	hsa-mir-590	hsa-mir-584	hsa-mir-584	hsa-mir-451b	hsa-mir-519e	hsa-mir-379	hsa-mir-523	hsa-mir-640	hsa-mir-510	hsa-mir-320e	hsa-mir-637	hsa-mir-202	hsa-mir-371
hsa-mir-765	hsa-mir-510	hsa-mir-507	hsa-mir-346	hsa-mir-675	hsa-mir-922	hsa-mir-502	hsa-mir-378c	hsa-mir-495	hsa-mir-449a	hsa-mir-455	hsa-mir-632	hsa-mir-33a	hsa-mir-519e	hsa-mir-136	hsa-mir-603	hsa-mir-377	hsa-mir-378c	hsa-mir-433	hsa-mir-422a	hsa-mir-449a	hsa-mir-519c		hsa-mir-608	hsa-mir-510	hsa-mir-519c	hsa-mir-422a		hsa-mir-506	hsa-mir-517c	hsa-mir-187	hsa-mir-574	hsa-mir-548b	hsa-mir-590	hsa-mir-337	hsa-mir-495	hsa-mir-526b	hsa-mir-519c	hsa-mir-517a	hsa-mir-151b	hsa-mir-608	hsa-mir-492	hsa-mir-517a	hsa-mir-154	hsa-mir-451	hsa-mir-526b	hsa-mir-502	hsa-mir-490	hsa-mir-636	hsa-mir-519b
hsa-mir-518b	hsa-mir-345	hsa-mir-602	hsa-mir-378b	hsa-mir-624	hsa-mir-520e	hsa-mir-640	hsa-mir-330	hsa-mir-487b	hsa-mir-636	hsa-mir-517a	hsa-mir-298	hsa-mir-519e	hsa-mir-433	hsa-mir-298	hsa-mir-760	hsa-mir-1299	hsa-mir-593	hsa-mir-520f	hsa-mir-504	hsa-mir-637	hsa-mir-520g		hsa-mir-628	hsa-mir-520a	hsa-mir-451b	hsa-mir-378g		hsa-mir-449a	hsa-mir-659	hsa-mir-584	hsa-mir-151	hsa-mir-488	hsa-mir-671	hsa-mir-433	hsa-mir-519c	hsa-mir-608	hsa-mir-378c	hsa-mir-608	hsa-mir-608	hsa-mir-520e	hsa-mir-202	hsa-mir-495	hsa-mir-217	hsa-mir-519c	hsa-mir-922	hsa-mir-361	hsa-mir-300	hsa-mir-532	hsa-mir-378b
hsa-mir-636	hsa-mir-451b	hsa-mir-484	hsa-mir-378i	hsa-mir-330	hsa-mir-532	hsa-mir-449a	hsa-mir-615	hsa-mir-532	hsa-mir-574	hsa-mir-640	hsa-mir-502	hsa-mir-636	hsa-mir-517a	hsa-mir-592	hsa-mir-523	hsa-mir-660	hsa-mir-519c	hsa-mir-584	hsa-mir-378i	hsa-mir-378h	hsa-mir-632		hsa-mir-922	hsa-mir-188	hsa-mir-320e	hsa-mir-671		hsa-mir-517a	hsa-mir-765	hsa-mir-572	hsa-mir-502	hsa-mir-532	hsa-mir-574	hsa-mir-675	hsa-mir-504	hsa-mir-574	hsa-mir-331	hsa-mir-517c	hsa-mir-592	hsa-mir-492	hsa-mir-574	hsa-mir-422a	hsa-mir-136	hsa-mir-492	hsa-mir-519c	hsa-mir-300	hsa-mir-571	hsa-mir-504	hsa-mir-637
hsa-mir-517a	hsa-mir-636	hsa-mir-525	hsa-mir-765	hsa-mir-125b	hsa-mir-1290	hsa-mir-659	hsa-mir-484	hsa-mir-615	hsa-mir-519c	hsa-mir-539	hsa-mir-671	hsa-mir-378b	hsa-mir-506	hsa-mir-154	hsa-mir-517a	hsa-mir-217	hsa-mir-518b	hsa-mir-422a	hsa-mir-526b	hsa-mir-630	hsa-mir-615		hsa-mir-345	hsa-mir-151	hsa-mir-615	hsa-mir-378c		hsa-mir-572	hsa-mir-718	hsa-mir-33a	hsa-mir-675	hsa-mir-345	hsa-mir-510	hsa-mir-379	hsa-mir-33b	hsa-mir-378f	hsa-mir-449a	hsa-mir-128	hsa-mir-517c	hsa-mir-502	hsa-mir-95	hsa-mir-340	hsa-mir-382	hsa-mir-648	hsa-mir-603	hsa-mir-451b	hsa-mir-598	hsa-mir-922	hsa-mir-638
hsa-mir-502	hsa-mir-147b	hsa-mir-590	hsa-mir-151	hsa-mir-449b	hsa-mir-147b	hsa-mir-1471	hsa-mir-532	hsa-mir-522	hsa-mir-1290	hsa-mir-217	hsa-mir-504	hsa-mir-584	hsa-mir-548b	hsa-mir-185	hsa-mir-593	hsa-mir-523	hsa-mir-608	hsa-mir-518b	hsa-mir-455	hsa-mir-615	hsa-mir-520f		hsa-mir-331	hsa-mir-331	hsa-mir-411	hsa-mir-596		hsa-mir-185	hsa-mir-451	hsa-mir-640	hsa-mir-217	hsa-mir-615	hsa-mir-599	hsa-mir-346	hsa-mir-675	hsa-mir-593	hsa-mir-593	hsa-mir-1231	hsa-mir-154	hsa-mir-519b	hsa-mir-510	hsa-mir-371	hsa-mir-525	hsa-mir-526b	hsa-mir-361	hsa-mir-640	hsa-mir-636	hsa-mir-590	hsa-mir-519c
hsa-mir-614	hsa-mir-532	hsa-mir-638	hsa-mir-596	hsa-mir-608	hsa-mir-378i	hsa-mir-297	hsa-mir-378b	hsa-mir-451	hsa-mir-492	hsa-mir-519d	hsa-mir-508	hsa-mir-184	hsa-mir-378g	hsa-mir-377	hsa-mir-935	hsa-mir-362	hsa-mir-671	hsa-mir-1290	hsa-mir-379	hsa-mir-506	hsa-mir-638		hsa-mir-575	hsa-mir-519e	hsa-mir-449a	hsa-mir-520e		hsa-mir-502	hsa-mir-632	hsa-mir-659	hsa-mir-504	hsa-mir-598	hsa-mir-519c	hsa-mir-509	hsa-mir-379	hsa-mir-431	hsa-mir-660	hsa-mir-522	hsa-mir-520f	hsa-mir-300	hsa-mir-151b	hsa-mir-320e	hsa-mir-519c	hsa-mir-615	hsa-mir-492	hsa-mir-608	hsa-mir-331	hsa-mir-376b	hsa-mir-346
hsa-mir-922	hsa-mir-484	hsa-mir-492	hsa-mir-517c	hsa-mir-637	hsa-mir-378b	hsa-mir-624	hsa-mir-147b	hsa-mir-489	hsa-mir-128	hsa-mir-484	hsa-mir-492	hsa-mir-592	hsa-mir-593	hsa-mir-624	hsa-mir-371	hsa-mir-337	hsa-mir-548b	hsa-mir-640	hsa-mir-28	hsa-mir-502	hsa-mir-711		hsa-mir-330	hsa-mir-599	hsa-mir-128	hsa-mir-378h		hsa-mir-571	hsa-mir-190b	hsa-mir-519c	hsa-mir-1290	hsa-mir-151b	hsa-mir-151b	hsa-mir-519c	hsa-mir-615	hsa-mir-378h	hsa-mir-433	hsa-mir-298	hsa-mir-520g	hsa-mir-596	hsa-mir-185	hsa-mir-518b	hsa-mir-574	hsa-mir-345	hsa-mir-147b	hsa-mir-362	hsa-mir-628	hsa-mir-638	hsa-mir-154
hsa-mir-519d	hsa-mir-922	hsa-mir-149	hsa-mir-608	hsa-mir-544b	hsa-mir-506	hsa-mir-202	hsa-mir-297	hsa-mir-490	hsa-mir-572	hsa-mir-421	hsa-mir-378c	hsa-mir-361	hsa-mir-519d	hsa-mir-564	hsa-mir-575	hsa-mir-935	hsa-mir-501	hsa-mir-922	hsa-mir-320e	hsa-mir-572	hsa-mir-300		hsa-mir-519c	hsa-mir-346	hsa-mir-154	hsa-mir-451b		hsa-mir-431	hsa-mir-599	hsa-mir-345	hsa-mir-510	hsa-mir-455	hsa-mir-1246	hsa-mir-659	hsa-mir-378g	hsa-mir-421	hsa-mir-298	hsa-mir-519b	hsa-mir-640	hsa-mir-411	hsa-mir-519d	hsa-mir-603	hsa-mir-495	hsa-mir-636	hsa-mir-1290	hsa-mir-330	hsa-mir-526b	hsa-mir-509	hsa-mir-520e
hsa-mir-519e	hsa-mir-584	hsa-mir-298	hsa-mir-378f	hsa-mir-4306	hsa-mir-599	hsa-mir-495	hsa-mir-378f	hsa-mir-526b	hsa-mir-671	hsa-mir-504	hsa-mir-608	hsa-mir-598	hsa-mir-615	hsa-mir-628	hsa-mir-136	hsa-mir-297	hsa-mir-378b	hsa-mir-659	hsa-mir-638	hsa-mir-378i	hsa-mir-378g		hsa-mir-636	hsa-mir-379	hsa-mir-640	hsa-mir-449a		hsa-mir-520e	hsa-mir-509	hsa-mir-202	hsa-mir-519c	hsa-mir-519c	hsa-mir-640	hsa-mir-128	hsa-mir-378c	hsa-mir-320e	hsa-mir-628	hsa-mir-2110	hsa-mir-518b	hsa-mir-33b	hsa-mir-488	hsa-mir-502	hsa-mir-421	hsa-mir-765	hsa-mir-382	hsa-mir-455	hsa-mir-624	hsa-mir-765	hsa-mir-378g
hsa-mir-376b	hsa-mir-519d	hsa-mir-502	hsa-mir-378g	hsa-mir-548b	hsa-mir-659	hsa-mir-451b	hsa-mir-378i	hsa-mir-504	hsa-mir-510	hsa-mir-188	hsa-mir-506	hsa-mir-593	hsa-mir-646	hsa-mir-593	hsa-mir-377	hsa-mir-615	hsa-mir-346	hsa-mir-1231	hsa-mir-33b	hsa-mir-431	hsa-mir-378c		hsa-mir-433	hsa-mir-596	hsa-mir-431	hsa-mir-637		hsa-mir-526b	hsa-mir-297	hsa-mir-337	hsa-mir-484	hsa-mir-628	hsa-mir-187	hsa-mir-147b	hsa-mir-526b	hsa-mir-411	hsa-mir-526b	hsa-mir-671	hsa-mir-433	hsa-mir-506	hsa-mir-484	hsa-mir-451	hsa-mir-377	hsa-mir-337	hsa-mir-638	hsa-mir-411	hsa-mir-382	hsa-mir-361	hsa-mir-489
hsa-mir-185	hsa-mir-378b	hsa-mir-608	hsa-mir-628	hsa-mir-504	hsa-mir-487b	hsa-mir-675	hsa-mir-128	hsa-mir-330	hsa-mir-33b	hsa-mir-718	hsa-mir-650	hsa-mir-506	hsa-mir-487b	hsa-mir-646	hsa-mir-518b	hsa-mir-147b	hsa-mir-378f	hsa-mir-371	hsa-mir-371	hsa-mir-379	hsa-mir-433		hsa-mir-362	hsa-mir-362	hsa-mir-628	hsa-mir-636		hsa-mir-320e	hsa-mir-4257	hsa-mir-151b	hsa-mir-346	hsa-mir-217	hsa-mir-202	hsa-mir-449a	hsa-mir-636	hsa-mir-640	hsa-mir-640	hsa-mir-612	hsa-mir-298	hsa-mir-298	hsa-mir-517a	hsa-mir-630	hsa-mir-572	hsa-mir-128	hsa-mir-376b	hsa-mir-151b	hsa-mir-411	hsa-mir-519c	hsa-mir-422a
hsa-mir-648	hsa-mir-1246	hsa-mir-361	hsa-mir-675	hsa-mir-1258	hsa-mir-185	hsa-mir-345	hsa-mir-379	hsa-mir-298	hsa-mir-455	hsa-mir-615	hsa-mir-297	hsa-mir-300	hsa-mir-935	hsa-mir-411	hsa-mir-646	hsa-mir-506	hsa-mir-378i	hsa-mir-522	hsa-mir-451b	hsa-mir-320e	hsa-mir-675		hsa-mir-378f	hsa-mir-520f	hsa-mir-125b	hsa-mir-572		hsa-mir-147b	hsa-mir-498	hsa-mir-638	hsa-mir-185	hsa-mir-421	hsa-mir-675	hsa-mir-185	hsa-mir-638	hsa-mir-507	hsa-mir-378i	hsa-mir-520f	hsa-mir-489	hsa-mir-615	hsa-mir-361	hsa-mir-128	hsa-mir-599	hsa-mir-517a	hsa-mir-1299	hsa-mir-615	hsa-mir-922	hsa-mir-675	hsa-mir-451b
hsa-mir-615	hsa-mir-202	hsa-mir-382	hsa-mir-574	hsa-mir-1471	hsa-mir-502	hsa-mir-638	hsa-mir-33b	hsa-mir-190b	hsa-mir-451	hsa-mir-519e	hsa-mir-765	hsa-mir-646	hsa-mir-490	hsa-mir-523	hsa-mir-624	hsa-mir-382	hsa-mir-660	hsa-mir-489	hsa-mir-628	hsa-mir-422a	hsa-mir-518b		hsa-mir-632	hsa-mir-382	hsa-mir-526b	hsa-mir-506		hsa-mir-652	hsa-mir-657	hsa-mir-147b	hsa-mir-638	hsa-mir-298	hsa-mir-345	hsa-mir-300	hsa-mir-517a	hsa-mir-449a	hsa-mir-382	hsa-mir-489	hsa-mir-455	hsa-mir-1471	hsa-mir-630	hsa-mir-522	hsa-mir-584	hsa-mir-506	hsa-mir-1246	hsa-mir-671	hsa-mir-660	hsa-mir-640	hsa-mir-378f
hsa-mir-300	hsa-mir-378c	hsa-mir-33a	hsa-mir-526b	hsa-mir-632	hsa-mir-1305	hsa-mir-378h	hsa-mir-490	hsa-mir-320e	hsa-mir-532	hsa-mir-33b	hsa-mir-378i	hsa-mir-378i	hsa-mir-765	hsa-mir-571	hsa-mir-1290	hsa-mir-95	hsa-mir-646	hsa-mir-636	hsa-mir-765	hsa-mir-378e	hsa-mir-298		hsa-mir-378b	hsa-mir-28	hsa-mir-28	hsa-mir-526b		hsa-mir-451b	hsa-mir-612	hsa-mir-765	hsa-mir-361	hsa-mir-361	hsa-mir-361	hsa-mir-525	hsa-mir-599	hsa-mir-422a	hsa-mir-411	hsa-mir-498	hsa-mir-519b	hsa-mir-628	hsa-mir-584	hsa-mir-151b	hsa-mir-490	hsa-mir-151b	hsa-mir-572	hsa-mir-379	hsa-mir-630	hsa-mir-151b	hsa-mir-596
hsa-mir-506	hsa-mir-337	hsa-mir-376b	hsa-mir-451b	hsa-mir-422a	hsa-mir-519c	hsa-mir-574	hsa-mir-95	hsa-mir-510	hsa-mir-421	hsa-mir-574	hsa-mir-378g	hsa-mir-449a	hsa-mir-501	hsa-mir-125b	hsa-mir-378h	hsa-mir-675	hsa-mir-522	hsa-mir-603	hsa-mir-632	hsa-mir-509	hsa-mir-648		hsa-mir-378g	hsa-mir-624	hsa-mir-608	hsa-mir-28		hsa-mir-671	hsa-mir-630	hsa-mir-615	hsa-mir-765	hsa-mir-188	hsa-mir-33a	hsa-mir-451b	hsa-mir-640	hsa-mir-519c	hsa-mir-147b	hsa-mir-504	hsa-mir-632	hsa-mir-661	hsa-mir-379	hsa-mir-504	hsa-mir-185	hsa-mir-147b	hsa-mir-506	hsa-mir-325	hsa-mir-371	hsa-mir-151	hsa-mir-922
hsa-mir-33b	hsa-mir-378f	hsa-mir-510	hsa-mir-371	hsa-mir-320e	hsa-mir-1260a	hsa-mir-1246	hsa-mir-378g	hsa-mir-371	hsa-mir-548c	hsa-mir-378c	hsa-mir-509	hsa-mir-125b	hsa-mir-760	hsa-mir-671	hsa-mir-506	hsa-mir-517a	hsa-mir-188	hsa-mir-608	hsa-mir-378f	hsa-mir-628	hsa-mir-526b		hsa-mir-1290	hsa-mir-520g	hsa-mir-675	hsa-mir-765		hsa-mir-188	hsa-mir-592	hsa-mir-451b	hsa-mir-345	hsa-mir-433	hsa-mir-455	hsa-mir-671	hsa-mir-378f	hsa-mir-378e	hsa-mir-378b	hsa-mir-337	hsa-mir-451b	hsa-mir-185	hsa-mir-371	hsa-mir-1231	hsa-mir-532	hsa-mir-33b	hsa-mir-507	hsa-mir-492	hsa-mir-593	hsa-mir-433	hsa-mir-125b
hsa-mir-517c	hsa-mir-652	hsa-mir-185	hsa-mir-598	hsa-mir-362	hsa-mir-300	hsa-mir-325	hsa-mir-151b	hsa-mir-1231	hsa-mir-433	hsa-mir-660	hsa-mir-330	hsa-mir-297	hsa-mir-518e	hsa-mir-598	hsa-mir-487b	hsa-mir-507	hsa-mir-561	hsa-mir-517c	hsa-mir-2110	hsa-mir-608	hsa-mir-378b		hsa-mir-504	hsa-mir-190b	hsa-mir-2861	hsa-mir-433		hsa-mir-520f	hsa-mir-1323	hsa-mir-509	hsa-mir-490	hsa-mir-378c	hsa-mir-346	hsa-mir-636	hsa-mir-147b	hsa-mir-487b	hsa-mir-320e	hsa-mir-527	hsa-mir-638	hsa-mir-519c	hsa-mir-489	hsa-mir-608	hsa-mir-202	hsa-mir-628	hsa-mir-765	hsa-mir-490	hsa-mir-608	hsa-mir-147b	hsa-mir-382
hsa-mir-657	hsa-mir-378g	hsa-mir-671	hsa-mir-519c	hsa-mir-1245a	hsa-mir-574	hsa-mir-1469	hsa-mir-300	hsa-mir-508	hsa-mir-345	hsa-mir-671	hsa-mir-325	hsa-mir-520e	hsa-mir-188	hsa-mir-501	hsa-mir-522	hsa-mir-320e	hsa-mir-507	hsa-mir-574	hsa-mir-518b	hsa-mir-636	hsa-mir-671		hsa-mir-378i	hsa-mir-630	hsa-mir-3196	hsa-mir-411		hsa-mir-382	hsa-mir-527	hsa-mir-128	hsa-mir-128	hsa-mir-378b	hsa-mir-506	hsa-mir-640	hsa-mir-298	hsa-mir-518b	hsa-mir-608	hsa-mir-520g	hsa-mir-628	hsa-mir-449a	hsa-mir-548b	hsa-mir-298	hsa-mir-624	hsa-mir-490	hsa-mir-525	hsa-mir-376b	hsa-mir-346	hsa-mir-185	hsa-mir-574
hsa-mir-449a	hsa-mir-378i	hsa-mir-539	hsa-mir-33b	hsa-mir-1469	hsa-mir-492	hsa-mir-509	hsa-mir-492	hsa-mir-561	hsa-mir-765	hsa-mir-378g	hsa-mir-378e	hsa-mir-188	hsa-mir-331	hsa-mir-320e	hsa-mir-519c	hsa-mir-378h	hsa-mir-505	hsa-mir-602	hsa-mir-603	hsa-mir-517a	hsa-mir-451b		hsa-mir-361	hsa-mir-518b	hsa-mir-590	hsa-mir-378e		hsa-mir-151	hsa-mir-1231	hsa-mir-504	hsa-mir-614	hsa-mir-593	hsa-mir-517a	hsa-mir-624	hsa-mir-502	hsa-mir-190b	hsa-mir-922	hsa-mir-640	hsa-mir-527	hsa-mir-922	hsa-mir-519c	hsa-mir-2110	hsa-mir-1290	hsa-mir-455	hsa-mir-455	hsa-mir-346	hsa-mir-592	hsa-mir-451	hsa-mir-411
hsa-mir-608	hsa-mir-33a	hsa-mir-675	hsa-mir-433	hsa-mir-718	hsa-mir-188	hsa-mir-378g	hsa-mir-526b	hsa-mir-517c	hsa-mir-490	hsa-mir-361	hsa-mir-490	hsa-mir-379	hsa-mir-630	hsa-mir-599	hsa-mir-520b	hsa-mir-522	hsa-mir-525	hsa-mir-504	hsa-mir-151b	hsa-mir-378c	hsa-mir-411		hsa-mir-572	hsa-mir-125b	hsa-mir-382	hsa-mir-320e		hsa-mir-298	hsa-mir-1246	hsa-mir-599	hsa-mir-561	hsa-mir-922	hsa-mir-509	hsa-mir-377	hsa-mir-378i	hsa-mir-675	hsa-mir-378g	hsa-mir-151b	hsa-mir-1231	hsa-mir-636	hsa-mir-632	hsa-mir-612	hsa-mir-151b	hsa-mir-382	hsa-mir-489	hsa-mir-636	hsa-mir-125b	hsa-mir-379	hsa-mir-765
hsa-mir-592	hsa-mir-490	hsa-mir-346	hsa-mir-612	hsa-mir-300	hsa-mir-509	hsa-mir-455	hsa-mir-506	hsa-mir-345	hsa-mir-188	hsa-mir-345	hsa-mir-378b	hsa-mir-151	hsa-mir-596	hsa-mir-518e	hsa-mir-520e	hsa-mir-630	hsa-mir-378g	hsa-mir-671	hsa-mir-506	hsa-mir-378g	hsa-mir-28		hsa-mir-532	hsa-mir-922	hsa-mir-922	hsa-mir-382		hsa-mir-675	hsa-mir-4306	hsa-mir-532	hsa-mir-615	hsa-mir-411	hsa-mir-532	hsa-mir-136	hsa-mir-151b	hsa-mir-501	hsa-mir-637	hsa-mir-1303	hsa-mir-612	hsa-mir-320e	hsa-mir-561	hsa-mir-489	hsa-mir-614	hsa-mir-574	hsa-mir-379	hsa-mir-765	hsa-mir-638	hsa-mir-548c	hsa-mir-640
hsa-mir-128	hsa-mir-671	hsa-mir-337	hsa-mir-518b	hsa-mir-659	hsa-mir-2110	hsa-mir-147b	hsa-mir-922	hsa-mir-217	hsa-mir-378g	hsa-mir-298	hsa-mir-505	hsa-mir-489	hsa-mir-190b	hsa-mir-561	hsa-mir-489	hsa-mir-544b	hsa-mir-371	hsa-mir-509	hsa-mir-522	hsa-mir-718	hsa-mir-505		hsa-mir-765	hsa-mir-718	hsa-mir-331	hsa-mir-300		hsa-mir-28	hsa-mir-1245a	hsa-mir-632	hsa-mir-449a	hsa-mir-331	hsa-mir-490	hsa-mir-660	hsa-mir-574	hsa-mir-646	hsa-mir-125b	hsa-mir-638	hsa-mir-598	hsa-mir-382	hsa-mir-660	hsa-mir-659	hsa-mir-337	hsa-mir-501	hsa-mir-574	hsa-mir-337	hsa-mir-505	hsa-mir-455	hsa-mir-449a
hsa-mir-337	hsa-mir-411	hsa-mir-1290	hsa-mir-660	hsa-mir-95	hsa-mir-378f	hsa-mir-1299	hsa-mir-1290	hsa-mir-657	hsa-mir-378c	hsa-mir-378h	hsa-mir-125b	hsa-mir-378g	hsa-mir-371	hsa-mir-128	hsa-mir-599	hsa-mir-637	hsa-mir-489	hsa-mir-2110	hsa-mir-489	hsa-mir-411	hsa-mir-125b		hsa-mir-297	hsa-mir-421	hsa-mir-505	hsa-mir-520f		hsa-mir-501	hsa-mir-614	hsa-mir-185	hsa-mir-320e	hsa-mir-125b	hsa-mir-561	hsa-mir-151b	hsa-mir-1290	hsa-mir-377	hsa-mir-646	hsa-mir-628	hsa-mir-382	hsa-mir-147b	hsa-mir-125b	hsa-mir-574	hsa-mir-433	hsa-mir-671	hsa-mir-371	hsa-mir-147b	hsa-mir-489	hsa-mir-506	hsa-mir-331
hsa-mir-498	hsa-mir-564	hsa-mir-527	hsa-mir-487b	hsa-mir-433	hsa-mir-638	hsa-mir-382	hsa-mir-659	hsa-mir-517a	hsa-mir-185	hsa-mir-519c	hsa-mir-379	hsa-mir-371	hsa-mir-614	hsa-mir-33a	hsa-mir-518e	hsa-mir-628	hsa-mir-331	hsa-mir-1202	hsa-mir-760	hsa-mir-378b	hsa-mir-147b		hsa-mir-378c	hsa-mir-615	hsa-mir-593	hsa-mir-520g		hsa-mir-520g	hsa-mir-933	hsa-mir-490	hsa-mir-922	hsa-mir-502	hsa-mir-128	hsa-mir-188	hsa-mir-506	hsa-mir-451b	hsa-mir-378f	hsa-mir-1202	hsa-mir-1202	hsa-mir-765	hsa-mir-449a	hsa-mir-325	hsa-mir-502	hsa-mir-320e	hsa-mir-378c	hsa-mir-378c	hsa-mir-522	hsa-mir-345	hsa-mir-492
hsa-mir-1290	hsa-mir-361	hsa-mir-136	hsa-mir-1303	hsa-mir-640	hsa-mir-3163	hsa-mir-615	hsa-mir-592	hsa-mir-519c	hsa-mir-361	hsa-mir-505	hsa-mir-659	hsa-mir-378f	hsa-mir-509	hsa-mir-490	hsa-mir-584	hsa-mir-599	hsa-mir-125b	hsa-mir-592	hsa-mir-520e	hsa-mir-671	hsa-mir-548b		hsa-mir-422a	hsa-mir-300	hsa-mir-433	hsa-mir-640		hsa-mir-300	hsa-mir-602	hsa-mir-675	hsa-mir-628	hsa-mir-378g	hsa-mir-1290	hsa-mir-638	hsa-mir-330	hsa-mir-300	hsa-mir-33b	hsa-mir-455	hsa-mir-498	hsa-mir-675	hsa-mir-675	hsa-mir-527	hsa-mir-640	hsa-mir-297	hsa-mir-660	hsa-mir-506	hsa-mir-487b	hsa-mir-490	hsa-mir-522
hsa-mir-671	hsa-mir-502	hsa-mir-433	hsa-mir-640	hsa-mir-382	hsa-mir-320e	hsa-mir-411	hsa-mir-382	hsa-mir-518b	hsa-mir-628	hsa-mir-378b	hsa-mir-361	hsa-mir-1290	hsa-mir-128	hsa-mir-147b	hsa-mir-125b	hsa-mir-636	hsa-mir-377	hsa-mir-325	hsa-mir-520g	hsa-mir-922	hsa-mir-520e		hsa-mir-337	hsa-mir-1469	hsa-mir-603	hsa-mir-518b		hsa-mir-518b	hsa-mir-1469	hsa-mir-1290	hsa-mir-411	hsa-mir-517a	hsa-mir-378b	hsa-mir-517a	hsa-mir-593	hsa-mir-297	hsa-mir-675	hsa-mir-422a	hsa-mir-548b	hsa-mir-378e	hsa-mir-3163	hsa-mir-657	hsa-mir-504	hsa-mir-638	hsa-mir-151	hsa-mir-298	hsa-mir-646	hsa-mir-1246	hsa-mir-2110
hsa-mir-628	hsa-mir-519e	hsa-mir-95	hsa-mir-1202	hsa-mir-361	hsa-mir-522	hsa-mir-632	hsa-mir-449a	hsa-mir-612	hsa-mir-640	hsa-mir-502	hsa-mir-378f	hsa-mir-519c	hsa-mir-608	hsa-mir-517c	hsa-mir-378e	hsa-mir-590	hsa-mir-592	hsa-mir-297	hsa-mir-433	hsa-mir-188	hsa-mir-378i		hsa-mir-1471	hsa-mir-659	hsa-mir-596	hsa-mir-519c		hsa-mir-608	hsa-mir-621	hsa-mir-596	hsa-mir-598	hsa-mir-638	hsa-mir-331	hsa-mir-507	hsa-mir-451	hsa-mir-489	hsa-mir-636	hsa-mir-185	hsa-mir-2110	hsa-mir-507	hsa-mir-518b	hsa-mir-498	hsa-mir-505	hsa-mir-300	hsa-mir-596	hsa-mir-590	hsa-mir-378c	hsa-mir-451b	hsa-mir-628
hsa-mir-526b	hsa-mir-561	hsa-mir-151b	hsa-mir-378h	hsa-mir-1323	hsa-mir-190b	hsa-mir-598	hsa-mir-185	hsa-mir-624	hsa-mir-378b	hsa-mir-1231	hsa-mir-640	hsa-mir-501	hsa-mir-33a	hsa-mir-638	hsa-mir-151	hsa-mir-125b	hsa-mir-136	hsa-mir-630	hsa-mir-520f	hsa-mir-1305	hsa-mir-640		hsa-mir-718	hsa-mir-608	hsa-mir-300	hsa-mir-522		hsa-mir-411	hsa-mir-376b	hsa-mir-449a	hsa-mir-671	hsa-mir-614	hsa-mir-598	hsa-mir-523	hsa-mir-300	hsa-mir-525	hsa-mir-451b	hsa-mir-449a	hsa-mir-300	hsa-mir-433	hsa-mir-765	hsa-mir-517c	hsa-mir-125b	hsa-mir-1290	hsa-mir-2110	hsa-mir-378g	hsa-mir-525	hsa-mir-502	hsa-mir-593
hsa-mir-378f	hsa-mir-185	hsa-mir-615	hsa-mir-593	hsa-mir-1246	hsa-mir-624	hsa-mir-504	hsa-mir-451b	hsa-mir-337	hsa-mir-614	hsa-mir-628	hsa-mir-128	hsa-mir-660	hsa-mir-492	hsa-mir-492	hsa-mir-596	hsa-mir-371	hsa-mir-596	hsa-mir-638	hsa-mir-592	hsa-mir-652	hsa-mir-490		hsa-mir-379	hsa-mir-1303	hsa-mir-646	hsa-mir-346		hsa-mir-346	hsa-mir-325	hsa-mir-378c	hsa-mir-522	hsa-mir-660	hsa-mir-648	hsa-mir-320e	hsa-mir-492	hsa-mir-331	hsa-mir-371	hsa-mir-657	hsa-mir-935	hsa-mir-346	hsa-mir-411	hsa-mir-671	hsa-mir-376b	hsa-mir-449a	hsa-mir-517a	hsa-mir-378b	hsa-mir-599	hsa-mir-628	hsa-mir-1202
hsa-mir-378c	hsa-mir-346	hsa-mir-377	hsa-mir-527	hsa-mir-4257	hsa-mir-608	hsa-mir-330	hsa-mir-378e	hsa-mir-599	hsa-mir-320e	hsa-mir-378i	hsa-mir-1469	hsa-mir-451b	hsa-mir-451b	hsa-mir-505	hsa-mir-320e	hsa-mir-544a	hsa-mir-1305	hsa-mir-572	hsa-mir-498	hsa-mir-298	hsa-mir-517a		hsa-mir-346	hsa-mir-1202	hsa-mir-501	hsa-mir-548b		hsa-mir-593	hsa-mir-711	hsa-mir-455	hsa-mir-337	hsa-mir-505	hsa-mir-596	hsa-mir-1290	hsa-mir-320e	hsa-mir-125b	hsa-mir-548b	hsa-mir-602	hsa-mir-603	hsa-mir-520g	hsa-mir-506	hsa-mir-1202	hsa-mir-361	hsa-mir-593	hsa-mir-548c	hsa-mir-574	hsa-mir-632	hsa-mir-659	hsa-mir-505
hsa-mir-382	hsa-mir-1260a	hsa-mir-345	hsa-mir-646	hsa-mir-136	hsa-mir-1303	hsa-mir-630	hsa-mir-525	hsa-mir-449a	hsa-mir-411	hsa-mir-675	hsa-mir-615	hsa-mir-320e	hsa-mir-603	hsa-mir-922	hsa-mir-147b	hsa-mir-1305	hsa-mir-765	hsa-mir-376b	hsa-mir-544b	hsa-mir-1258	hsa-mir-188		hsa-mir-449a	hsa-mir-603	hsa-mir-492	hsa-mir-509		hsa-mir-632	hsa-mir-564	hsa-mir-505	hsa-mir-548c	hsa-mir-487b	hsa-mir-337	hsa-mir-371	hsa-mir-337	hsa-mir-346	hsa-mir-501	hsa-mir-1246	hsa-mir-337	hsa-mir-640	hsa-mir-522	hsa-mir-297	hsa-mir-638	hsa-mir-632	hsa-mir-522	hsa-mir-760	hsa-mir-544b	hsa-mir-449a	hsa-mir-147b
hsa-mir-451b	hsa-mir-765	hsa-mir-449a	hsa-mir-382	hsa-mir-526b	hsa-mir-548c	hsa-mir-628	hsa-mir-628	hsa-mir-675	hsa-mir-378i	hsa-mir-320e	hsa-mir-378h	hsa-mir-492	hsa-mir-125b	hsa-mir-188	hsa-mir-501	hsa-mir-760	hsa-mir-128	hsa-mir-612	hsa-mir-608	hsa-mir-522	hsa-mir-190b		hsa-mir-659	hsa-mir-506	hsa-mir-660	hsa-mir-151		hsa-mir-519c	hsa-mir-548c	hsa-mir-346	hsa-mir-506	hsa-mir-561	hsa-mir-378c	hsa-mir-1246	hsa-mir-376b	hsa-mir-451	hsa-mir-505	hsa-mir-574	hsa-mir-572	hsa-mir-2861	hsa-mir-378g	hsa-mir-592	hsa-mir-188	hsa-mir-451b	hsa-mir-628	hsa-mir-518b	hsa-mir-378g	hsa-mir-378e	hsa-mir-517c
hsa-mir-151b	hsa-mir-1290	hsa-mir-523	hsa-mir-760	hsa-mir-661	hsa-mir-298	hsa-mir-378b	hsa-mir-188	hsa-mir-2110	hsa-mir-561	hsa-mir-614	hsa-mir-185	hsa-mir-760	hsa-mir-1260a	hsa-mir-331	hsa-mir-922	hsa-mir-593	hsa-mir-518e	hsa-mir-455	hsa-mir-298	hsa-mir-655	hsa-mir-487b		hsa-mir-376b	hsa-mir-298	hsa-mir-346	hsa-mir-487b		hsa-mir-128	hsa-mir-661	hsa-mir-361	hsa-mir-572	hsa-mir-378i	hsa-mir-492	hsa-mir-151	hsa-mir-378h	hsa-mir-655	hsa-mir-596	hsa-mir-378c	hsa-mir-449a	hsa-mir-632	hsa-mir-659	hsa-mir-564	hsa-mir-608	hsa-mir-507	hsa-mir-331	hsa-mir-1471	hsa-mir-1299	hsa-mir-4306	hsa-mir-188
hsa-mir-612	hsa-mir-378e	hsa-mir-33b	hsa-mir-1231	hsa-mir-484	hsa-mir-33a	hsa-mir-361	hsa-mir-151	hsa-mir-602	hsa-mir-517a	hsa-mir-517c	hsa-mir-590	hsa-mir-659	hsa-mir-298	hsa-mir-572	hsa-mir-636	hsa-mir-638	hsa-mir-922	hsa-mir-527	hsa-mir-612	hsa-mir-1323	hsa-mir-492		hsa-mir-1246	hsa-mir-451b	hsa-mir-935	hsa-mir-507		hsa-mir-548b	hsa-mir-648	hsa-mir-561	hsa-mir-509	hsa-mir-646	hsa-mir-615	hsa-mir-451	hsa-mir-325	hsa-mir-371	hsa-mir-518e	hsa-mir-378b	hsa-mir-411	hsa-mir-520f	hsa-mir-1260a	hsa-mir-602	hsa-mir-506	hsa-mir-646	hsa-mir-518b	hsa-mir-33b	hsa-mir-377	hsa-mir-492	hsa-mir-1303
hsa-mir-378i	hsa-mir-518b	hsa-mir-379	hsa-mir-331	hsa-mir-532	hsa-mir-371	hsa-mir-378e	hsa-mir-331	hsa-mir-596	hsa-mir-346	hsa-mir-451b	hsa-mir-147b	hsa-mir-505	hsa-mir-519c	hsa-mir-449a	hsa-mir-564	hsa-mir-608	hsa-mir-517c	hsa-mir-628	hsa-mir-190b	hsa-mir-603	hsa-mir-765		hsa-mir-451	hsa-mir-592	hsa-mir-507	hsa-mir-298		hsa-mir-660		hsa-mir-1246	hsa-mir-487b	hsa-mir-33a	hsa-mir-765	hsa-mir-603	hsa-mir-451b	hsa-mir-188	hsa-mir-188	hsa-mir-548b	hsa-mir-378b	hsa-mir-371	hsa-mir-517c	hsa-mir-509	hsa-mir-331	hsa-mir-502	hsa-mir-598	hsa-mir-548c	hsa-mir-596	hsa-mir-561	hsa-mir-548b
hsa-mir-1202	hsa-mir-506	hsa-mir-517a	hsa-mir-657	hsa-mir-671	hsa-mir-297	hsa-mir-599	hsa-mir-1246	hsa-mir-628	hsa-mir-599	hsa-mir-451	hsa-mir-3196	hsa-mir-572	hsa-mir-3163	hsa-mir-608	hsa-mir-544b	hsa-mir-346	hsa-mir-433	hsa-mir-1303	hsa-mir-657	hsa-mir-621	hsa-mir-331		hsa-mir-490	hsa-mir-320e	hsa-mir-298	hsa-mir-593		hsa-mir-646		hsa-mir-188	hsa-mir-632	hsa-mir-147b	hsa-mir-411	hsa-mir-628	hsa-mir-449a	hsa-mir-636	hsa-mir-765	hsa-mir-603	hsa-mir-378c	hsa-mir-671	hsa-mir-331	hsa-mir-337	hsa-mir-455	hsa-mir-379	hsa-mir-599	hsa-mir-1299	hsa-mir-509	hsa-mir-572	hsa-mir-525
hsa-mir-660	hsa-mir-628	hsa-mir-624	hsa-mir-1305	hsa-mir-346	hsa-mir-1202	hsa-mir-378c	hsa-mir-507	hsa-mir-147b	hsa-mir-509	hsa-mir-506	hsa-mir-376b	hsa-mir-517a	hsa-mir-1305	hsa-mir-509	hsa-mir-517c	hsa-mir-1469	hsa-mir-147b	hsa-mir-382	hsa-mir-1231	hsa-mir-382	hsa-mir-544b		hsa-mir-411	hsa-mir-1471	hsa-mir-544b	hsa-mir-1305		hsa-mir-596		hsa-mir-502	hsa-mir-599	hsa-mir-1290	hsa-mir-379	hsa-mir-455	hsa-mir-646	hsa-mir-544b	hsa-mir-1305	hsa-mir-596	hsa-mir-657	hsa-mir-526b	hsa-mir-922	hsa-mir-638	hsa-mir-147b	hsa-mir-188	hsa-mir-592	hsa-mir-526b	hsa-mir-378b	hsa-mir-378f	hsa-mir-518b
hsa-mir-378b	hsa-mir-548c	hsa-mir-487b	hsa-mir-188	hsa-mir-455	hsa-mir-525	hsa-mir-379	hsa-mir-509	hsa-mir-527	hsa-mir-659	hsa-mir-490	hsa-mir-451b	hsa-mir-603	hsa-mir-489	hsa-mir-4306	hsa-mir-608	hsa-mir-1260a	hsa-mir-1260a	hsa-mir-519c	hsa-mir-593	hsa-mir-640	hsa-mir-382		hsa-mir-502	hsa-mir-526b	hsa-mir-548b	hsa-mir-935		hsa-mir-507		hsa-mir-411	hsa-mir-659	hsa-mir-648	hsa-mir-185	hsa-mir-608	hsa-mir-489	hsa-mir-505	hsa-mir-518b	hsa-mir-28	hsa-mir-151	hsa-mir-603	hsa-mir-498	hsa-mir-378c	hsa-mir-489	hsa-mir-185	hsa-mir-377	hsa-mir-1305	hsa-mir-128	hsa-mir-337	hsa-mir-646
hsa-mir-659	hsa-mir-378h	hsa-mir-320e	hsa-mir-411	hsa-mir-636	hsa-mir-593	hsa-mir-490	hsa-mir-765	hsa-mir-603	hsa-mir-378h	hsa-mir-379	hsa-mir-346	hsa-mir-522	hsa-mir-1299	hsa-mir-1305	hsa-mir-544a	hsa-mir-505	hsa-mir-637	hsa-mir-657	hsa-mir-574	hsa-mir-526b	hsa-mir-660		hsa-mir-1469	hsa-mir-517a	hsa-mir-371	hsa-mir-646		hsa-mir-935		hsa-mir-506	hsa-mir-378b	hsa-mir-760	hsa-mir-614	hsa-mir-518b	hsa-mir-624	hsa-mir-517c	hsa-mir-378h	hsa-mir-378g	hsa-mir-378g	hsa-mir-505	hsa-mir-612	hsa-mir-378b	hsa-mir-378c	hsa-mir-598	hsa-mir-128	hsa-mir-382	hsa-mir-501	hsa-mir-378i	hsa-mir-660
hsa-mir-519c	hsa-mir-449a	hsa-mir-378e	hsa-mir-1299	hsa-mir-548c	hsa-mir-660	hsa-mir-378f	hsa-mir-136	hsa-mir-451b	hsa-mir-151	hsa-mir-125b	hsa-mir-4257	hsa-mir-487b	hsa-mir-660	hsa-mir-621	hsa-mir-2861	hsa-mir-765	hsa-mir-599	hsa-mir-151b	hsa-mir-624	hsa-mir-3163	hsa-mir-544a		hsa-mir-507	hsa-mir-1246	hsa-mir-1305	hsa-mir-371		hsa-mir-487b		hsa-mir-548c	hsa-mir-492	hsa-mir-603	hsa-mir-548c	hsa-mir-489	hsa-mir-185	hsa-mir-136	hsa-mir-346	hsa-mir-382	hsa-mir-1303	hsa-mir-331	hsa-mir-760	hsa-mir-33b	hsa-mir-596	hsa-mir-518e	hsa-mir-378g	hsa-mir-378i	hsa-mir-190b	hsa-mir-378b	hsa-mir-760
hsa-mir-378g	hsa-mir-1305	hsa-mir-1258	hsa-mir-655	hsa-mir-377	hsa-mir-451b	hsa-mir-655	hsa-mir-624	hsa-mir-660	hsa-mir-376b	hsa-mir-522	hsa-mir-1323	hsa-mir-638	hsa-mir-378h	hsa-mir-1260a	hsa-mir-3196	hsa-mir-154	hsa-mir-451	hsa-mir-337	hsa-mir-382	hsa-mir-147b	hsa-mir-451		hsa-mir-185	hsa-mir-501	hsa-mir-518b	hsa-mir-190b		hsa-mir-518e		hsa-mir-378b	hsa-mir-451b	hsa-mir-379	hsa-mir-638	hsa-mir-331	hsa-mir-522	hsa-mir-660	hsa-mir-489	hsa-mir-572	hsa-mir-602	hsa-mir-657	hsa-mir-572	hsa-mir-455	hsa-mir-320e	hsa-mir-1231	hsa-mir-378b	hsa-mir-1260a	hsa-mir-1305	hsa-mir-125b	hsa-mir-603
hsa-mir-320e	hsa-mir-608	hsa-mir-378c	hsa-mir-638	hsa-mir-379	hsa-mir-630	hsa-mir-378i	hsa-mir-660	hsa-mir-33a	hsa-mir-378f	hsa-mir-378f	hsa-mir-548c	hsa-mir-922	hsa-mir-325	hsa-mir-518b	hsa-mir-190b	hsa-mir-3163	hsa-mir-572	hsa-mir-449a	hsa-mir-331	hsa-mir-1260a	hsa-mir-378f		hsa-mir-509	hsa-mir-548b	hsa-mir-489	hsa-mir-501		hsa-mir-331		hsa-mir-628	hsa-mir-378g	hsa-mir-320e	hsa-mir-378f	hsa-mir-593	hsa-mir-371	hsa-mir-523	hsa-mir-624	hsa-mir-378i	hsa-mir-519c	hsa-mir-718	hsa-mir-378b	hsa-mir-506	hsa-mir-630	hsa-mir-509	hsa-mir-632	hsa-mir-544b	hsa-mir-136	hsa-mir-346	hsa-mir-657
hsa-mir-507	hsa-mir-379	hsa-mir-451	hsa-mir-1260a	hsa-mir-507	hsa-mir-489	hsa-mir-337	hsa-mir-593	hsa-mir-584	hsa-mir-502	hsa-mir-593	hsa-mir-624	hsa-mir-935	hsa-mir-320e	hsa-mir-935	hsa-mir-655	hsa-mir-922	hsa-mir-624	hsa-mir-320e	hsa-mir-922	hsa-mir-125b	hsa-mir-1471		hsa-mir-455	hsa-mir-519c	hsa-mir-4257	hsa-mir-3163		hsa-mir-433		hsa-mir-378i	hsa-mir-378c	hsa-mir-451b	hsa-mir-449a	hsa-mir-33a	hsa-mir-377	hsa-mir-596	hsa-mir-632	hsa-mir-624	hsa-mir-506	hsa-mir-935	hsa-mir-505	hsa-mir-572	hsa-mir-378i	hsa-mir-517c	hsa-mir-298	hsa-mir-507	hsa-mir-298	hsa-mir-596	hsa-mir-612
hsa-mir-371	hsa-mir-128	hsa-mir-628	hsa-mir-602	hsa-mir-509	hsa-mir-331	hsa-mir-526b	hsa-mir-596	hsa-mir-1202	hsa-mir-506	hsa-mir-922	hsa-mir-526b	hsa-mir-346	hsa-mir-598	hsa-mir-3163	hsa-mir-2110	hsa-mir-646	hsa-mir-760	hsa-mir-660	hsa-mir-646	hsa-mir-596	hsa-mir-659		hsa-mir-760	hsa-mir-519b	hsa-mir-297	hsa-mir-1260a		hsa-mir-760		hsa-mir-379	hsa-mir-1258	hsa-mir-346	hsa-mir-378i	hsa-mir-522	hsa-mir-382	hsa-mir-637	hsa-mir-760	hsa-mir-630	hsa-mir-185	hsa-mir-125b	hsa-mir-1202	hsa-mir-1305	hsa-mir-593	hsa-mir-325	hsa-mir-517c	hsa-mir-592	hsa-mir-760	hsa-mir-517a	hsa-mir-572
hsa-mir-593	hsa-mir-596	hsa-mir-411	hsa-mir-378e	hsa-mir-525	hsa-mir-632	hsa-mir-608	hsa-mir-378h	hsa-mir-640	hsa-mir-608	hsa-mir-548c	hsa-mir-2861	hsa-mir-325	hsa-mir-659	hsa-mir-760	hsa-mir-451	hsa-mir-411	hsa-mir-3163	hsa-mir-185	hsa-mir-935	hsa-mir-433	hsa-mir-522		hsa-mir-624	hsa-mir-505	hsa-mir-544a	hsa-mir-147b		hsa-mir-765		hsa-mir-378g	hsa-mir-517a	hsa-mir-765	hsa-mir-632	hsa-mir-125b	hsa-mir-518b	hsa-mir-572	hsa-mir-575	hsa-mir-325	hsa-mir-487b	hsa-mir-518b	hsa-mir-378c	hsa-mir-185	hsa-mir-190b	hsa-mir-660	hsa-mir-614	hsa-mir-378f	hsa-mir-572	hsa-mir-1290	hsa-mir-1305
hsa-mir-489	hsa-mir-3163	hsa-mir-1246	hsa-mir-28	hsa-mir-517a	hsa-mir-760	hsa-mir-648	hsa-mir-632	hsa-mir-1303	hsa-mir-675	hsa-mir-147b	hsa-mir-300	hsa-mir-518e	hsa-mir-147b	hsa-mir-378c	hsa-mir-1299	hsa-mir-624	hsa-mir-638	hsa-mir-378c	hsa-mir-1299	hsa-mir-632	hsa-mir-151		hsa-mir-136	hsa-mir-136	hsa-mir-599	hsa-mir-188		hsa-mir-517c		hsa-mir-660	hsa-mir-331	hsa-mir-636	hsa-mir-378g	hsa-mir-506	hsa-mir-525	hsa-mir-760	hsa-mir-517c	hsa-mir-509	hsa-mir-630	hsa-mir-522	hsa-mir-657	hsa-mir-593	hsa-mir-648	hsa-mir-1258	hsa-mir-378i	hsa-mir-1323	hsa-mir-507	hsa-mir-660	hsa-mir-298
hsa-mir-527	hsa-mir-575	hsa-mir-455	hsa-mir-376b	hsa-mir-501	hsa-mir-612	hsa-mir-518b	hsa-mir-517a	hsa-mir-331	hsa-mir-632	hsa-mir-518b	hsa-mir-1246	hsa-mir-637	hsa-mir-505	hsa-mir-378b	hsa-mir-1202	hsa-mir-575	hsa-mir-544b	hsa-mir-548c	hsa-mir-519c	hsa-mir-675	hsa-mir-1323		hsa-mir-377	hsa-mir-525	hsa-mir-522	hsa-mir-608		hsa-mir-522		hsa-mir-433	hsa-mir-455	hsa-mir-509	hsa-mir-188	hsa-mir-596	hsa-mir-608	hsa-mir-632	hsa-mir-935	hsa-mir-378f	hsa-mir-128	hsa-mir-660	hsa-mir-320e	hsa-mir-378g	hsa-mir-449a	hsa-mir-522	hsa-mir-608	hsa-mir-659	hsa-mir-518b	hsa-mir-378c	hsa-mir-501
hsa-mir-151	hsa-mir-599	hsa-mir-371	hsa-mir-125b	hsa-mir-572	hsa-mir-614	hsa-mir-320e	hsa-mir-561	hsa-mir-711	hsa-mir-147b	hsa-mir-933	hsa-mir-599	hsa-mir-1260a	hsa-mir-151	hsa-mir-378g	hsa-mir-33a	hsa-mir-489	hsa-mir-523	hsa-mir-624	hsa-mir-378h	hsa-mir-325	hsa-mir-1305		hsa-mir-1323	hsa-mir-593	hsa-mir-147b	hsa-mir-489		hsa-mir-371		hsa-mir-603	hsa-mir-760	hsa-mir-490	hsa-mir-451b	hsa-mir-2110	hsa-mir-411	hsa-mir-518e	hsa-mir-1260a	hsa-mir-300	hsa-mir-599	hsa-mir-527	hsa-mir-188	hsa-mir-449a	hsa-mir-371	hsa-mir-487b	hsa-mir-935	hsa-mir-603	hsa-mir-151	hsa-mir-33a	hsa-mir-433
hsa-mir-933	hsa-mir-632	hsa-mir-592	hsa-mir-507	hsa-mir-337	hsa-mir-646	hsa-mir-718	hsa-mir-518b	hsa-mir-188	hsa-mir-33a	hsa-mir-599	hsa-mir-1258	hsa-mir-1299	hsa-mir-518b	hsa-mir-371	hsa-mir-376b	hsa-mir-2110	hsa-mir-1202	hsa-mir-331	hsa-mir-151	hsa-mir-331	hsa-mir-637		hsa-mir-1231	hsa-mir-711	hsa-mir-765	hsa-mir-922		hsa-mir-599		hsa-mir-378f	hsa-mir-125b	hsa-mir-501	hsa-mir-646	hsa-mir-922	hsa-mir-2861	hsa-mir-298	hsa-mir-507	hsa-mir-331	hsa-mir-660	hsa-mir-598	hsa-mir-599	hsa-mir-922	hsa-mir-1323	hsa-mir-411	hsa-mir-646	hsa-mir-509	hsa-mir-765	hsa-mir-501	hsa-mir-151
hsa-mir-646	hsa-mir-527	hsa-mir-378i	hsa-mir-190b	hsa-mir-147b	hsa-mir-935	hsa-mir-596	hsa-mir-501	hsa-mir-136	hsa-mir-1246	hsa-mir-1299	hsa-mir-382	hsa-mir-411	hsa-mir-522	hsa-mir-933	hsa-mir-492	hsa-mir-188	hsa-mir-2110	hsa-mir-136	hsa-mir-451	hsa-mir-346	hsa-mir-489		hsa-mir-378h	hsa-mir-371	hsa-mir-636	hsa-mir-660		hsa-mir-614		hsa-mir-376b	hsa-mir-379	hsa-mir-378f	hsa-mir-593	hsa-mir-548c	hsa-mir-657	hsa-mir-128	hsa-mir-3163	hsa-mir-378e	hsa-mir-378i	hsa-mir-3163	hsa-mir-1305	hsa-mir-433	hsa-mir-4306	hsa-mir-596	hsa-mir-378h	hsa-mir-628	hsa-mir-378i	hsa-mir-608	hsa-mir-527
hsa-mir-602	hsa-mir-331	hsa-mir-498	hsa-mir-501	hsa-mir-188	hsa-mir-507	hsa-mir-593	hsa-mir-298	hsa-mir-377	hsa-mir-598	hsa-mir-760	hsa-mir-628	hsa-mir-1305	hsa-mir-655	hsa-mir-660	hsa-mir-297	hsa-mir-501	hsa-mir-190b	hsa-mir-378i	hsa-mir-596	hsa-mir-593	hsa-mir-760		hsa-mir-671	hsa-mir-646	hsa-mir-1260a	hsa-mir-2861		hsa-mir-655		hsa-mir-608	hsa-mir-660	hsa-mir-128	hsa-mir-655	hsa-mir-935	hsa-mir-592	hsa-mir-1305	hsa-mir-128	hsa-mir-433	hsa-mir-378h	hsa-mir-1323	hsa-mir-596	hsa-mir-378i	hsa-mir-300	hsa-mir-371	hsa-mir-593	hsa-mir-505	hsa-mir-518e	hsa-mir-331	hsa-mir-498
hsa-mir-455	hsa-mir-519c	hsa-mir-1303	hsa-mir-3163	hsa-mir-376b	hsa-mir-1469	hsa-mir-517a	hsa-mir-433	hsa-mir-592	hsa-mir-378e	hsa-mir-646	hsa-mir-660	hsa-mir-614	hsa-mir-922	hsa-mir-765	hsa-mir-505	hsa-mir-509	hsa-mir-1303	hsa-mir-151	hsa-mir-527	hsa-mir-1469	hsa-mir-646		hsa-mir-630	hsa-mir-489	hsa-mir-188	hsa-mir-675		hsa-mir-125b		hsa-mir-125b	hsa-mir-505	hsa-mir-596	hsa-mir-628	hsa-mir-646	hsa-mir-628	hsa-mir-544a	hsa-mir-572	hsa-mir-188	hsa-mir-659	hsa-mir-1260a	hsa-mir-655	hsa-mir-711	hsa-mir-646	hsa-mir-525	hsa-mir-136	hsa-mir-544a	hsa-mir-523	hsa-mir-598	hsa-mir-1260a
hsa-mir-2110	hsa-mir-501	hsa-mir-599	hsa-mir-922	hsa-mir-765	hsa-mir-596	hsa-mir-4306	hsa-mir-377	hsa-mir-325	hsa-mir-660	hsa-mir-411	hsa-mir-661	hsa-mir-2110	hsa-mir-346	hsa-mir-718	hsa-mir-300	hsa-mir-1303	hsa-mir-378h	hsa-mir-599	hsa-mir-1246	hsa-mir-507	hsa-mir-1260a		hsa-mir-517a	hsa-mir-451	hsa-mir-632	hsa-mir-574		hsa-mir-1260a		hsa-mir-1305	hsa-mir-378h	hsa-mir-190b	hsa-mir-125b	hsa-mir-1305	hsa-mir-136	hsa-mir-3163	hsa-mir-603	hsa-mir-660	hsa-mir-331	hsa-mir-1305	hsa-mir-598	hsa-mir-598	hsa-mir-660	hsa-mir-518b	hsa-mir-1305	hsa-mir-297	hsa-mir-659	hsa-mir-593	hsa-mir-659
hsa-mir-1303	hsa-mir-320e	hsa-mir-378b	hsa-mir-498	hsa-mir-523	hsa-mir-125b	hsa-mir-1305	hsa-mir-935	hsa-mir-630	hsa-mir-379	hsa-mir-509	hsa-mir-1471	hsa-mir-3163	hsa-mir-592	hsa-mir-596	hsa-mir-602	hsa-mir-655	hsa-mir-297	hsa-mir-378b	hsa-mir-1305	hsa-mir-760	hsa-mir-593		hsa-mir-526b	hsa-mir-520e	hsa-mir-3163	hsa-mir-517c		hsa-mir-190b		hsa-mir-320e	hsa-mir-371	hsa-mir-371	hsa-mir-935	hsa-mir-422a	hsa-mir-378e	hsa-mir-561	hsa-mir-451	hsa-mir-519c	hsa-mir-574	hsa-mir-518e	hsa-mir-509	hsa-mir-331	hsa-mir-378b	hsa-mir-378g	hsa-mir-612	hsa-mir-3163	hsa-mir-544a	hsa-mir-646	hsa-mir-136
hsa-mir-935	hsa-mir-188	hsa-mir-522	hsa-mir-548b	hsa-mir-421	hsa-mir-657	hsa-mir-614	hsa-mir-523	hsa-mir-525	hsa-mir-125b	hsa-mir-331	hsa-mir-596	hsa-mir-190b	hsa-mir-648	hsa-mir-632	hsa-mir-1303	hsa-mir-190b	hsa-mir-298	hsa-mir-33b	hsa-mir-572	hsa-mir-376b	hsa-mir-574		hsa-mir-661	hsa-mir-561	hsa-mir-760	hsa-mir-451		hsa-mir-575		hsa-mir-518b	hsa-mir-608	hsa-mir-489	hsa-mir-502	hsa-mir-501	hsa-mir-518e	hsa-mir-575	hsa-mir-522	hsa-mir-378h	hsa-mir-1246	hsa-mir-1303	hsa-mir-1231	hsa-mir-1303	hsa-mir-379	hsa-mir-378b	hsa-mir-487b	hsa-mir-561	hsa-mir-561	hsa-mir-411	hsa-mir-377
hsa-mir-522	hsa-mir-614	hsa-mir-378f	hsa-mir-603	hsa-mir-593	hsa-mir-136	hsa-mir-507	hsa-mir-411	hsa-mir-498	hsa-mir-615	hsa-mir-659	hsa-mir-4306	hsa-mir-561	hsa-mir-544b	hsa-mir-603	hsa-mir-637	hsa-mir-527	hsa-mir-632	hsa-mir-378f	hsa-mir-3163	hsa-mir-711	hsa-mir-603		hsa-mir-522	hsa-mir-2110	hsa-mir-190b	hsa-mir-2110		hsa-mir-3163		hsa-mir-593	hsa-mir-188	hsa-mir-659	hsa-mir-518e	hsa-mir-572	hsa-mir-297	hsa-mir-1299	hsa-mir-525	hsa-mir-564	hsa-mir-760	hsa-mir-548b	hsa-mir-378i	hsa-mir-376b	hsa-mir-517c	hsa-mir-608	hsa-mir-1202	hsa-mir-632	hsa-mir-1260a	hsa-mir-615	hsa-mir-378h
hsa-mir-95	hsa-mir-3196	hsa-mir-657	hsa-mir-505	hsa-mir-655	hsa-mir-498	hsa-mir-3163	hsa-mir-502	hsa-mir-614	hsa-mir-451b	hsa-mir-544a	hsa-mir-451	hsa-mir-608	hsa-mir-638	hsa-mir-1299	hsa-mir-561	hsa-mir-603	hsa-mir-598	hsa-mir-190b	hsa-mir-518e	hsa-mir-28	hsa-mir-378h		hsa-mir-602	hsa-mir-377	hsa-mir-525	hsa-mir-331		hsa-mir-624		hsa-mir-331	hsa-mir-935	hsa-mir-522	hsa-mir-592	hsa-mir-378c	hsa-mir-331	hsa-mir-147b	hsa-mir-378e	hsa-mir-922	hsa-mir-136	hsa-mir-489	hsa-mir-147b	hsa-mir-501	hsa-mir-760	hsa-mir-1260a	hsa-mir-33a	hsa-mir-378h	hsa-mir-2110	hsa-mir-487b	hsa-mir-624
hsa-mir-1231	hsa-mir-935	hsa-mir-489	hsa-mir-377	hsa-mir-378b	hsa-mir-603	hsa-mir-603	hsa-mir-320e	hsa-mir-523	hsa-mir-522	hsa-mir-501	hsa-mir-517a	hsa-mir-544b	hsa-mir-575	hsa-mir-659	hsa-mir-632	hsa-mir-451b	hsa-mir-655	hsa-mir-525	hsa-mir-525	hsa-mir-661	hsa-mir-509		hsa-mir-1299	hsa-mir-648	hsa-mir-518e	hsa-mir-518e		hsa-mir-1305		hsa-mir-760	hsa-mir-501	hsa-mir-1305	hsa-mir-505	hsa-mir-378i	hsa-mir-33a	hsa-mir-603	hsa-mir-300	hsa-mir-33b	hsa-mir-188	hsa-mir-4306	hsa-mir-593	hsa-mir-628	hsa-mir-411	hsa-mir-151	hsa-mir-297	hsa-mir-718	hsa-mir-718	hsa-mir-522	hsa-mir-3163
hsa-mir-501	hsa-mir-509	hsa-mir-517c	hsa-mir-300	hsa-mir-449a	hsa-mir-2861	hsa-mir-33b	hsa-mir-646	hsa-mir-593	hsa-mir-1258	hsa-mir-2861	hsa-mir-1245a	hsa-mir-298	hsa-mir-378e	hsa-mir-378i	hsa-mir-630	hsa-mir-659	hsa-mir-935	hsa-mir-378g	hsa-mir-501	hsa-mir-33b	hsa-mir-525		hsa-mir-1258	hsa-mir-376b	hsa-mir-1299	hsa-mir-544b		hsa-mir-2861		hsa-mir-517a	hsa-mir-517c	hsa-mir-632	hsa-mir-501	hsa-mir-630	hsa-mir-612	hsa-mir-2110	hsa-mir-1202	hsa-mir-506	hsa-mir-378f	hsa-mir-517c	hsa-mir-1258	hsa-mir-378f	hsa-mir-378f	hsa-mir-331	hsa-mir-561	hsa-mir-525	hsa-mir-378f	hsa-mir-378g	hsa-mir-599
hsa-mir-596	hsa-mir-646	hsa-mir-451b	hsa-mir-525	hsa-mir-522	hsa-mir-517c	hsa-mir-1258	hsa-mir-1305	hsa-mir-151b	hsa-mir-505	hsa-mir-151	hsa-mir-525	hsa-mir-575	hsa-mir-544a	hsa-mir-378h	hsa-mir-507	hsa-mir-1471	hsa-mir-612	hsa-mir-593	hsa-mir-507	hsa-mir-660	hsa-mir-371		hsa-mir-505	hsa-mir-564	hsa-mir-377	hsa-mir-544a		hsa-mir-574		hsa-mir-378h	hsa-mir-489	hsa-mir-575	hsa-mir-522	hsa-mir-561	hsa-mir-517c	hsa-mir-765	hsa-mir-487b	hsa-mir-297	hsa-mir-505	hsa-mir-593	hsa-mir-378h	hsa-mir-660	hsa-mir-603	hsa-mir-378c	hsa-mir-125b	hsa-mir-593	hsa-mir-1246	hsa-mir-632	hsa-mir-561
hsa-mir-509	hsa-mir-593	hsa-mir-188	hsa-mir-711	hsa-mir-935	hsa-mir-1231	hsa-mir-657	hsa-mir-760	hsa-mir-382	hsa-mir-517c	hsa-mir-544b	hsa-mir-489	hsa-mir-376b	hsa-mir-517c	hsa-mir-489	hsa-mir-548c	hsa-mir-298	hsa-mir-657	hsa-mir-300	hsa-mir-598	hsa-mir-501	hsa-mir-3163		hsa-mir-506	hsa-mir-498	hsa-mir-1258	hsa-mir-3196		hsa-mir-564		hsa-mir-371	hsa-mir-378i	hsa-mir-544b	hsa-mir-376b	hsa-mir-378b	hsa-mir-1202	hsa-mir-1202	hsa-mir-509	hsa-mir-487b	hsa-mir-525	hsa-mir-624	hsa-mir-2110	hsa-mir-411	hsa-mir-151	hsa-mir-564	hsa-mir-760	hsa-mir-517a	hsa-mir-3163	hsa-mir-614	hsa-mir-378e
hsa-mir-1299	hsa-mir-1299	hsa-mir-518b	hsa-mir-561	hsa-mir-596	hsa-mir-501	hsa-mir-564	hsa-mir-598	hsa-mir-297	hsa-mir-1260a	hsa-mir-765	hsa-mir-602	hsa-mir-378h	hsa-mir-657	hsa-mir-522	hsa-mir-657	hsa-mir-492	hsa-mir-378e	hsa-mir-377	hsa-mir-659	hsa-mir-548b	hsa-mir-507		hsa-mir-525	hsa-mir-602	hsa-mir-630	hsa-mir-659		hsa-mir-1258		hsa-mir-646	hsa-mir-1299	hsa-mir-1260a	hsa-mir-760	hsa-mir-1299	hsa-mir-603	hsa-mir-548b	hsa-mir-4257	hsa-mir-505	hsa-mir-501	hsa-mir-487b	hsa-mir-608	hsa-mir-548c	hsa-mir-518b	hsa-mir-136	hsa-mir-190b	hsa-mir-188	hsa-mir-564	hsa-mir-603	hsa-mir-4257
hsa-mir-548c	hsa-mir-660	hsa-mir-648	hsa-mir-128	hsa-mir-660	hsa-mir-377	hsa-mir-760	hsa-mir-505	hsa-mir-575	hsa-mir-331	hsa-mir-648	hsa-mir-718	hsa-mir-648	hsa-mir-1202	hsa-mir-1471	hsa-mir-612	hsa-mir-325	hsa-mir-509	hsa-mir-411	hsa-mir-544a	hsa-mir-646	hsa-mir-1299		hsa-mir-561	hsa-mir-657	hsa-mir-575	hsa-mir-632		hsa-mir-451		hsa-mir-598	hsa-mir-1231	hsa-mir-544a	hsa-mir-575	hsa-mir-632	hsa-mir-3163	hsa-mir-527	hsa-mir-659	hsa-mir-548c	hsa-mir-297	hsa-mir-544a	hsa-mir-935	hsa-mir-378e	hsa-mir-507	hsa-mir-377	hsa-mir-1260a	hsa-mir-125b	hsa-mir-575	hsa-mir-518e	hsa-mir-935
hsa-mir-518e	hsa-mir-517a	hsa-mir-506	hsa-mir-592	hsa-mir-378c	hsa-mir-592	hsa-mir-506	hsa-mir-1471	hsa-mir-1260a	hsa-mir-1231	hsa-mir-608	hsa-mir-487b	hsa-mir-655	hsa-mir-933	hsa-mir-1303	hsa-mir-298	hsa-mir-518e	hsa-mir-630	hsa-mir-498	hsa-mir-523	hsa-mir-297	hsa-mir-501		hsa-mir-518b	hsa-mir-661	hsa-mir-509	hsa-mir-505		hsa-mir-1231		hsa-mir-648	hsa-mir-596	hsa-mir-518e	hsa-mir-378h	hsa-mir-505	hsa-mir-630	hsa-mir-592	hsa-mir-136	hsa-mir-376b	hsa-mir-1258	hsa-mir-451	hsa-mir-4306	hsa-mir-646	hsa-mir-628	hsa-mir-125b	hsa-mir-527	hsa-mir-522	hsa-mir-1202	hsa-mir-188	hsa-mir-509
hsa-mir-331	hsa-mir-2861	hsa-mir-2861	hsa-mir-1246	hsa-mir-646	hsa-mir-378e	hsa-mir-561	hsa-mir-451	hsa-mir-1305	hsa-mir-593	hsa-mir-371	hsa-mir-136	hsa-mir-544a	hsa-mir-2110	hsa-mir-378f	hsa-mir-527	hsa-mir-632	hsa-mir-498	hsa-mir-506	hsa-mir-602	hsa-mir-151	hsa-mir-935		hsa-mir-320e	hsa-mir-297	hsa-mir-637	hsa-mir-760		hsa-mir-505		hsa-mir-190b	hsa-mir-593	hsa-mir-3163	hsa-mir-933	hsa-mir-378g	hsa-mir-188	hsa-mir-922	hsa-mir-190b	hsa-mir-632	hsa-mir-596	hsa-mir-3196	hsa-mir-1303	hsa-mir-382	hsa-mir-518e	hsa-mir-33a	hsa-mir-501	hsa-mir-630	hsa-mir-517c	hsa-mir-320e	hsa-mir-451
hsa-mir-760	hsa-mir-125b	hsa-mir-378g	hsa-mir-509	hsa-mir-502	hsa-mir-518b	hsa-mir-151	hsa-mir-371	hsa-mir-151	hsa-mir-3163	hsa-mir-598	hsa-mir-331	hsa-mir-1246	hsa-mir-1303	hsa-mir-487b	hsa-mir-711	hsa-mir-487b	hsa-mir-544a	hsa-mir-646	hsa-mir-711	hsa-mir-489	hsa-mir-4257		hsa-mir-125b	hsa-mir-518e	hsa-mir-2110	hsa-mir-498		hsa-mir-561		hsa-mir-501	hsa-mir-4306	hsa-mir-592	hsa-mir-489	hsa-mir-411	hsa-mir-505	hsa-mir-599	hsa-mir-1303	hsa-mir-411	hsa-mir-125b	hsa-mir-760	hsa-mir-1246	hsa-mir-507	hsa-mir-1299	hsa-mir-3163	hsa-mir-523	hsa-mir-660	hsa-mir-4306	hsa-mir-378h	hsa-mir-592
hsa-mir-298	hsa-mir-505	hsa-mir-505	hsa-mir-624	hsa-mir-378g	hsa-mir-151	hsa-mir-544b	hsa-mir-518e	hsa-mir-935	hsa-mir-1305	hsa-mir-632	hsa-mir-377	hsa-mir-517c	hsa-mir-612	hsa-mir-527	hsa-mir-498	hsa-mir-1202	hsa-mir-487b	hsa-mir-188	hsa-mir-300	hsa-mir-659	hsa-mir-575		hsa-mir-548c	hsa-mir-4257	hsa-mir-487b	hsa-mir-612		hsa-mir-922		hsa-mir-630	hsa-mir-646	hsa-mir-608	hsa-mir-371	hsa-mir-657	hsa-mir-507	hsa-mir-1260a	hsa-mir-544b	hsa-mir-711	hsa-mir-378e	hsa-mir-188	hsa-mir-378f	hsa-mir-561	hsa-mir-4257	hsa-mir-612	hsa-mir-509	hsa-mir-151	hsa-mir-4257	hsa-mir-599	hsa-mir-523
hsa-mir-125b	hsa-mir-648	hsa-mir-596	hsa-mir-298	hsa-mir-599	hsa-mir-523	hsa-mir-527	hsa-mir-711	hsa-mir-501	hsa-mir-501	hsa-mir-592	hsa-mir-522	hsa-mir-1202	hsa-mir-527	hsa-mir-1202	hsa-mir-1231	hsa-mir-378e	hsa-mir-659	hsa-mir-125b	hsa-mir-378e	hsa-mir-4306	hsa-mir-592		hsa-mir-657	hsa-mir-517c	hsa-mir-136	hsa-mir-624		hsa-mir-612		hsa-mir-614	hsa-mir-518e	hsa-mir-451	hsa-mir-603	hsa-mir-599	hsa-mir-1260a	hsa-mir-598	hsa-mir-527	hsa-mir-575	hsa-mir-922	hsa-mir-501	hsa-mir-646	hsa-mir-188	hsa-mir-655	hsa-mir-523	hsa-mir-498	hsa-mir-935	hsa-mir-1303	hsa-mir-371	hsa-mir-1299
hsa-mir-411	hsa-mir-603	hsa-mir-614	hsa-mir-572	hsa-mir-331	hsa-mir-648	hsa-mir-1260a	hsa-mir-346	hsa-mir-648	hsa-mir-371	hsa-mir-518e	hsa-mir-33a	hsa-mir-1303	hsa-mir-718	hsa-mir-190b	hsa-mir-4257	hsa-mir-517c	hsa-mir-575	hsa-mir-507	hsa-mir-128	hsa-mir-1245a	hsa-mir-718		hsa-mir-523	hsa-mir-765	hsa-mir-1323	hsa-mir-603		hsa-mir-297		hsa-mir-489	hsa-mir-592	hsa-mir-935	hsa-mir-451	hsa-mir-1202	hsa-mir-660	hsa-mir-1231	hsa-mir-377	hsa-mir-190b	hsa-mir-377	hsa-mir-544b	hsa-mir-1299	hsa-mir-378h	hsa-mir-544b	hsa-mir-711	hsa-mir-411	hsa-mir-4257	hsa-mir-657	hsa-mir-935	hsa-mir-1231
hsa-mir-136	hsa-mir-630	hsa-mir-603	hsa-mir-518e	hsa-mir-3163	hsa-mir-1246	hsa-mir-711	hsa-mir-575	hsa-mir-646	hsa-mir-2861	hsa-mir-487b	hsa-mir-614	hsa-mir-378e	hsa-mir-1469	hsa-mir-1246	hsa-mir-614	hsa-mir-2861	hsa-mir-527	hsa-mir-505	hsa-mir-1260a	hsa-mir-4257	hsa-mir-378e		hsa-mir-489	hsa-mir-509	hsa-mir-624	hsa-mir-564		hsa-mir-489		hsa-mir-564	hsa-mir-378f	hsa-mir-378h	hsa-mir-3163	hsa-mir-1303	hsa-mir-501	hsa-mir-1303	hsa-mir-599	hsa-mir-151	hsa-mir-593	hsa-mir-646	hsa-mir-527	hsa-mir-1258	hsa-mir-378g	hsa-mir-603	hsa-mir-3163	hsa-mir-489	hsa-mir-548c	hsa-mir-592	hsa-mir-190b
hsa-mir-190b	hsa-mir-4306	hsa-mir-331	hsa-mir-659	hsa-mir-378h	hsa-mir-527	hsa-mir-505	hsa-mir-564	hsa-mir-1290	hsa-mir-487b	hsa-mir-190b	hsa-mir-592	hsa-mir-564	hsa-mir-1246	hsa-mir-376b	hsa-mir-325	hsa-mir-614	hsa-mir-4257	hsa-mir-596	hsa-mir-660	hsa-mir-935	hsa-mir-548c		hsa-mir-190b	hsa-mir-523	hsa-mir-517c	hsa-mir-125b		hsa-mir-933		hsa-mir-1260a	hsa-mir-718	hsa-mir-518b	hsa-mir-1260a	hsa-mir-378f	hsa-mir-935	hsa-mir-657	hsa-mir-655	hsa-mir-525	hsa-mir-507	hsa-mir-592	hsa-mir-451b	hsa-mir-300	hsa-mir-492	hsa-mir-933	hsa-mir-378f	hsa-mir-136	hsa-mir-527	hsa-mir-575	hsa-mir-518e
hsa-mir-564	hsa-mir-518e	hsa-mir-1202	hsa-mir-147b	hsa-mir-598	hsa-mir-378h	hsa-mir-376b	hsa-mir-522	hsa-mir-3163	hsa-mir-1471	hsa-mir-1202	hsa-mir-507	hsa-mir-630	hsa-mir-1323	hsa-mir-1258	hsa-mir-1323	hsa-mir-1323	hsa-mir-1299	hsa-mir-1305	hsa-mir-411	hsa-mir-371	hsa-mir-1469		hsa-mir-3196	hsa-mir-612	hsa-mir-655	hsa-mir-1299		hsa-mir-1299		hsa-mir-487b	hsa-mir-376b	hsa-mir-718	hsa-mir-1471	hsa-mir-612	hsa-mir-596	hsa-mir-498	hsa-mir-1323	hsa-mir-659	hsa-mir-614	hsa-mir-4257	hsa-mir-1471	hsa-mir-518e	hsa-mir-935	hsa-mir-935	hsa-mir-1231	hsa-mir-377	hsa-mir-1471	hsa-mir-3163	hsa-mir-300
hsa-mir-525	hsa-mir-517c	hsa-mir-151	hsa-mir-451	hsa-mir-561	hsa-mir-3196	hsa-mir-2861	hsa-mir-608	hsa-mir-655	hsa-mir-935	hsa-mir-564	hsa-mir-935	hsa-mir-451	hsa-mir-564	hsa-mir-4257	hsa-mir-933	hsa-mir-661	hsa-mir-711	hsa-mir-501	hsa-mir-125b	hsa-mir-518e	hsa-mir-1258		hsa-mir-603	hsa-mir-637	hsa-mir-659	hsa-mir-1202		hsa-mir-3196		hsa-mir-1471	hsa-mir-564	hsa-mir-1299	hsa-mir-1305	hsa-mir-598	hsa-mir-760	hsa-mir-612	hsa-mir-523	hsa-mir-501	hsa-mir-509	hsa-mir-2110	hsa-mir-592	hsa-mir-596	hsa-mir-1202	hsa-mir-561	hsa-mir-1303	hsa-mir-378e	hsa-mir-378h	hsa-mir-190b	hsa-mir-1323
hsa-mir-711	hsa-mir-371	hsa-mir-612	hsa-mir-544a	hsa-mir-378i	hsa-mir-561	hsa-mir-592	hsa-mir-630	hsa-mir-455	hsa-mir-1299	hsa-mir-489	hsa-mir-371	hsa-mir-612	hsa-mir-1471	hsa-mir-544b	hsa-mir-1245a	hsa-mir-718	hsa-mir-718	hsa-mir-487b	hsa-mir-3196	hsa-mir-517c	hsa-mir-1245a		hsa-mir-33b	hsa-mir-527	hsa-mir-718	hsa-mir-657		hsa-mir-527		hsa-mir-151	hsa-mir-451	hsa-mir-1202	hsa-mir-378e	hsa-mir-498	hsa-mir-151	hsa-mir-509	hsa-mir-598	hsa-mir-598	hsa-mir-646	hsa-mir-498	hsa-mir-518e	hsa-mir-525	hsa-mir-2110	hsa-mir-1305	hsa-mir-657	hsa-mir-564	hsa-mir-612	hsa-mir-1260a	hsa-mir-575
hsa-mir-1469	hsa-mir-2110	hsa-mir-1231	hsa-mir-575	hsa-mir-378f	hsa-mir-505	hsa-mir-660	hsa-mir-1260a	hsa-mir-507	hsa-mir-646	hsa-mir-621	hsa-mir-501	hsa-mir-4257	hsa-mir-498	hsa-mir-575	hsa-mir-1258	hsa-mir-598	hsa-mir-1231	hsa-mir-598	hsa-mir-136	hsa-mir-544a	hsa-mir-136		hsa-mir-188	hsa-mir-1245a	hsa-mir-451	hsa-mir-376b		hsa-mir-498		hsa-mir-3163	hsa-mir-612	hsa-mir-517c	hsa-mir-1231	hsa-mir-517c	hsa-mir-614	hsa-mir-933	hsa-mir-933	hsa-mir-136	hsa-mir-523	hsa-mir-1245a	hsa-mir-603	hsa-mir-614	hsa-mir-522	hsa-mir-2110	hsa-mir-630	hsa-mir-624	hsa-mir-498	hsa-mir-630	hsa-mir-507
hsa-mir-575	hsa-mir-151	hsa-mir-2110	hsa-mir-136	hsa-mir-489	hsa-mir-575	hsa-mir-602	hsa-mir-1258	hsa-mir-760	hsa-mir-648	hsa-mir-376b	hsa-mir-2110	hsa-mir-527	hsa-mir-4257	hsa-mir-1245a	hsa-mir-718	hsa-mir-612	hsa-mir-933	hsa-mir-3163	hsa-mir-377	hsa-mir-3196	hsa-mir-2110		hsa-mir-1245a	hsa-mir-1323	hsa-mir-527	hsa-mir-325		hsa-mir-544a		hsa-mir-2110	hsa-mir-190b	hsa-mir-2110	hsa-mir-518b	hsa-mir-760	hsa-mir-3196	hsa-mir-659	hsa-mir-376b	hsa-mir-125b	hsa-mir-564	hsa-mir-509	hsa-mir-564	hsa-mir-575	hsa-mir-1245a	hsa-mir-378i	hsa-mir-659	hsa-mir-331	hsa-mir-378e	hsa-mir-655	hsa-mir-33a
hsa-mir-505	hsa-mir-760	hsa-mir-125b	hsa-mir-935	hsa-mir-518b	hsa-mir-518e	hsa-mir-517c	hsa-mir-548c	hsa-mir-632	hsa-mir-498	hsa-mir-1471	hsa-mir-646	hsa-mir-3196	hsa-mir-621	hsa-mir-655	hsa-mir-621	hsa-mir-657	hsa-mir-1323	hsa-mir-298	hsa-mir-655	hsa-mir-1231	hsa-mir-377		hsa-mir-487b	hsa-mir-507	hsa-mir-523	hsa-mir-297		hsa-mir-377		hsa-mir-518e	hsa-mir-648	hsa-mir-2861	hsa-mir-190b	hsa-mir-527	hsa-mir-632	hsa-mir-564	hsa-mir-718	hsa-mir-2861	hsa-mir-548c	hsa-mir-1202	hsa-mir-501	hsa-mir-136	hsa-mir-1305	hsa-mir-630	hsa-mir-505	hsa-mir-1246	hsa-mir-655	hsa-mir-1299	hsa-mir-544b
hsa-mir-377	hsa-mir-657	hsa-mir-660	hsa-mir-544b	hsa-mir-371	hsa-mir-602	hsa-mir-661	hsa-mir-125b	hsa-mir-125b	hsa-mir-518b	hsa-mir-603	hsa-mir-760	hsa-mir-4306	hsa-mir-661	hsa-mir-2110	hsa-mir-1471	hsa-mir-711	hsa-mir-1246	hsa-mir-575	hsa-mir-487b	hsa-mir-575	hsa-mir-596		hsa-mir-675	hsa-mir-522	hsa-mir-1471	hsa-mir-1303		hsa-mir-2110		hsa-mir-378e	hsa-mir-1469	hsa-mir-1258	hsa-mir-564	hsa-mir-1260a	hsa-mir-498	hsa-mir-3196	hsa-mir-1299	hsa-mir-3196	hsa-mir-518e	hsa-mir-564	hsa-mir-1323	hsa-mir-599	hsa-mir-1303	hsa-mir-527	hsa-mir-564	hsa-mir-1258	hsa-mir-1323	hsa-mir-760	hsa-mir-655
hsa-mir-632	hsa-mir-376b	hsa-mir-190b	hsa-mir-4257	hsa-mir-517c	hsa-mir-1471	hsa-mir-522	hsa-mir-2861	hsa-mir-505	hsa-mir-596	hsa-mir-1246	hsa-mir-1299	hsa-mir-1258	hsa-mir-1258	hsa-mir-1323	hsa-mir-1469	hsa-mir-33a	hsa-mir-1471	hsa-mir-1260a	hsa-mir-509	hsa-mir-933	hsa-mir-4306		hsa-mir-151	hsa-mir-1231	hsa-mir-1245a	hsa-mir-1231		hsa-mir-525		hsa-mir-935	hsa-mir-378e	hsa-mir-612	hsa-mir-4257	hsa-mir-1469	hsa-mir-523	hsa-mir-1323	hsa-mir-1245a	hsa-mir-593	hsa-mir-325	hsa-mir-297	hsa-mir-4257	hsa-mir-487b	hsa-mir-632	hsa-mir-592	hsa-mir-1258	hsa-mir-2110	hsa-mir-614	hsa-mir-1305	hsa-mir-128
hsa-mir-561	hsa-mir-659	hsa-mir-593	hsa-mir-564	hsa-mir-1305	hsa-mir-1299	hsa-mir-2110	hsa-mir-1469	hsa-mir-638	hsa-mir-603	hsa-mir-596	hsa-mir-655	hsa-mir-518b	hsa-mir-4306	hsa-mir-451	hsa-mir-4306	hsa-mir-518b	hsa-mir-1258	hsa-mir-760	hsa-mir-575	hsa-mir-451	hsa-mir-518e		hsa-mir-544a	hsa-mir-548c	hsa-mir-1303	hsa-mir-527		hsa-mir-1471		hsa-mir-1299	hsa-mir-527	hsa-mir-376b	hsa-mir-517c	hsa-mir-190b	hsa-mir-1305	hsa-mir-1258	hsa-mir-1469	hsa-mir-646	hsa-mir-561	hsa-mir-575	hsa-mir-548c	hsa-mir-1260a	hsa-mir-517a	hsa-mir-378h	hsa-mir-4257	hsa-mir-523	hsa-mir-1245a	hsa-mir-2110	hsa-mir-598
hsa-mir-523	hsa-mir-612	hsa-mir-646	hsa-mir-632	hsa-mir-614	hsa-mir-661	hsa-mir-487b	hsa-mir-33a	hsa-mir-564	hsa-mir-489	hsa-mir-527	hsa-mir-498	hsa-mir-657	hsa-mir-1231	hsa-mir-151	hsa-mir-648	hsa-mir-4257	hsa-mir-1245a	hsa-mir-648	hsa-mir-2861	hsa-mir-602	hsa-mir-523		hsa-mir-1202	hsa-mir-325	hsa-mir-592	hsa-mir-561		hsa-mir-1202		hsa-mir-522	hsa-mir-2110	hsa-mir-564	hsa-mir-612	hsa-mir-518e	hsa-mir-125b	hsa-mir-2861	hsa-mir-2110	hsa-mir-1299	hsa-mir-3163	hsa-mir-574	hsa-mir-128	hsa-mir-655	hsa-mir-636	hsa-mir-575	hsa-mir-711	hsa-mir-646	hsa-mir-1258	hsa-mir-4257	hsa-mir-602
hsa-mir-603	hsa-mir-544a	hsa-mir-1299	hsa-mir-523	hsa-mir-518e	hsa-mir-564	hsa-mir-498	hsa-mir-190b	hsa-mir-378f	hsa-mir-592	hsa-mir-1469	hsa-mir-523	hsa-mir-498	hsa-mir-2861	hsa-mir-612	hsa-mir-661	hsa-mir-561	hsa-mir-602	hsa-mir-935	hsa-mir-933	hsa-mir-2861	hsa-mir-598		hsa-mir-655	hsa-mir-933	hsa-mir-561	hsa-mir-377		hsa-mir-718		hsa-mir-1303	hsa-mir-711	hsa-mir-1231	hsa-mir-608	hsa-mir-3163	hsa-mir-2110	hsa-mir-4257	hsa-mir-544a	hsa-mir-507	hsa-mir-1260a	hsa-mir-612	hsa-mir-602	hsa-mir-377	hsa-mir-1260a	hsa-mir-489	hsa-mir-4306	hsa-mir-371	hsa-mir-602	hsa-mir-489	hsa-mir-1469
hsa-mir-188	hsa-mir-190b	hsa-mir-598	hsa-mir-630	hsa-mir-451	hsa-mir-544a	hsa-mir-525	hsa-mir-1323	hsa-mir-378c	hsa-mir-612	hsa-mir-935	hsa-mir-190b	hsa-mir-2861	hsa-mir-1245a	hsa-mir-544a		hsa-mir-498	hsa-mir-564	hsa-mir-378h	hsa-mir-505	hsa-mir-498	hsa-mir-517c		hsa-mir-371	hsa-mir-4306	hsa-mir-1202	hsa-mir-711		hsa-mir-136		hsa-mir-711	hsa-mir-575	hsa-mir-548c	hsa-mir-320e	hsa-mir-711	hsa-mir-561	hsa-mir-4306	hsa-mir-1231	hsa-mir-760	hsa-mir-190b	hsa-mir-523	hsa-mir-1469	hsa-mir-523	hsa-mir-612	hsa-mir-1299	hsa-mir-518e	hsa-mir-517c	hsa-mir-33a	hsa-mir-505	hsa-mir-297
hsa-mir-621	hsa-mir-602	hsa-mir-3163	hsa-mir-3196	hsa-mir-592	hsa-mir-544b	hsa-mir-377	hsa-mir-3196	hsa-mir-2861	hsa-mir-760	hsa-mir-1258	hsa-mir-1305	hsa-mir-1323	hsa-mir-451	hsa-mir-548c		hsa-mir-1245a	hsa-mir-621	hsa-mir-518e	hsa-mir-564	hsa-mir-624	hsa-mir-1202		hsa-mir-612	hsa-mir-621	hsa-mir-612	hsa-mir-1246		hsa-mir-603		hsa-mir-544b	hsa-mir-1202	hsa-mir-1246	hsa-mir-2110	hsa-mir-1231	hsa-mir-527	hsa-mir-718	hsa-mir-1471	hsa-mir-1260a	hsa-mir-718	hsa-mir-136	hsa-mir-614	hsa-mir-935	hsa-mir-718	hsa-mir-378f	hsa-mir-451	hsa-mir-1245a	hsa-mir-933	hsa-mir-933	hsa-mir-564
hsa-mir-487b	hsa-mir-489	hsa-mir-378h	hsa-mir-599	hsa-mir-760	hsa-mir-4257	hsa-mir-136	hsa-mir-661	hsa-mir-518e	hsa-mir-711	hsa-mir-1245a	hsa-mir-518e	hsa-mir-711	hsa-mir-548c	hsa-mir-1231		hsa-mir-3196	hsa-mir-376b	hsa-mir-378e	hsa-mir-1323	hsa-mir-527	hsa-mir-1246		hsa-mir-4306		hsa-mir-4306	hsa-mir-655		hsa-mir-544b		hsa-mir-655	hsa-mir-3163	hsa-mir-4257	hsa-mir-1245a	hsa-mir-544b	hsa-mir-1303	hsa-mir-325	hsa-mir-498	hsa-mir-561	hsa-mir-544b	hsa-mir-1231	hsa-mir-711	hsa-mir-190b	hsa-mir-561	hsa-mir-378e	hsa-mir-575	hsa-mir-501	hsa-mir-451	hsa-mir-517c	hsa-mir-1246
hsa-mir-1246	hsa-mir-1231	hsa-mir-1305	hsa-mir-933	hsa-mir-711	hsa-mir-325	hsa-mir-4257	hsa-mir-489	hsa-mir-378i	hsa-mir-1469	hsa-mir-612	hsa-mir-575	hsa-mir-718	hsa-mir-711	hsa-mir-657		hsa-mir-592	hsa-mir-2861	hsa-mir-523	hsa-mir-376b	hsa-mir-599	hsa-mir-297		hsa-mir-1260a		hsa-mir-1469	hsa-mir-630		hsa-mir-1303		hsa-mir-4257	hsa-mir-1260a	hsa-mir-1303	hsa-mir-487b	hsa-mir-487b	hsa-mir-1299	hsa-mir-33a	hsa-mir-657	hsa-mir-935	hsa-mir-4306	hsa-mir-599	hsa-mir-544b	hsa-mir-3163	hsa-mir-501	hsa-mir-190b	hsa-mir-602	hsa-mir-1303	hsa-mir-325	hsa-mir-527	hsa-mir-544a
hsa-mir-655	hsa-mir-1202	hsa-mir-1469	hsa-mir-4306	hsa-mir-630	hsa-mir-1258	hsa-mir-489	hsa-mir-4257	hsa-mir-411	hsa-mir-575	hsa-mir-630	hsa-mir-151	hsa-mir-548c	hsa-mir-376b	hsa-mir-614		hsa-mir-648	hsa-mir-33a	hsa-mir-544b	hsa-mir-33a	hsa-mir-33a	hsa-mir-661		hsa-mir-2861		hsa-mir-933	hsa-mir-1471		hsa-mir-621		hsa-mir-544a	hsa-mir-4257	hsa-mir-1323	hsa-mir-1469	hsa-mir-575	hsa-mir-564	hsa-mir-621	hsa-mir-612	hsa-mir-544a	hsa-mir-711	hsa-mir-711	hsa-mir-544a	hsa-mir-125b	hsa-mir-451	hsa-mir-718	hsa-mir-544b	hsa-mir-1469	hsa-mir-1231	hsa-mir-1471	hsa-mir-487b
hsa-mir-378e	hsa-mir-1469	hsa-mir-1323	hsa-mir-2861	hsa-mir-2110	hsa-mir-655	hsa-mir-188	hsa-mir-2110	hsa-mir-933	hsa-mir-718	hsa-mir-4306	hsa-mir-603	hsa-mir-933	hsa-mir-3196	hsa-mir-1469		hsa-mir-1258	hsa-mir-325	hsa-mir-632	hsa-mir-561	hsa-mir-2110	hsa-mir-561		hsa-mir-2110		hsa-mir-598	hsa-mir-598		hsa-mir-657		hsa-mir-602	hsa-mir-1471	hsa-mir-657	hsa-mir-711	hsa-mir-592	hsa-mir-1231	hsa-mir-1246	hsa-mir-592	hsa-mir-1305	hsa-mir-1299	hsa-mir-1258	hsa-mir-378e	hsa-mir-1299	hsa-mir-544a	hsa-mir-1202	hsa-mir-544a	hsa-mir-596	hsa-mir-376b	hsa-mir-612	hsa-mir-1245a
hsa-mir-33a	hsa-mir-544b	hsa-mir-760	hsa-mir-718	hsa-mir-151	hsa-mir-718	hsa-mir-190b	hsa-mir-487b	hsa-mir-4257	hsa-mir-655	hsa-mir-602	hsa-mir-593	hsa-mir-1245a	hsa-mir-602	hsa-mir-661		hsa-mir-602	hsa-mir-614	hsa-mir-544a	hsa-mir-4257	hsa-mir-487b	hsa-mir-1231		hsa-mir-527		hsa-mir-498	hsa-mir-525		hsa-mir-592		hsa-mir-575	hsa-mir-1303	hsa-mir-630	hsa-mir-1202	hsa-mir-564	hsa-mir-1258	hsa-mir-1245a	hsa-mir-2861	hsa-mir-3163	hsa-mir-1305	hsa-mir-655	hsa-mir-621	hsa-mir-33a	hsa-mir-657	hsa-mir-760	hsa-mir-1323	hsa-mir-498	hsa-mir-2861	hsa-mir-1303	hsa-mir-630
hsa-mir-378h	hsa-mir-498	hsa-mir-501	hsa-mir-1245a	hsa-mir-1260a	hsa-mir-1323	hsa-mir-125b	hsa-mir-1299	hsa-mir-378b	hsa-mir-518e	hsa-mir-575	hsa-mir-630	hsa-mir-1469		hsa-mir-498		hsa-mir-1231	hsa-mir-1469	hsa-mir-1323	hsa-mir-614	hsa-mir-657	hsa-mir-612		hsa-mir-1305		hsa-mir-657	hsa-mir-136		hsa-mir-1246		hsa-mir-718	hsa-mir-498	hsa-mir-1471	hsa-mir-151	hsa-mir-4257	hsa-mir-648	hsa-mir-1471	hsa-mir-630	hsa-mir-518e	hsa-mir-544a	hsa-mir-525	hsa-mir-1245a	hsa-mir-718	hsa-mir-498	hsa-mir-1303	hsa-mir-325	hsa-mir-1202	hsa-mir-621	hsa-mir-564	hsa-mir-661
hsa-mir-661	hsa-mir-1303	hsa-mir-518e	hsa-mir-548c	hsa-mir-603	hsa-mir-451	hsa-mir-1303	hsa-mir-517c	hsa-mir-1299	hsa-mir-1202	hsa-mir-1323	hsa-mir-561	hsa-mir-1231		hsa-mir-711		hsa-mir-451	hsa-mir-4306	hsa-mir-33a	hsa-mir-621	hsa-mir-544b	hsa-mir-498		hsa-mir-648		hsa-mir-33a	hsa-mir-933		hsa-mir-711		hsa-mir-612	hsa-mir-655	hsa-mir-378e	hsa-mir-1303	hsa-mir-602	hsa-mir-711	hsa-mir-614	hsa-mir-3196	hsa-mir-544b	hsa-mir-4257	hsa-mir-659	hsa-mir-575	hsa-mir-648	hsa-mir-1231	hsa-mir-657	hsa-mir-718	hsa-mir-2861	hsa-mir-3196	hsa-mir-518b	hsa-mir-1471
hsa-mir-544a	hsa-mir-592	hsa-mir-655	hsa-mir-1323	hsa-mir-378e	hsa-mir-711	hsa-mir-501	hsa-mir-498	hsa-mir-1323	hsa-mir-527	hsa-mir-3196	hsa-mir-1303	hsa-mir-1471		hsa-mir-630		hsa-mir-564	hsa-mir-3196	hsa-mir-1299	hsa-mir-630	hsa-mir-1299	hsa-mir-564		hsa-mir-501		hsa-mir-564	hsa-mir-621		hsa-mir-1469		hsa-mir-498	hsa-mir-603	hsa-mir-655	hsa-mir-3196	hsa-mir-544a	hsa-mir-190b	hsa-mir-630	hsa-mir-602	hsa-mir-523	hsa-mir-33a	hsa-mir-621	hsa-mir-376b	hsa-mir-933	hsa-mir-1469	hsa-mir-505	hsa-mir-378e	hsa-mir-190b	hsa-mir-648	hsa-mir-602	hsa-mir-2861
hsa-mir-4257	hsa-mir-711	hsa-mir-1260a	hsa-mir-1471	hsa-mir-612	hsa-mir-1245a	hsa-mir-1202	hsa-mir-1303	hsa-mir-378g	hsa-mir-2110	hsa-mir-498	hsa-mir-1202	hsa-mir-661		hsa-mir-378e		hsa-mir-376b	hsa-mir-661	hsa-mir-3196	hsa-mir-297	hsa-mir-564	hsa-mir-630		hsa-mir-646		hsa-mir-661	hsa-mir-599		hsa-mir-602		hsa-mir-1202	hsa-mir-1305	hsa-mir-3196	hsa-mir-1299	hsa-mir-378e	hsa-mir-544a	hsa-mir-602	hsa-mir-621	hsa-mir-599	hsa-mir-575	hsa-mir-1299	hsa-mir-648	hsa-mir-760	hsa-mir-378e	hsa-mir-1471	hsa-mir-648	hsa-mir-661	hsa-mir-1469	hsa-mir-544b	hsa-mir-3196
hsa-mir-1323	hsa-mir-487b	hsa-mir-630	hsa-mir-614	hsa-mir-2861	hsa-mir-376b	hsa-mir-331	hsa-mir-612	hsa-mir-506	hsa-mir-4306	hsa-mir-3163	hsa-mir-564	hsa-mir-621		hsa-mir-648		hsa-mir-1246	hsa-mir-648	hsa-mir-564	hsa-mir-1245a	hsa-mir-612	hsa-mir-33a		hsa-mir-1303		hsa-mir-614	hsa-mir-602		hsa-mir-523		hsa-mir-527	hsa-mir-1323	hsa-mir-498	hsa-mir-2861	hsa-mir-648	hsa-mir-544b	hsa-mir-1469	hsa-mir-661	hsa-mir-377	hsa-mir-2861	hsa-mir-325	hsa-mir-661	hsa-mir-1471	hsa-mir-487b	hsa-mir-621	hsa-mir-655	hsa-mir-4306	hsa-mir-711	hsa-mir-657	hsa-mir-1258
hsa-mir-3196	hsa-mir-933	hsa-mir-935	hsa-mir-1258	hsa-mir-1299	hsa-mir-933	hsa-mir-544a	hsa-mir-718	hsa-mir-1258	hsa-mir-190b	hsa-mir-1305	hsa-mir-518b	hsa-mir-602		hsa-mir-3196		hsa-mir-4306	hsa-mir-548c	hsa-mir-614	hsa-mir-599	hsa-mir-505	hsa-mir-1303		hsa-mir-935		hsa-mir-1246	hsa-mir-548c		hsa-mir-4257		hsa-mir-517c	hsa-mir-518b	hsa-mir-1245a	hsa-mir-661	hsa-mir-614	hsa-mir-655	hsa-mir-548c	hsa-mir-1258	hsa-mir-1471	hsa-mir-3196	hsa-mir-561	hsa-mir-718	hsa-mir-632	hsa-mir-602	hsa-mir-602	hsa-mir-3196	hsa-mir-451	hsa-mir-661	hsa-mir-621	hsa-mir-325
hsa-mir-544b	hsa-mir-1258	hsa-mir-575	hsa-mir-297	hsa-mir-3196	hsa-mir-621	hsa-mir-646	hsa-mir-933	hsa-mir-1245a	hsa-mir-1323	hsa-mir-1303	hsa-mir-1260a			hsa-mir-2861		hsa-mir-933		hsa-mir-655	hsa-mir-325	hsa-mir-1202	hsa-mir-657		hsa-mir-593		hsa-mir-1231	hsa-mir-575		hsa-mir-1245a		hsa-mir-1323	hsa-mir-630	hsa-mir-527	hsa-mir-498	hsa-mir-1471	hsa-mir-575	hsa-mir-376b	hsa-mir-564	hsa-mir-718	hsa-mir-655	hsa-mir-376b	hsa-mir-2861	hsa-mir-624	hsa-mir-575	hsa-mir-498	hsa-mir-1245a	hsa-mir-612		hsa-mir-718	hsa-mir-718
hsa-mir-1471	hsa-mir-598	hsa-mir-933	hsa-mir-621	hsa-mir-1202	hsa-mir-4306	hsa-mir-612	hsa-mir-544b	hsa-mir-718	hsa-mir-3196	hsa-mir-2110	hsa-mir-1231			hsa-mir-602		hsa-mir-548c		hsa-mir-1471	hsa-mir-1471	hsa-mir-1303	hsa-mir-2861		hsa-mir-4257		hsa-mir-711	hsa-mir-592		hsa-mir-33a		hsa-mir-451	hsa-mir-544b	hsa-mir-1469	hsa-mir-718	hsa-mir-378h	hsa-mir-718	hsa-mir-711	hsa-mir-297	hsa-mir-655	hsa-mir-1323	hsa-mir-377	hsa-mir-3196	hsa-mir-544a	hsa-mir-3163	hsa-mir-544a	hsa-mir-2861	hsa-mir-527		hsa-mir-1231	hsa-mir-4306
hsa-mir-1260a	hsa-mir-661	hsa-mir-561	hsa-mir-1469	hsa-mir-1231		hsa-mir-933	hsa-mir-602	hsa-mir-378h	hsa-mir-657	hsa-mir-711	hsa-mir-3163					hsa-mir-621		hsa-mir-4257	hsa-mir-648	hsa-mir-525	hsa-mir-527		hsa-mir-592		hsa-mir-602	hsa-mir-523		hsa-mir-1323		hsa-mir-657	hsa-mir-657	hsa-mir-602	hsa-mir-544b	hsa-mir-655	hsa-mir-933	hsa-mir-661	hsa-mir-4306	hsa-mir-614	hsa-mir-1469	hsa-mir-190b	hsa-mir-933	hsa-mir-1469	hsa-mir-378h	hsa-mir-2861	hsa-mir-1469	hsa-mir-657		hsa-mir-648	hsa-mir-376b
hsa-mir-3163	hsa-mir-451	hsa-mir-544a	hsa-mir-33a	hsa-mir-1303		hsa-mir-371	hsa-mir-1245a	hsa-mir-378e	hsa-mir-1245a	hsa-mir-655	hsa-mir-517c							hsa-mir-1258	hsa-mir-1258	hsa-mir-548c	hsa-mir-325		hsa-mir-33a		hsa-mir-376b	hsa-mir-1258		hsa-mir-4306		hsa-mir-2861	hsa-mir-1245a	hsa-mir-711	hsa-mir-1323	hsa-mir-1323	hsa-mir-1245a	hsa-mir-648	hsa-mir-561	hsa-mir-1469	hsa-mir-376b	hsa-mir-33a		hsa-mir-4257	hsa-mir-1471	hsa-mir-4306	hsa-mir-1471	hsa-mir-3196		hsa-mir-544a	hsa-mir-648
hsa-mir-630	hsa-mir-655	hsa-mir-564	hsa-mir-325	hsa-mir-575		hsa-mir-451	hsa-mir-1202	hsa-mir-4306	hsa-mir-544b	hsa-mir-657	hsa-mir-648							hsa-mir-1469	hsa-mir-1469	hsa-mir-377	hsa-mir-655		hsa-mir-518e		hsa-mir-621	hsa-mir-1323		hsa-mir-630		hsa-mir-592	hsa-mir-544a	hsa-mir-4306	hsa-mir-630	hsa-mir-1258	hsa-mir-487b		hsa-mir-1246	hsa-mir-1245a	hsa-mir-621	hsa-mir-614		hsa-mir-621	hsa-mir-711	hsa-mir-1245a	hsa-mir-933	hsa-mir-1231		hsa-mir-1469	hsa-mir-614
hsa-mir-1305	hsa-mir-522	hsa-mir-632	hsa-mir-661	hsa-mir-648		hsa-mir-935	hsa-mir-527	hsa-mir-3196	hsa-mir-564	hsa-mir-1260a	hsa-mir-657							hsa-mir-2861	hsa-mir-548c	hsa-mir-190b	hsa-mir-3196		hsa-mir-614		hsa-mir-648	hsa-mir-718		hsa-mir-598		hsa-mir-4306	hsa-mir-602	hsa-mir-933	hsa-mir-657	hsa-mir-298	hsa-mir-1471		hsa-mir-325	hsa-mir-33a	hsa-mir-1245a	hsa-mir-602		hsa-mir-544b	hsa-mir-527	hsa-mir-376b	hsa-mir-621	hsa-mir-518e		hsa-mir-1323	hsa-mir-711
hsa-mir-451	hsa-mir-1323	hsa-mir-718	hsa-mir-648	hsa-mir-933		hsa-mir-1231	hsa-mir-657	hsa-mir-621	hsa-mir-4257	hsa-mir-661	hsa-mir-612							hsa-mir-711	hsa-mir-661	hsa-mir-136	hsa-mir-933		hsa-mir-599		hsa-mir-325	hsa-mir-1469		hsa-mir-648		hsa-mir-661	hsa-mir-621	hsa-mir-661	hsa-mir-527	hsa-mir-661	hsa-mir-602		hsa-mir-548c	hsa-mir-4306	hsa-mir-648	hsa-mir-548c		hsa-mir-1245a	hsa-mir-621	hsa-mir-544b	hsa-mir-661	hsa-mir-575		hsa-mir-2861	hsa-mir-548c
hsa-mir-2861	hsa-mir-718	hsa-mir-3196		hsa-mir-657		hsa-mir-518e	hsa-mir-4306	hsa-mir-1469	hsa-mir-630	hsa-mir-4257	hsa-mir-527							hsa-mir-718	hsa-mir-4306	hsa-mir-561	hsa-mir-376b		hsa-mir-3163		hsa-mir-548c	hsa-mir-1245a		hsa-mir-509		hsa-mir-1245a	hsa-mir-3196	hsa-mir-621	hsa-mir-4306	hsa-mir-718	hsa-mir-1323		hsa-mir-33a	hsa-mir-1323	hsa-mir-933	hsa-mir-1246		hsa-mir-2861	hsa-mir-3196	hsa-mir-4257		hsa-mir-487b		hsa-mir-1202	hsa-mir-933
hsa-mir-598	hsa-mir-1245a	hsa-mir-544b		hsa-mir-498		hsa-mir-575	hsa-mir-544a	hsa-mir-661	hsa-mir-1303		hsa-mir-544b							hsa-mir-1245a	hsa-mir-718	hsa-mir-614	hsa-mir-621		hsa-mir-544b			hsa-mir-4306		hsa-mir-376b		hsa-mir-1258	hsa-mir-2861		hsa-mir-621	hsa-mir-933	hsa-mir-621		hsa-mir-711	hsa-mir-933	hsa-mir-1471	hsa-mir-151		hsa-mir-4306	hsa-mir-1258	hsa-mir-1323		hsa-mir-33a		hsa-mir-711	hsa-mir-621
hsa-mir-1258	hsa-mir-1471	hsa-mir-621		hsa-mir-602		hsa-mir-3196	hsa-mir-1231		hsa-mir-602		hsa-mir-933							hsa-mir-933		hsa-mir-592	hsa-mir-602		hsa-mir-933			hsa-mir-661		hsa-mir-325		hsa-mir-3196	hsa-mir-661		hsa-mir-660	hsa-mir-2861	hsa-mir-4257		hsa-mir-648	hsa-mir-1258	hsa-mir-661	hsa-mir-933		hsa-mir-1323	hsa-mir-2861	hsa-mir-3196		hsa-mir-602		hsa-mir-3196
hsa-mir-1245a	hsa-mir-4257	hsa-mir-661		hsa-mir-527		hsa-mir-1323	hsa-mir-603		hsa-mir-661		hsa-mir-711							hsa-mir-561		hsa-mir-523			hsa-mir-498			hsa-mir-614		hsa-mir-548c		hsa-mir-1231	hsa-mir-933		hsa-mir-1258	hsa-mir-4306	hsa-mir-1469		hsa-mir-614	hsa-mir-661		hsa-mir-648		hsa-mir-151	hsa-mir-661	hsa-mir-655		hsa-mir-598		hsa-mir-1245a
hsa-mir-718	hsa-mir-621	hsa-mir-4306		hsa-mir-621		hsa-mir-1245a	hsa-mir-621		hsa-mir-544a		hsa-mir-621							hsa-mir-661		hsa-mir-648			hsa-mir-621			hsa-mir-4257		hsa-mir-661		hsa-mir-1469			hsa-mir-602	hsa-mir-1245a	hsa-mir-4306			hsa-mir-648				hsa-mir-505	hsa-mir-933	hsa-mir-661		hsa-mir-933		hsa-mir-661
hsa-mir-4306		hsa-mir-1245a				hsa-mir-523	hsa-mir-3163		hsa-mir-933		hsa-mir-544a							hsa-mir-621		hsa-mir-598			hsa-mir-517c			hsa-mir-648		hsa-mir-659		hsa-mir-933			hsa-mir-544a	hsa-mir-621	hsa-mir-661			hsa-mir-4257				hsa-mir-3196		hsa-mir-1469		hsa-mir-621		hsa-mir-498
		hsa-mir-4257				hsa-mir-621	hsa-mir-655		hsa-mir-621									hsa-mir-4306		hsa-mir-1246						hsa-mir-33a				hsa-mir-621				hsa-mir-3196				hsa-mir-621				hsa-mir-661				hsa-mir-655		hsa-mir-1258
[truncated: 116 more columns]
