# Supplementary material for: MiRNA-disease interaction prediction based on kernel neighborhood similarity and multi-network bidirectional propagation
Source: BMC Med Genomics. 2019 Dec 23;12(Suppl 10):185. doi: 10.1186/s12920-019-0622-4 (PMC6927119; doi:10.1186/s12920-019-0622-4)
Supplement: Supplementary file 6 — Additional file 6. The candidate miRNAs of 579 diseases were sequenced according to the predicted score using the data set extracted from the new version of HMDB. [file 12920_2019_622_MOESM6_ESM.xlsx]

## Sheet: Sheet1
Holt-Oram Syndrome	Perlman Syndrome	Uveal Melanoma	Borjeson-Forssman-Lehmann Syndrome	Carcinoma, Thyroid, Medullary	Feingold Syndrome	Rapidly Progressive Glomerulonephritis	Cutaneous Melanoma	Carcinoma, Pancreatic	Adenocarcinoma, Esophageal	Mesothelioma	Testicular Germ Cell Tumor	Allergic Asthma	Congenital Deafness	Idiopathic Short Stature	Cerebral Cavernous Malformations	Chromosome 15q13.3 Microdeletion Syndrome	Carcinoma, Thyroid, Follicular	Recurrent Spontaneous Abortion	Habitual Abortion	Autism Spectrum Disorder	Traumatic Brain Injury	Acquired Immunodeficiency Syndrome	Adenovirus Infection	Pelvic Inflammatory Disease	Adrenal Cortex Neoplasms	Alcohol Use Disorder	Alopecia	Mountain Sickness	Alzheimer Disease	Amyotrophic Lateral Sclerosis	Anemia	Aplastic Anemia	Sickle Cell Disease	Vascular Disease [unspecific]	Unstable Angina	Hypoxia	Anus Neoplasm	Anxiety Disorders	Aortic Aneurysm	Aortic Insufficiency	Aortic Stenosis	Viral Infectious Disease	Arrhythmia	Arteriosclerosis Obliterans	Arteriovenous Malformation	Arthritis	Juvenile Rheumatoid Arthritis	Rheumatoid Arthritis	Asthma
hsa-mir-21	hsa-mir-155	hsa-mir-17	hsa-mir-21	hsa-mir-155	hsa-mir-21	hsa-mir-21	hsa-mir-155	hsa-mir-146a	hsa-mir-155	hsa-mir-155	hsa-mir-21	hsa-mir-146a	hsa-mir-21	hsa-mir-21	hsa-mir-21	hsa-mir-21	hsa-mir-21	hsa-mir-21	hsa-mir-21	hsa-mir-155	hsa-mir-21	hsa-mir-21	hsa-mir-21	hsa-mir-21	hsa-mir-21	hsa-mir-21	hsa-mir-21	hsa-mir-21	hsa-mir-126	hsa-mir-21	hsa-mir-21	hsa-mir-21	hsa-mir-21	hsa-mir-223	hsa-mir-21	hsa-mir-21	hsa-mir-21	hsa-mir-21	hsa-mir-21	hsa-mir-21	hsa-mir-155	hsa-mir-21	hsa-mir-21	hsa-mir-155	hsa-mir-21	hsa-mir-21	hsa-mir-21	hsa-mir-145	hsa-mir-17
hsa-mir-155	hsa-mir-146a	hsa-mir-126	hsa-mir-155	hsa-mir-146a	hsa-mir-155	hsa-mir-146a	hsa-mir-146a	hsa-mir-34a	hsa-mir-146a	hsa-mir-146a	hsa-mir-155	hsa-mir-17	hsa-mir-155	hsa-mir-155	hsa-mir-146a	hsa-mir-146a	hsa-mir-155	hsa-mir-146a	hsa-mir-155	hsa-mir-34a	hsa-mir-146a	hsa-mir-155	hsa-mir-146a	hsa-mir-146a	hsa-mir-155	hsa-mir-155	hsa-mir-155	hsa-mir-155	hsa-mir-223	hsa-mir-34a	hsa-mir-155	hsa-mir-155	hsa-mir-155	hsa-mir-150	hsa-mir-146a	hsa-mir-146a	hsa-mir-155	hsa-mir-146a	hsa-mir-146a	hsa-mir-155	hsa-mir-146a	hsa-mir-146a	hsa-mir-155	hsa-mir-146a	hsa-mir-155	hsa-mir-223	hsa-mir-155	hsa-mir-150	hsa-mir-34a
hsa-mir-146a	hsa-mir-223	hsa-mir-221	hsa-mir-146a	hsa-mir-34a	hsa-mir-146a	hsa-mir-223	hsa-mir-17	hsa-mir-126	hsa-mir-34a	hsa-mir-34a	hsa-mir-146a	hsa-mir-20a	hsa-mir-146a	hsa-mir-146a	hsa-mir-155	hsa-mir-155	hsa-mir-146a	hsa-mir-223	hsa-mir-146a	hsa-mir-223	hsa-mir-34a	hsa-mir-146a	hsa-mir-223	hsa-mir-17	hsa-mir-146a	hsa-mir-34a	hsa-mir-146a	hsa-mir-146a	hsa-mir-221	hsa-mir-223	hsa-mir-146a	hsa-mir-146a	hsa-mir-146a	hsa-mir-210	hsa-mir-126	hsa-mir-17	hsa-mir-146a	hsa-mir-155	hsa-mir-155	hsa-mir-146a	hsa-mir-126	hsa-mir-17	hsa-mir-146a	hsa-mir-34a	hsa-mir-146a	hsa-mir-34a	hsa-mir-223	hsa-mir-143	hsa-mir-20a
hsa-mir-223	hsa-mir-34a	hsa-mir-150	hsa-mir-34a	hsa-mir-17	hsa-mir-34a	hsa-mir-34a	hsa-mir-34a	hsa-mir-145	hsa-mir-223	hsa-mir-223	hsa-mir-17	hsa-mir-16	hsa-mir-34a	hsa-mir-34a	hsa-mir-34a	hsa-mir-34a	hsa-mir-34a	hsa-mir-126	hsa-mir-34a	hsa-mir-17	hsa-mir-17	hsa-mir-34a	hsa-mir-126	hsa-mir-126	hsa-mir-34a	hsa-mir-223	hsa-mir-223	hsa-mir-223	hsa-mir-145	hsa-mir-126	hsa-mir-223	hsa-mir-17	hsa-mir-17	hsa-mir-125b	hsa-mir-34a	hsa-mir-126	hsa-mir-34a	hsa-mir-34a	hsa-mir-34a	hsa-mir-34a	hsa-mir-145	hsa-mir-126	hsa-mir-34a	hsa-mir-223	hsa-mir-34a	hsa-mir-126	hsa-mir-17	hsa-mir-31	hsa-mir-150
hsa-mir-126	hsa-mir-126	hsa-mir-143	hsa-mir-17	hsa-mir-223	hsa-mir-223	hsa-mir-126	hsa-mir-223	hsa-mir-223	hsa-mir-20a	hsa-mir-221	hsa-mir-34a	hsa-mir-210	hsa-mir-182	hsa-mir-223	hsa-mir-17	hsa-mir-126	hsa-mir-223	hsa-mir-34a	hsa-mir-17	hsa-mir-126	hsa-mir-145	hsa-mir-17	hsa-mir-221	hsa-mir-34a	hsa-mir-17	hsa-mir-126	hsa-mir-34a	hsa-mir-34a	hsa-mir-150	hsa-mir-17	hsa-mir-17	hsa-mir-34a	hsa-mir-223	hsa-mir-15a	hsa-mir-223	hsa-mir-223	hsa-mir-17	hsa-mir-223	hsa-mir-126	hsa-mir-126	hsa-mir-223	hsa-mir-34a	hsa-mir-126	hsa-mir-17	hsa-mir-17	hsa-mir-17	hsa-mir-34a	hsa-mir-146b	hsa-mir-210
hsa-mir-17	hsa-mir-145	hsa-mir-29a	hsa-mir-126	hsa-mir-126	hsa-mir-126	hsa-mir-17	hsa-mir-126	hsa-mir-221	hsa-mir-222	hsa-mir-145	hsa-mir-126	hsa-mir-29a	hsa-mir-223	hsa-mir-17	hsa-mir-223	hsa-mir-223	hsa-mir-126	hsa-mir-17	hsa-mir-126	hsa-mir-145	hsa-mir-221	hsa-mir-126	hsa-mir-145	hsa-mir-150	hsa-mir-126	hsa-mir-132	hsa-mir-126	hsa-mir-126	hsa-mir-210	hsa-mir-145	hsa-mir-221	hsa-mir-221	hsa-mir-221	hsa-mir-29b	hsa-mir-17	hsa-mir-20a	hsa-mir-223	hsa-mir-17	hsa-mir-223	hsa-mir-29a	hsa-mir-17	hsa-mir-150	hsa-mir-223	hsa-mir-221	hsa-mir-126	hsa-mir-150	hsa-mir-126	hsa-mir-181a	hsa-mir-29a
hsa-mir-29a	hsa-mir-221	hsa-mir-19a	hsa-mir-223	hsa-mir-221	hsa-mir-221	hsa-mir-150	hsa-mir-145	hsa-mir-143	hsa-mir-150	hsa-mir-19a	hsa-mir-145	hsa-mir-222	hsa-mir-17	hsa-mir-126	hsa-mir-126	hsa-mir-17	hsa-mir-20a	hsa-mir-145	hsa-mir-145	hsa-mir-15a	hsa-mir-29a	hsa-mir-145	hsa-mir-20a	hsa-mir-145	hsa-mir-145	hsa-mir-17	hsa-mir-17	hsa-mir-17	hsa-mir-19a	hsa-mir-150	hsa-mir-126	hsa-mir-143	hsa-mir-126	hsa-mir-122	hsa-mir-145	hsa-mir-150	hsa-mir-126	hsa-mir-126	hsa-mir-29a	hsa-mir-223	hsa-mir-150	hsa-mir-221	hsa-mir-221	hsa-mir-145	hsa-mir-223	hsa-mir-29a	hsa-mir-145	hsa-mir-26a	hsa-mir-222
hsa-mir-221	hsa-mir-150	hsa-mir-222	hsa-mir-145	hsa-mir-145	hsa-mir-145	hsa-mir-145	hsa-mir-221	hsa-mir-29a	hsa-mir-19a	hsa-mir-150	hsa-mir-221	hsa-mir-31	hsa-mir-221	hsa-mir-145	hsa-mir-221	hsa-mir-145	hsa-mir-222	hsa-mir-150	hsa-mir-221	hsa-mir-222	hsa-mir-20a	hsa-mir-20a	hsa-mir-122	hsa-mir-221	hsa-mir-221	hsa-mir-145	hsa-mir-145	hsa-mir-145	hsa-mir-146b	hsa-mir-221	hsa-mir-145	hsa-mir-20a	hsa-mir-29a	hsa-mir-31	hsa-mir-150	hsa-mir-221	hsa-mir-145	hsa-mir-132	hsa-mir-221	hsa-mir-145	hsa-mir-29a	hsa-mir-145	hsa-mir-145	hsa-mir-29a	hsa-mir-145	hsa-mir-145	hsa-mir-221	hsa-mir-29b	hsa-mir-31
hsa-mir-145	hsa-mir-18a	hsa-mir-16	hsa-mir-221	hsa-mir-20a	hsa-mir-150	hsa-mir-29a	hsa-mir-20a	hsa-mir-150	hsa-mir-29a	hsa-mir-16	hsa-mir-20a	hsa-mir-125b	hsa-mir-126	hsa-mir-150	hsa-mir-145	hsa-mir-221	hsa-mir-150	hsa-mir-143	hsa-mir-20a	hsa-mir-29a	hsa-mir-16	hsa-mir-221	hsa-mir-29a	hsa-mir-20a	hsa-mir-223	hsa-mir-221	hsa-mir-150	hsa-mir-143	hsa-mir-23a	hsa-mir-29a	hsa-mir-20a	hsa-mir-222	hsa-mir-150	hsa-mir-195	hsa-mir-221	hsa-mir-145	hsa-mir-221	hsa-mir-29a	hsa-mir-17	hsa-mir-17	hsa-mir-221	hsa-mir-29a	hsa-mir-29a	hsa-mir-150	hsa-mir-20a	hsa-mir-221	hsa-mir-150	hsa-mir-30a	hsa-mir-23a
hsa-mir-150	hsa-mir-143	hsa-mir-15a	hsa-mir-29a	hsa-mir-29a	hsa-mir-18a	hsa-mir-221	hsa-mir-143	hsa-mir-222	hsa-mir-125b	hsa-mir-210	hsa-mir-222	hsa-mir-146b	hsa-mir-145	hsa-mir-221	hsa-mir-132	hsa-mir-150	hsa-mir-143	hsa-mir-20a	hsa-mir-150	hsa-mir-150	hsa-mir-125b	hsa-mir-16	hsa-mir-16	hsa-mir-143	hsa-mir-222	hsa-mir-29a	hsa-mir-29a	hsa-mir-16	hsa-mir-22	hsa-mir-20a	hsa-mir-16	hsa-mir-16	hsa-mir-20a	hsa-mir-146b	hsa-mir-29a	hsa-mir-29a	hsa-mir-20a	hsa-mir-145	hsa-mir-150	hsa-mir-221	hsa-mir-16	hsa-mir-210	hsa-mir-17	hsa-mir-16	hsa-mir-29a	hsa-mir-125b	hsa-mir-20a	hsa-mir-106b	hsa-mir-26a
hsa-mir-16	hsa-mir-222	hsa-mir-146b	hsa-mir-150	hsa-mir-222	hsa-mir-143	hsa-mir-20a	hsa-mir-210	hsa-mir-31	hsa-mir-16	hsa-mir-125b	hsa-mir-150	hsa-mir-122	hsa-mir-29a	hsa-mir-29a	hsa-mir-29a	hsa-mir-210	hsa-mir-19a	hsa-mir-221	hsa-mir-143	hsa-mir-106b	hsa-mir-132	hsa-mir-122	hsa-mir-143	hsa-mir-16	hsa-mir-20a	hsa-mir-150	hsa-mir-210	hsa-mir-150	hsa-mir-122	hsa-mir-210	hsa-mir-19a	hsa-mir-210	hsa-mir-145	hsa-mir-26a	hsa-mir-132	hsa-mir-143	hsa-mir-29a	hsa-mir-221	hsa-mir-133a	hsa-mir-222	hsa-mir-143	hsa-mir-20a	hsa-mir-150	hsa-mir-222	hsa-mir-221	hsa-mir-16	hsa-mir-125b	hsa-mir-195	hsa-mir-30a
hsa-mir-20a	hsa-mir-210	hsa-mir-31	hsa-mir-210	hsa-mir-150	hsa-mir-29a	hsa-mir-210	hsa-mir-29a	hsa-mir-125b	hsa-mir-200b	hsa-mir-222	hsa-mir-29a	hsa-mir-15a	hsa-mir-20a	hsa-mir-210	hsa-mir-20a	hsa-mir-132	hsa-mir-125b	hsa-mir-210	hsa-mir-125b	hsa-mir-146b	hsa-mir-143	hsa-mir-125b	hsa-mir-125b	hsa-mir-125b	hsa-mir-143	hsa-mir-146b	hsa-mir-222	hsa-mir-221	hsa-mir-30a	hsa-mir-16	hsa-mir-29a	hsa-mir-29a	hsa-mir-19a	hsa-mir-30a	hsa-mir-16	hsa-mir-125b	hsa-mir-143	hsa-mir-150	hsa-mir-16	hsa-mir-16	hsa-mir-222	hsa-mir-125b	hsa-mir-222	hsa-mir-122	hsa-mir-19a	hsa-mir-210	hsa-mir-16	hsa-let-7b	hsa-mir-195
hsa-mir-222	hsa-mir-29a	hsa-mir-210	hsa-mir-20a	hsa-mir-143	hsa-mir-210	hsa-mir-16	hsa-mir-31	hsa-mir-19a	hsa-mir-15a	hsa-mir-15a	hsa-mir-19a	hsa-mir-19a	hsa-mir-150	hsa-mir-20a	hsa-mir-150	hsa-mir-29a	hsa-mir-210	hsa-mir-125b	hsa-mir-210	hsa-mir-122	hsa-mir-210	hsa-mir-143	hsa-mir-31	hsa-mir-210	hsa-mir-150	hsa-mir-212	hsa-mir-20a	hsa-mir-20a	hsa-mir-181a	hsa-mir-222	hsa-mir-150	hsa-mir-19a	hsa-mir-222	hsa-mir-132	hsa-mir-222	hsa-mir-16	hsa-mir-150	hsa-mir-146b	hsa-mir-222	hsa-mir-150	hsa-mir-122	hsa-mir-15a	hsa-mir-143	hsa-mir-20a	hsa-mir-150	hsa-mir-132	hsa-mir-15a	hsa-mir-27b	hsa-mir-27a
hsa-mir-210	hsa-mir-125b	hsa-mir-122	hsa-mir-132	hsa-mir-125b	hsa-mir-15a	hsa-mir-19a	hsa-mir-222	hsa-mir-122	hsa-mir-200c	hsa-mir-203	hsa-mir-210	hsa-mir-92a	hsa-mir-146b	hsa-mir-222	hsa-mir-125b	hsa-mir-20a	hsa-mir-29a	hsa-mir-29a	hsa-mir-222	hsa-mir-20a	hsa-mir-122	hsa-mir-146b	hsa-mir-19a	hsa-mir-222	hsa-mir-29a	hsa-mir-122	hsa-mir-16	hsa-mir-210	hsa-mir-27b	hsa-mir-122	hsa-mir-222	hsa-mir-15a	hsa-mir-16	hsa-mir-9	hsa-mir-20a	hsa-mir-222	hsa-mir-15a	hsa-mir-122	hsa-mir-210	hsa-mir-30a	hsa-mir-20a	hsa-mir-132	hsa-mir-206	hsa-mir-143	hsa-mir-143	hsa-mir-146b	hsa-mir-29a	hsa-mir-29c	hsa-mir-203
hsa-mir-125b	hsa-mir-16	hsa-mir-18a	hsa-mir-15a	hsa-mir-210	hsa-mir-125b	hsa-mir-143	hsa-mir-16	hsa-mir-146b	hsa-mir-18a	hsa-mir-30a	hsa-mir-143	hsa-mir-9	hsa-mir-210	hsa-mir-15a	hsa-mir-210	hsa-mir-143	hsa-mir-31	hsa-mir-222	hsa-mir-16	hsa-mir-23a	hsa-mir-92a	hsa-mir-210	hsa-mir-222	hsa-mir-29a	hsa-mir-16	hsa-mir-15a	hsa-mir-19a	hsa-mir-29a	hsa-mir-203	hsa-mir-143	hsa-mir-143	hsa-mir-122	hsa-mir-15a	hsa-mir-133a	hsa-mir-210	hsa-mir-15a	hsa-mir-31	hsa-mir-206	hsa-mir-30a	hsa-mir-210	hsa-mir-125b	hsa-mir-19a	hsa-mir-20a	hsa-mir-210	hsa-mir-16	hsa-mir-20a	hsa-mir-210	hsa-mir-182	hsa-mir-200b
hsa-mir-19a	hsa-mir-15a	hsa-mir-29b	hsa-mir-222	hsa-mir-31	hsa-mir-16	hsa-mir-125b	hsa-mir-19a	hsa-mir-26a	hsa-mir-30a	hsa-mir-29c	hsa-mir-125b	hsa-mir-29b	hsa-mir-125b	hsa-mir-19a	hsa-mir-16	hsa-mir-222	hsa-mir-106b	hsa-mir-15a	hsa-mir-29a	hsa-mir-143	hsa-mir-222	hsa-mir-15a	hsa-mir-26a	hsa-mir-146b	hsa-mir-15a	hsa-mir-206	hsa-mir-143	hsa-mir-19a	hsa-mir-182	hsa-mir-15a	hsa-mir-125b	hsa-mir-125b	hsa-mir-210	hsa-mir-1	hsa-mir-143	hsa-mir-31	hsa-mir-16	hsa-mir-210	hsa-mir-20a	hsa-mir-133a	hsa-mir-1	hsa-mir-16	hsa-mir-210	hsa-mir-1	hsa-mir-92a	hsa-mir-222	hsa-mir-19a	hsa-mir-148a	hsa-mir-132
hsa-mir-122	hsa-mir-146b	hsa-mir-182	hsa-mir-19a	hsa-mir-200b	hsa-mir-222	hsa-mir-222	hsa-mir-15a	hsa-mir-9	hsa-mir-146b	hsa-mir-146b	hsa-mir-15a	hsa-mir-30a	hsa-mir-222	hsa-mir-16	hsa-mir-143	hsa-mir-29b	hsa-mir-203	hsa-mir-19a	hsa-mir-146b	hsa-mir-125b	hsa-mir-15a	hsa-mir-31	hsa-mir-15a	hsa-mir-122	hsa-mir-31	hsa-mir-125b	hsa-mir-31	hsa-mir-31	hsa-mir-200b	hsa-mir-29b	hsa-mir-15a	hsa-mir-29b	hsa-mir-143	hsa-mir-182	hsa-mir-125b	hsa-mir-34c	hsa-mir-122	hsa-mir-31	hsa-mir-122	hsa-mir-122	hsa-mir-206	hsa-mir-143	hsa-mir-16	hsa-mir-19a	hsa-mir-122	hsa-mir-19a	hsa-mir-222	hsa-mir-15b	hsa-mir-125a
hsa-mir-143	hsa-mir-31	hsa-mir-26a	hsa-mir-143	hsa-mir-19a	hsa-mir-146b	hsa-mir-31	hsa-mir-146b	hsa-mir-203	hsa-mir-122	hsa-mir-9	hsa-mir-18a	hsa-let-7b	hsa-mir-143	hsa-mir-143	hsa-mir-15a	hsa-mir-16	hsa-mir-15a	hsa-mir-31	hsa-mir-132	hsa-mir-16	hsa-mir-146b	hsa-mir-222	hsa-mir-92a	hsa-mir-19a	hsa-mir-125b	hsa-mir-143	hsa-mir-132	hsa-mir-18a	hsa-mir-23b	hsa-mir-26a	hsa-mir-146b	hsa-mir-31	hsa-mir-18a	hsa-mir-29c	hsa-mir-15a	hsa-mir-92a	hsa-mir-210	hsa-mir-22	hsa-mir-15a	hsa-mir-29b	hsa-mir-27a	hsa-mir-146b	hsa-mir-122	hsa-mir-30a	hsa-mir-210	hsa-mir-31	hsa-mir-146b	hsa-let-7a	hsa-mir-106b
hsa-mir-15a	hsa-mir-122	hsa-mir-106b	hsa-mir-16	hsa-mir-15a	hsa-mir-92a	hsa-mir-132	hsa-mir-203	hsa-mir-192	hsa-mir-29b	hsa-mir-195	hsa-mir-16	hsa-mir-18a	hsa-mir-132	hsa-mir-125b	hsa-mir-222	hsa-mir-15a	hsa-mir-182	hsa-mir-18a	hsa-mir-19a	hsa-mir-15b	hsa-mir-19a	hsa-mir-30a	hsa-mir-29b	hsa-mir-15a	hsa-mir-146b	hsa-mir-16	hsa-mir-146b	hsa-mir-206	hsa-mir-130a	hsa-mir-200b	hsa-mir-18a	hsa-mir-30a	hsa-mir-125b	hsa-mir-203	hsa-mir-122	hsa-mir-122	hsa-mir-125b	hsa-mir-15a	hsa-mir-125b	hsa-mir-1	hsa-mir-19a	hsa-mir-222	hsa-mir-31	hsa-mir-15a	hsa-mir-125b	hsa-mir-143	hsa-mir-143	hsa-mir-206	hsa-mir-27b
hsa-mir-206	hsa-mir-92a	hsa-mir-203	hsa-mir-206	hsa-mir-146b	hsa-mir-122	hsa-mir-15a	hsa-mir-195	hsa-mir-106b	hsa-let-7b	hsa-mir-29b	hsa-mir-31	hsa-mir-23a	hsa-mir-203	hsa-mir-206	hsa-mir-19a	hsa-mir-19a	hsa-mir-122	hsa-mir-132	hsa-mir-122	hsa-mir-9	hsa-mir-9	hsa-mir-27a	hsa-mir-9	hsa-mir-203	hsa-mir-200c	hsa-mir-182	hsa-mir-15a	hsa-mir-203	hsa-mir-1	hsa-mir-19a	hsa-mir-210	hsa-mir-203	hsa-mir-31	hsa-mir-148a	hsa-mir-19a	hsa-mir-132	hsa-mir-222	hsa-mir-15b	hsa-mir-146b	hsa-mir-31	hsa-mir-132	hsa-mir-30a	hsa-mir-19a	hsa-mir-29b	hsa-mir-133a	hsa-mir-122	hsa-mir-122	hsa-mir-130a	hsa-mir-15b
hsa-mir-133a	hsa-mir-106b	hsa-mir-30a	hsa-mir-122	hsa-mir-203	hsa-mir-31	hsa-mir-146b	hsa-mir-30a	hsa-let-7b	hsa-mir-27a	hsa-mir-122	hsa-mir-122	hsa-mir-203	hsa-mir-16	hsa-mir-122	hsa-mir-146b	hsa-mir-146b	hsa-mir-18a	hsa-mir-30a	hsa-mir-15a	hsa-mir-210	hsa-mir-29b	hsa-mir-19a	hsa-mir-132	hsa-mir-31	hsa-mir-30a	hsa-mir-20a	hsa-mir-182	hsa-mir-122	hsa-mir-24	hsa-mir-31	hsa-mir-122	hsa-mir-18a	hsa-mir-122	hsa-mir-23b	hsa-mir-133a	hsa-mir-146b	hsa-mir-182	hsa-mir-16	hsa-mir-31	hsa-mir-146b	hsa-mir-15a	hsa-mir-31	hsa-mir-15a	hsa-mir-18a	hsa-mir-222	hsa-mir-27a	hsa-mir-18a	hsa-mir-34c	hsa-mir-24
hsa-mir-1	hsa-mir-26a	hsa-mir-132	hsa-mir-30a	hsa-mir-16	hsa-mir-132	hsa-mir-18a	hsa-mir-29b	hsa-mir-92a	hsa-mir-23a	hsa-mir-92a	hsa-mir-182	hsa-mir-29c	hsa-mir-15a	hsa-mir-132	hsa-mir-122	hsa-mir-122	hsa-mir-30a	hsa-mir-146b	hsa-mir-31	hsa-mir-29b	hsa-mir-30a	hsa-mir-29c	hsa-mir-29c	hsa-mir-9	hsa-mir-19a	hsa-mir-210	hsa-mir-122	hsa-mir-15a	hsa-mir-125a	hsa-mir-182	hsa-mir-31	hsa-mir-195	hsa-mir-146b	hsa-mir-26b	hsa-mir-1	hsa-mir-214	hsa-mir-19a	hsa-mir-125b	hsa-mir-19a	hsa-mir-15a	hsa-mir-203	hsa-mir-27b	hsa-mir-125b	hsa-mir-23a	hsa-mir-15a	hsa-mir-92a	hsa-mir-31	hsa-mir-1	hsa-mir-100
hsa-mir-29b	hsa-mir-29b	hsa-mir-92a	hsa-mir-125b	hsa-mir-122	hsa-mir-206	hsa-mir-122	hsa-mir-18a	hsa-mir-27b	hsa-mir-106a	hsa-mir-206	hsa-mir-146b	hsa-mir-132	hsa-mir-19a	hsa-mir-146b	hsa-mir-29b	hsa-mir-125b	hsa-mir-195	hsa-mir-182	hsa-mir-18a	hsa-mir-19a	hsa-mir-31	hsa-mir-9	hsa-mir-23a	hsa-mir-27a	hsa-mir-375	hsa-mir-29b	hsa-mir-29b	hsa-mir-30a	hsa-mir-10b	hsa-mir-30a	hsa-mir-203	hsa-mir-92a	hsa-mir-22	hsa-mir-100	hsa-mir-30a	hsa-mir-181a	hsa-mir-195	hsa-mir-20a	hsa-mir-92a	hsa-mir-143	hsa-mir-182	hsa-mir-18a	hsa-mir-29b	hsa-mir-132	hsa-mir-132	hsa-mir-18a	hsa-mir-92a	hsa-mir-200c	hsa-mir-206
hsa-mir-18a	hsa-mir-203	hsa-mir-9	hsa-mir-29b	hsa-mir-200a	hsa-mir-106b	hsa-mir-206	hsa-mir-23a	hsa-mir-23b	hsa-mir-182	hsa-mir-22	hsa-mir-203	hsa-mir-27a	hsa-mir-31	hsa-mir-29b	hsa-mir-30a	hsa-mir-31	hsa-mir-16	hsa-mir-122	hsa-mir-203	hsa-mir-18a	hsa-let-7a	hsa-mir-132	hsa-mir-24	hsa-mir-182	hsa-mir-23a	hsa-mir-22	hsa-mir-18a	hsa-mir-125b	hsa-mir-133a	hsa-mir-27a	hsa-mir-22	hsa-mir-23a	hsa-mir-29b	hsa-mir-192	hsa-mir-92a	hsa-mir-29b	hsa-mir-146b	hsa-mir-19a	hsa-mir-23a	hsa-mir-24	hsa-mir-23a	hsa-mir-182	hsa-mir-30a	hsa-mir-146b	hsa-mir-29b	hsa-mir-1	hsa-mir-203	hsa-mir-200b	hsa-mir-34c
hsa-mir-31	hsa-mir-30a	hsa-let-7a	hsa-mir-146b	hsa-mir-195	hsa-mir-29b	hsa-mir-182	hsa-mir-200b	hsa-mir-148a	hsa-let-7a	hsa-mir-200c	hsa-mir-195	hsa-mir-195	hsa-mir-9	hsa-mir-9	hsa-mir-206	hsa-mir-206	hsa-mir-9	hsa-mir-200b	hsa-mir-30a	hsa-mir-31	hsa-mir-27a	hsa-mir-92a	hsa-mir-181a	hsa-mir-30a	hsa-mir-192	hsa-mir-23a	hsa-mir-1	hsa-mir-92a	hsa-let-7c	hsa-mir-192	hsa-mir-9	hsa-mir-9	hsa-mir-182	hsa-mir-34c	hsa-mir-206	hsa-mir-182	hsa-mir-200b	hsa-mir-222	hsa-mir-182	hsa-mir-22	hsa-mir-106b	hsa-mir-24	hsa-mir-146b	hsa-mir-195	hsa-mir-24	hsa-mir-9	hsa-mir-182	hsa-mir-93	hsa-mir-182
hsa-mir-146b	hsa-mir-182	hsa-mir-27a	hsa-mir-182	hsa-mir-27a	hsa-mir-9	hsa-mir-92a	hsa-let-7c	hsa-mir-205	hsa-mir-10b	hsa-mir-93	hsa-mir-27a	hsa-let-7c	hsa-mir-200b	hsa-mir-31	hsa-mir-9	hsa-mir-182	hsa-mir-205	hsa-mir-27a	hsa-mir-182	hsa-mir-27a	hsa-mir-1	hsa-mir-18a	hsa-mir-130a	hsa-mir-206	hsa-mir-9	hsa-mir-27a	hsa-mir-206	hsa-mir-9	hsa-mir-200a	hsa-mir-23a	hsa-mir-29b	hsa-mir-132	hsa-mir-9	hsa-mir-10b	hsa-mir-29b	hsa-mir-206	hsa-mir-106b	hsa-mir-143	hsa-let-7b	hsa-mir-20a	hsa-let-7b	hsa-mir-29c	hsa-mir-132	hsa-mir-27a	hsa-mir-31	hsa-mir-182	hsa-mir-181a	hsa-mir-192	hsa-mir-130a
hsa-mir-22	hsa-let-7b	hsa-mir-181a	hsa-mir-31	hsa-mir-18a	hsa-let-7b	hsa-mir-203	hsa-mir-34c	hsa-mir-141	hsa-mir-34c	hsa-mir-23a	hsa-mir-200b	hsa-mir-181a	hsa-mir-206	hsa-mir-18a	hsa-mir-31	hsa-let-7b	hsa-mir-200b	hsa-mir-29b	hsa-mir-1	hsa-mir-206	hsa-mir-133a	hsa-mir-182	hsa-let-7b	hsa-mir-29b	hsa-mir-29b	hsa-mir-19a	hsa-let-7b	hsa-mir-29b	hsa-mir-181b	hsa-let-7a	hsa-mir-106b	hsa-mir-182	hsa-mir-203	hsa-mir-98	hsa-mir-146b	hsa-mir-133a	hsa-mir-200c	hsa-mir-212	hsa-mir-9	hsa-mir-92a	hsa-mir-192	hsa-mir-106b	hsa-mir-92a	hsa-mir-9	hsa-mir-1	hsa-mir-206	hsa-mir-9	hsa-mir-23b	hsa-mir-16-1
hsa-mir-182	hsa-mir-27a	hsa-mir-205	hsa-mir-148a	hsa-mir-29b	hsa-mir-23a	hsa-mir-27a	hsa-mir-22	hsa-mir-34c	hsa-mir-9	hsa-mir-26a	hsa-mir-9	hsa-mir-34c	hsa-mir-30a	hsa-mir-203	hsa-mir-92a	hsa-mir-30a	hsa-mir-26a	hsa-mir-133a	hsa-mir-200b	hsa-mir-30a	hsa-mir-182	hsa-mir-23a	hsa-mir-22	hsa-mir-18a	hsa-let-7a	hsa-mir-30a	hsa-mir-30a	hsa-mir-132	hsa-mir-192	hsa-mir-195	hsa-mir-26a	hsa-mir-200b	hsa-mir-206	hsa-mir-206	hsa-mir-31	hsa-mir-27a	hsa-mir-192	hsa-mir-29b	hsa-mir-24	hsa-mir-132	hsa-mir-214	hsa-mir-26b	hsa-mir-195	hsa-mir-106b	hsa-mir-30a	hsa-mir-133a	hsa-mir-132	hsa-mir-144	hsa-mir-200a
hsa-mir-132	hsa-mir-205	hsa-mir-29c	hsa-mir-9	hsa-mir-200c	hsa-mir-26a	hsa-mir-9	hsa-mir-200c	hsa-mir-130a	hsa-mir-181a	hsa-mir-192	hsa-mir-106b	hsa-mir-106b	hsa-let-7b	hsa-let-7a	hsa-mir-182	hsa-mir-18a	hsa-mir-200a	hsa-mir-195	hsa-mir-200a	hsa-mir-29c	hsa-mir-26a	hsa-mir-203	hsa-mir-106b	hsa-mir-1	hsa-mir-106b	hsa-mir-222	hsa-mir-23a	hsa-mir-146b	hsa-mir-214	hsa-mir-203	hsa-mir-182	hsa-mir-26a	hsa-mir-195	hsa-mir-200c	hsa-let-7b	hsa-mir-9	hsa-mir-203	hsa-mir-30a	hsa-mir-18a	hsa-mir-9	hsa-mir-200c	hsa-mir-15b	hsa-mir-133b	hsa-mir-181a	hsa-mir-22	hsa-mir-23a	hsa-mir-27a	hsa-mir-133a	hsa-mir-214
hsa-mir-92a	hsa-mir-9	hsa-mir-195	hsa-mir-92a	hsa-mir-96	hsa-mir-27a	hsa-mir-26a	hsa-mir-9	hsa-mir-206	hsa-mir-148a	hsa-mir-200b	hsa-mir-34c	hsa-mir-205	hsa-mir-122	hsa-mir-27a	hsa-mir-24	hsa-mir-203	hsa-let-7b	hsa-mir-203	hsa-mir-205	hsa-mir-183	hsa-mir-206	hsa-mir-22	hsa-mir-125a	hsa-let-7b	hsa-mir-182	hsa-mir-9	hsa-mir-133a	hsa-mir-144	hsa-mir-183	hsa-mir-29c	hsa-let-7b	hsa-mir-22	hsa-mir-24	hsa-mir-144	hsa-mir-23a	hsa-mir-26a	hsa-let-7b	hsa-mir-9	hsa-mir-206	hsa-mir-19a	hsa-mir-27b	hsa-let-7a	hsa-mir-214	hsa-mir-206	hsa-mir-206	hsa-mir-93	hsa-mir-24	hsa-mir-181b	hsa-mir-204
hsa-mir-24	hsa-mir-200b	hsa-mir-200b	hsa-mir-1	hsa-mir-205	hsa-mir-182	hsa-mir-1	hsa-mir-122	hsa-mir-132	hsa-mir-26a	hsa-mir-27a	hsa-mir-23a	hsa-mir-200c	hsa-mir-205	hsa-mir-30a	hsa-mir-23a	hsa-mir-27a	hsa-mir-125a	hsa-mir-192	hsa-mir-9	hsa-mir-26a	hsa-mir-203	hsa-mir-24	hsa-mir-195	hsa-mir-200b	hsa-mir-122	hsa-mir-15b	hsa-mir-181a	hsa-mir-23a	hsa-mir-204	hsa-mir-200c	hsa-mir-92a	hsa-mir-125a	hsa-mir-1	hsa-mir-214	hsa-mir-26a	hsa-mir-23a	hsa-mir-27a	hsa-mir-92a	hsa-mir-132	hsa-mir-182	hsa-mir-29c	hsa-mir-181a	hsa-mir-23a	hsa-let-7b	hsa-mir-195	hsa-mir-125a	hsa-mir-148a	hsa-mir-100	hsa-mir-144
hsa-mir-30a	hsa-let-7a	hsa-mir-125a	hsa-mir-22	hsa-mir-106b	hsa-mir-203	hsa-mir-29b	hsa-mir-106a	hsa-mir-106a	hsa-mir-141	hsa-mir-15b	hsa-mir-1	hsa-mir-1	hsa-mir-18a	hsa-let-7b	hsa-mir-18a	hsa-mir-23a	hsa-mir-27a	hsa-mir-205	hsa-mir-106b	hsa-mir-34c	hsa-let-7b	hsa-mir-26a	hsa-mir-182	hsa-mir-133a	hsa-mir-205	hsa-mir-148a	hsa-mir-22	hsa-mir-222	hsa-mir-205	hsa-mir-106b	hsa-mir-30a	hsa-mir-181a	hsa-mir-34b	hsa-mir-16-1	hsa-mir-18a	hsa-mir-22	hsa-mir-30a	hsa-mir-23a	hsa-mir-29c	hsa-mir-23a	hsa-mir-9	hsa-mir-130a	hsa-mir-18a	hsa-mir-15b	hsa-mir-181a	hsa-mir-181a	hsa-mir-26a	hsa-mir-224	hsa-mir-205
hsa-let-7b	hsa-mir-132	hsa-mir-23a	hsa-let-7b	hsa-mir-29c	hsa-mir-30a	hsa-let-7b	hsa-mir-181a	hsa-mir-93	hsa-mir-24	hsa-let-7a	hsa-mir-200c	hsa-mir-182	hsa-mir-214	hsa-mir-92a	hsa-mir-203	hsa-mir-9	hsa-mir-10b	hsa-mir-200a	hsa-mir-183	hsa-mir-23b	hsa-mir-15b	hsa-mir-106b	hsa-mir-203	hsa-mir-183	hsa-mir-200a	hsa-mir-31	hsa-mir-26a	hsa-mir-200c	hsa-let-7i	hsa-mir-144	hsa-mir-195	hsa-mir-24	hsa-mir-34c	hsa-mir-200b	hsa-mir-195	hsa-mir-148a	hsa-mir-132	hsa-mir-182	hsa-mir-106b	hsa-let-7b	hsa-mir-92a	hsa-mir-200b	hsa-let-7b	hsa-mir-144	hsa-mir-146b	hsa-let-7i	hsa-mir-29b	hsa-mir-200a	hsa-mir-10b
hsa-mir-195	hsa-mir-93	hsa-mir-34c	hsa-mir-27a	hsa-let-7a	hsa-mir-205	hsa-mir-30a	hsa-mir-93	hsa-mir-107	hsa-mir-130a	hsa-mir-181a	hsa-mir-205	hsa-mir-22	hsa-let-7a	hsa-mir-24	hsa-mir-106b	hsa-mir-22	hsa-mir-93	hsa-let-7a	hsa-mir-195	hsa-mir-195	hsa-mir-195	hsa-mir-181a	hsa-mir-34c	hsa-mir-23a	hsa-mir-27a	hsa-mir-106b	hsa-mir-205	hsa-mir-1	hsa-mir-16-1	hsa-mir-183	hsa-mir-132	hsa-let-7b	hsa-mir-132	hsa-mir-107	hsa-mir-22	hsa-mir-30a	hsa-mir-375	hsa-mir-27a	hsa-mir-27a	hsa-mir-206	hsa-mir-18a	hsa-let-7b	hsa-mir-22	hsa-mir-26a	hsa-let-7b	hsa-mir-203	hsa-mir-206	hsa-mir-205	hsa-mir-375
hsa-mir-27a	hsa-mir-23a	hsa-mir-183	hsa-mir-18a	hsa-mir-15b	hsa-mir-214	hsa-mir-133a	hsa-mir-192	hsa-mir-224	hsa-mir-15b	hsa-let-7b	hsa-mir-125a	hsa-mir-192	hsa-mir-1	hsa-mir-214	hsa-mir-26a	hsa-mir-133a	hsa-mir-148a	hsa-mir-9	hsa-mir-204	hsa-mir-22	hsa-mir-106b	hsa-mir-125a	hsa-mir-200b	hsa-mir-106b	hsa-mir-206	hsa-mir-92a	hsa-mir-195	hsa-mir-181a	hsa-mir-34b	hsa-mir-24	hsa-mir-24	hsa-mir-106b	hsa-mir-106b	hsa-mir-205	hsa-mir-27a	hsa-mir-27b	hsa-mir-18a	hsa-mir-106b	hsa-mir-205	hsa-mir-27a	hsa-mir-200a	hsa-mir-206	hsa-mir-9	hsa-mir-30b	hsa-mir-106b	hsa-mir-30a	hsa-mir-22	hsa-mir-199a	hsa-mir-199a
hsa-mir-9	hsa-mir-206	hsa-mir-22	hsa-mir-23a	hsa-let-7b	hsa-mir-34c	hsa-mir-29c	hsa-mir-27a	hsa-mir-1	hsa-mir-375	hsa-mir-144	hsa-mir-24	hsa-mir-26a	hsa-mir-144	hsa-mir-205	hsa-mir-27a	hsa-mir-15b	hsa-mir-200c	hsa-mir-29c	hsa-mir-192	hsa-let-7d	hsa-mir-181a	hsa-mir-200b	hsa-mir-93	hsa-mir-200c	hsa-mir-148a	hsa-mir-183	hsa-mir-183	hsa-mir-24	hsa-mir-106a	hsa-mir-18a	hsa-mir-206	hsa-mir-133a	hsa-mir-23a	hsa-mir-93	hsa-mir-9	hsa-mir-1	hsa-let-7a	hsa-mir-335	hsa-mir-15b	hsa-mir-18a	hsa-mir-26a	hsa-mir-144	hsa-mir-27a	hsa-mir-29c	hsa-mir-23a	hsa-mir-15b	hsa-mir-30a	hsa-mir-19b	hsa-mir-107
hsa-mir-214	hsa-mir-195	hsa-mir-200c	hsa-mir-214	hsa-mir-10b	hsa-let-7a	hsa-mir-181a	hsa-mir-132	hsa-mir-204	hsa-mir-93	hsa-mir-24	hsa-mir-183	hsa-mir-27b	hsa-mir-29b	hsa-mir-182	hsa-mir-22	hsa-mir-92a	hsa-mir-23a	hsa-mir-1	hsa-mir-27a	hsa-let-7b	hsa-mir-18a	hsa-mir-93	hsa-mir-192	hsa-mir-26a	hsa-mir-22	hsa-mir-203	hsa-mir-214	hsa-let-7b	hsa-mir-30b	hsa-mir-22	hsa-mir-1	hsa-let-7a	hsa-let-7b	hsa-mir-19b	hsa-mir-182	hsa-mir-29c	hsa-mir-29b	hsa-mir-183	hsa-mir-23b	hsa-mir-125a	hsa-mir-205	hsa-mir-22	hsa-mir-499	hsa-mir-27b	hsa-mir-182	hsa-mir-24	hsa-let-7b	hsa-mir-10b	hsa-mir-181b
hsa-mir-203	hsa-mir-29c	hsa-let-7c	hsa-mir-195	hsa-mir-30a	hsa-mir-15b	hsa-mir-23a	hsa-mir-29c	hsa-let-7d	hsa-mir-214	hsa-mir-200a	hsa-mir-29c	hsa-mir-200b	hsa-mir-23a	hsa-mir-195	hsa-let-7a	hsa-mir-1	hsa-mir-132	hsa-let-7b	hsa-mir-29b	hsa-mir-181a	hsa-mir-22	hsa-mir-15b	hsa-mir-200c	hsa-mir-92a	hsa-mir-18a	hsa-let-7b	hsa-mir-192	hsa-let-7a	hsa-mir-25	hsa-mir-181a	hsa-mir-29c	hsa-mir-205	hsa-mir-133a	hsa-mir-199a	hsa-mir-15b	hsa-mir-195	hsa-mir-9	hsa-mir-26a	hsa-mir-203	hsa-mir-181a	hsa-mir-181a	hsa-mir-30b	hsa-mir-24	hsa-mir-100	hsa-mir-9	hsa-mir-29b	hsa-mir-214	hsa-mir-107	hsa-mir-26b
hsa-mir-23a	hsa-mir-181a	hsa-mir-200a	hsa-mir-15b	hsa-mir-23a	hsa-mir-181a	hsa-mir-27b	hsa-mir-200a	hsa-let-7g	hsa-mir-125a	hsa-mir-27b	hsa-mir-30a	hsa-mir-133a	hsa-mir-24	hsa-mir-181a	hsa-let-7d	hsa-mir-106b	hsa-mir-22	hsa-mir-34c	hsa-mir-34c	hsa-mir-144	hsa-mir-27b	hsa-mir-214	hsa-mir-200a	hsa-mir-125a	hsa-let-7b	hsa-mir-34b	hsa-let-7a	hsa-let-7g	hsa-let-7e	hsa-mir-15b	hsa-mir-181a	hsa-mir-144	hsa-mir-27a	hsa-mir-25	hsa-mir-24	hsa-let-7b	hsa-mir-92a	hsa-mir-34b	hsa-mir-214	hsa-mir-106b	hsa-mir-100	hsa-mir-34c	hsa-mir-182	hsa-mir-125a	hsa-mir-27a	hsa-let-7b	hsa-mir-23a	hsa-let-7d	hsa-mir-149
hsa-mir-181a	hsa-mir-214	hsa-mir-192	hsa-mir-133a	hsa-mir-34c	hsa-mir-93	hsa-mir-214	hsa-mir-34b	hsa-mir-218	hsa-mir-92a	hsa-mir-23b	hsa-mir-200a	hsa-mir-100	hsa-mir-106b	hsa-mir-1	hsa-let-7c	hsa-mir-24	hsa-mir-29b	hsa-mir-15b	hsa-mir-200c	hsa-mir-203	hsa-mir-144	hsa-mir-34c	hsa-mir-15b	hsa-mir-34c	hsa-mir-141	hsa-mir-125a	hsa-mir-9	hsa-mir-27b	hsa-mir-224	hsa-mir-92a	hsa-mir-214	hsa-mir-200c	hsa-mir-181a	hsa-mir-34b	hsa-mir-181a	hsa-mir-203	hsa-mir-205	hsa-let-7b	hsa-mir-204	hsa-mir-214	hsa-mir-34c	hsa-mir-192	hsa-mir-203	hsa-mir-133b	hsa-mir-214	hsa-mir-192	hsa-let-7a	hsa-mir-25	hsa-mir-34b
hsa-mir-148a	hsa-mir-27b	hsa-mir-375	hsa-mir-24	hsa-mir-22	hsa-mir-22	hsa-mir-200b	hsa-mir-183	hsa-mir-16-1	hsa-mir-218	hsa-mir-10b	hsa-let-7b	hsa-let-7d	hsa-mir-181a	hsa-mir-23a	hsa-mir-148a	hsa-mir-148a	hsa-let-7a	hsa-mir-26a	hsa-mir-29c	hsa-mir-1	hsa-mir-34c	hsa-mir-342	hsa-let-7a	hsa-let-7a	hsa-mir-15b	hsa-mir-18a	hsa-mir-200b	hsa-mir-214	hsa-mir-99a	hsa-mir-148a	hsa-mir-27b	hsa-mir-27b	hsa-mir-92a	hsa-mir-133b	hsa-mir-499	hsa-mir-106b	hsa-mir-29c	hsa-mir-195	hsa-mir-144	hsa-mir-15b	hsa-mir-15b	hsa-mir-203	hsa-mir-15b	hsa-mir-130a	hsa-mir-27b	hsa-mir-195	hsa-mir-205	hsa-let-7c	hsa-mir-98
hsa-mir-106b	hsa-mir-200a	hsa-mir-15b	hsa-mir-183	hsa-mir-26a	hsa-mir-200c	hsa-mir-192	hsa-mir-24	hsa-mir-100	hsa-mir-183	hsa-mir-183	hsa-mir-192	hsa-mir-15b	hsa-mir-34c	hsa-mir-22	hsa-mir-205	hsa-mir-195	hsa-mir-34c	hsa-mir-106b	hsa-mir-199a	hsa-let-7a	hsa-mir-23b	hsa-let-7b	hsa-mir-101	hsa-mir-93	hsa-mir-132	hsa-mir-195	hsa-mir-15b	hsa-mir-200b	hsa-mir-486	hsa-mir-34c	hsa-let-7a	hsa-mir-27a	hsa-mir-29c	hsa-mir-200a	hsa-mir-106b	hsa-mir-24	hsa-mir-23a	hsa-mir-18a	hsa-mir-27b	hsa-mir-130a	hsa-let-7a	hsa-mir-133a	hsa-mir-34c	hsa-let-7a	hsa-mir-15b	hsa-mir-148a	hsa-mir-106b	hsa-let-7i	hsa-mir-106a
hsa-mir-15b	hsa-mir-22	hsa-mir-148a	hsa-mir-203	hsa-mir-24	hsa-mir-195	hsa-mir-148a	hsa-mir-26a	hsa-let-7c	hsa-mir-206	hsa-mir-133a	hsa-mir-29b	hsa-mir-148a	hsa-mir-195	hsa-mir-200b	hsa-mir-15b	hsa-mir-26a	hsa-mir-92a	hsa-mir-27b	hsa-mir-92a	hsa-mir-27b	hsa-mir-24	hsa-let-7a	hsa-mir-204	hsa-mir-192	hsa-mir-29c	hsa-mir-34c	hsa-mir-92a	hsa-mir-375	hsa-mir-133b	hsa-mir-133a	hsa-mir-375	hsa-mir-15b	hsa-mir-15b	hsa-mir-149	hsa-mir-125a	hsa-mir-93	hsa-mir-200a	hsa-mir-200b	hsa-mir-30b	hsa-mir-34b	hsa-mir-23b	hsa-mir-1	hsa-mir-29c	hsa-mir-214	hsa-mir-34b	hsa-mir-27b	hsa-mir-183	hsa-mir-101	hsa-mir-19b
hsa-mir-34c	hsa-mir-23b	hsa-let-7d	hsa-mir-26a	hsa-mir-132	hsa-mir-29c	hsa-mir-93	hsa-mir-130a	hsa-mir-99a	hsa-mir-1	hsa-mir-218	hsa-mir-15b	hsa-mir-125a	hsa-mir-34b	hsa-mir-183	hsa-mir-195	hsa-mir-183	hsa-mir-15b	hsa-mir-183	hsa-mir-214	hsa-mir-24	hsa-mir-214	hsa-mir-195	hsa-mir-144	hsa-mir-27b	hsa-mir-23b	hsa-mir-93	hsa-mir-93	hsa-mir-34c	hsa-mir-335	hsa-mir-1	hsa-mir-205	hsa-mir-148a	hsa-mir-125a	hsa-mir-424	hsa-mir-214	hsa-mir-125a	hsa-mir-24	hsa-mir-144	hsa-mir-181a	hsa-mir-26a	hsa-mir-130a	hsa-mir-200a	hsa-mir-26a	hsa-mir-19b	hsa-mir-203	hsa-mir-26a	hsa-mir-200c	hsa-mir-30b	hsa-mir-101
hsa-mir-144	hsa-mir-34c	hsa-let-7g	hsa-mir-34b	hsa-mir-125a	hsa-mir-24	hsa-mir-34c	hsa-let-7d	hsa-mir-144	hsa-mir-132	hsa-mir-16-1	hsa-mir-148a	hsa-mir-24	hsa-let-7d	hsa-mir-133a	hsa-let-7g	hsa-mir-200b	hsa-mir-29c	hsa-mir-23a	hsa-mir-27b	hsa-mir-125a	hsa-let-7d	hsa-mir-200c	hsa-mir-23b	hsa-mir-200a	hsa-mir-183	hsa-mir-26a	hsa-mir-24	hsa-mir-192	hsa-mir-494	hsa-mir-205	hsa-mir-183	hsa-mir-192	hsa-mir-183	hsa-mir-99a	hsa-mir-27b	hsa-mir-15b	hsa-mir-130a	hsa-mir-138	hsa-let-7a	hsa-mir-27b	hsa-mir-10b	hsa-mir-195	hsa-mir-106b	hsa-mir-34c	hsa-mir-205	hsa-mir-29c	hsa-mir-195	hsa-let-7g	hsa-mir-138
hsa-mir-125a	hsa-mir-200c	hsa-mir-93	hsa-mir-200b	hsa-mir-181a	hsa-mir-192	hsa-mir-125a	hsa-mir-125a	hsa-mir-199a	hsa-mir-204	hsa-mir-148a	hsa-mir-26a	hsa-mir-214	hsa-mir-27a	hsa-mir-200c	hsa-mir-29c	hsa-mir-181a	hsa-mir-206	hsa-mir-181a	hsa-mir-133a	hsa-mir-214	hsa-mir-29c	hsa-mir-148a	hsa-let-7g	hsa-mir-29c	hsa-let-7c	hsa-mir-24	hsa-mir-200c	hsa-mir-27a	hsa-mir-141	hsa-mir-27b	hsa-mir-15b	hsa-mir-214	hsa-mir-148a	hsa-mir-342	hsa-mir-26b	hsa-mir-26b	hsa-mir-34c	hsa-let-7d	hsa-mir-148a	hsa-mir-26b	hsa-mir-26b	hsa-mir-101	hsa-mir-192	hsa-mir-106a	hsa-let-7a	hsa-mir-214	hsa-mir-27b	hsa-mir-34b	hsa-mir-99a
hsa-mir-34b	hsa-mir-1	hsa-mir-27b	hsa-mir-106b	hsa-mir-144	hsa-mir-16-1	hsa-mir-183	hsa-mir-375	hsa-mir-30b	hsa-let-7c	hsa-mir-375	hsa-mir-23b	hsa-let-7i	hsa-mir-22	hsa-mir-29c	hsa-mir-34b	hsa-mir-214	hsa-mir-106a	hsa-mir-93	hsa-let-7b	hsa-mir-192	hsa-mir-486	hsa-mir-200a	hsa-mir-206	hsa-mir-205	hsa-mir-34c	hsa-let-7d	hsa-mir-27a	hsa-mir-26a	hsa-mir-218	hsa-mir-93	hsa-mir-125a	hsa-mir-23b	hsa-let-7a	hsa-mir-224	hsa-mir-203	hsa-mir-205	hsa-mir-183	hsa-mir-1	hsa-mir-34b	hsa-mir-192	hsa-let-7c	hsa-mir-200c	hsa-mir-181a	hsa-mir-192	hsa-mir-144	hsa-mir-106b	hsa-mir-34c	hsa-mir-375	hsa-mir-30b
hsa-mir-27b	hsa-mir-24	hsa-mir-24	hsa-mir-181a	hsa-mir-206	hsa-mir-27b	hsa-let-7c	hsa-mir-10b	hsa-mir-26b	hsa-mir-133a	hsa-mir-130a	hsa-mir-141	hsa-let-7e	hsa-mir-23b	hsa-mir-34c	hsa-mir-1	hsa-mir-29c	hsa-mir-214	hsa-mir-24	hsa-mir-26a	hsa-mir-106a	hsa-mir-200c	hsa-mir-26b	hsa-mir-375	hsa-mir-22	hsa-mir-125a	hsa-let-7a	hsa-mir-29c	hsa-mir-199a	hsa-mir-96	hsa-mir-214	hsa-mir-23a	hsa-mir-200a	hsa-mir-200c	hsa-mir-375	hsa-mir-93	hsa-let-7i	hsa-mir-125a	hsa-mir-23b	hsa-mir-133b	hsa-mir-499	hsa-mir-107	hsa-mir-181b	hsa-mir-199a	hsa-mir-203	hsa-mir-125a	hsa-mir-22	hsa-mir-29c	hsa-mir-183	hsa-mir-342
hsa-let-7a	hsa-mir-15b	hsa-mir-10b	hsa-let-7a	hsa-mir-23b	hsa-mir-144	hsa-mir-200c	hsa-mir-144	hsa-mir-34b	hsa-mir-16-1	hsa-let-7c	hsa-mir-93	hsa-mir-206	hsa-mir-125a	hsa-mir-26a	hsa-mir-34c	hsa-mir-125a	hsa-mir-27b	hsa-mir-22	hsa-let-7d	hsa-mir-133a	hsa-mir-192	hsa-mir-34b	hsa-let-7c	hsa-mir-195	hsa-mir-1	hsa-mir-133a	hsa-mir-34c	hsa-mir-29c	hsa-mir-149	hsa-mir-107	hsa-mir-19b	hsa-mir-16-1	hsa-mir-30a	hsa-mir-101	hsa-mir-144	hsa-mir-200b	hsa-mir-22	hsa-mir-125a	hsa-mir-106a	hsa-mir-203	hsa-mir-144	hsa-mir-23b	hsa-mir-23b	hsa-mir-93	hsa-mir-34c	hsa-mir-183	hsa-mir-200b	hsa-mir-138	hsa-mir-25
hsa-mir-183	hsa-mir-183	hsa-mir-206	hsa-mir-23b	hsa-mir-34b	hsa-mir-200b	hsa-mir-24	hsa-mir-148a	hsa-mir-486	hsa-let-7d	hsa-mir-204	hsa-mir-22	hsa-mir-200a	hsa-mir-375	hsa-mir-106b	hsa-let-7i	hsa-mir-27b	hsa-mir-25	hsa-mir-34b	hsa-mir-93	hsa-mir-130a	hsa-mir-16-1	hsa-mir-192	hsa-mir-106a	hsa-mir-204	hsa-mir-106a	hsa-mir-29c	hsa-let-7c	hsa-mir-106b	hsa-mir-199a	hsa-let-7g	hsa-mir-23b	hsa-mir-375	hsa-mir-144	hsa-mir-138	hsa-mir-29c	hsa-mir-23b	hsa-mir-93	hsa-mir-200c	hsa-mir-192	hsa-let-7a	hsa-mir-125a	hsa-mir-148a	hsa-mir-144	hsa-let-7c	hsa-mir-26a	hsa-let-7a	hsa-mir-15b	hsa-mir-494	hsa-mir-133b
hsa-mir-26a	hsa-mir-144	hsa-let-7i	hsa-mir-192	hsa-mir-100	hsa-mir-1	hsa-mir-205	hsa-mir-25	hsa-mir-193b	hsa-mir-100	hsa-mir-149	hsa-mir-132	hsa-mir-23b	hsa-mir-92a	hsa-mir-148a	hsa-mir-144	hsa-mir-212	hsa-mir-181a	hsa-mir-92a	hsa-mir-15b	hsa-let-7c	hsa-mir-130a	hsa-mir-205	hsa-mir-205	hsa-mir-100	hsa-mir-10b	hsa-mir-130a	hsa-mir-144	hsa-mir-486	hsa-mir-196b	hsa-mir-125a	hsa-mir-148a	hsa-mir-206	hsa-mir-200b	hsa-mir-183	hsa-mir-148a	hsa-mir-181b	hsa-mir-214	hsa-mir-192	hsa-mir-34c	hsa-mir-29c	hsa-mir-34b	hsa-mir-375	hsa-mir-204	hsa-let-7i	hsa-let-7c	hsa-mir-26b	hsa-mir-133a	hsa-mir-218	hsa-mir-183
hsa-mir-29c	hsa-mir-192	hsa-mir-34b	hsa-mir-29c	hsa-mir-141	hsa-mir-148a	hsa-mir-106b	hsa-mir-206	hsa-let-7i	hsa-mir-99a	hsa-mir-125a	hsa-mir-92a	hsa-mir-10b	hsa-mir-133a	hsa-mir-192	hsa-mir-125a	hsa-let-7a	hsa-mir-101	hsa-mir-125a	hsa-mir-23a	hsa-mir-30b	hsa-mir-200b	hsa-mir-30b	hsa-let-7i	hsa-mir-181a	hsa-mir-181a	hsa-mir-205	hsa-mir-34b	hsa-mir-133a	hsa-mir-19b	hsa-mir-23b	hsa-mir-16-1	hsa-mir-29c	hsa-mir-26a	hsa-mir-335	hsa-let-7a	hsa-let-7a	hsa-mir-206	hsa-mir-203	hsa-let-7c	hsa-mir-144	hsa-mir-375	hsa-mir-33a	hsa-mir-30b	hsa-mir-23b	hsa-mir-26b	hsa-mir-10b	hsa-mir-192	hsa-mir-486	hsa-mir-424
hsa-mir-23b	hsa-mir-16-1	hsa-mir-204	hsa-mir-16-1	hsa-mir-192	hsa-mir-133a	hsa-mir-195	hsa-mir-92a	hsa-mir-494	hsa-mir-144	hsa-mir-141	hsa-mir-181a	hsa-mir-93	hsa-mir-101	hsa-mir-375	hsa-mir-133a	hsa-mir-93	hsa-mir-23b	hsa-mir-214	hsa-let-7a	hsa-mir-148a	hsa-mir-107	hsa-let-7c	hsa-mir-34b	hsa-let-7i	hsa-mir-26a	hsa-mir-192	hsa-let-7d	hsa-mir-182	hsa-mir-424	hsa-let-7c	hsa-mir-200c	hsa-let-7c	hsa-mir-205	hsa-mir-499	hsa-mir-133b	hsa-mir-130a	hsa-mir-27b	hsa-mir-214	hsa-mir-26a	hsa-mir-34c	hsa-mir-133b	hsa-mir-214	hsa-mir-148a	hsa-mir-26b	hsa-mir-148a	hsa-mir-200c	hsa-mir-200a	hsa-let-7e	hsa-mir-486
hsa-let-7c	hsa-mir-130a	hsa-mir-106a	hsa-mir-200c	hsa-mir-106a	hsa-mir-130a	hsa-mir-34b	hsa-let-7g	hsa-mir-342	hsa-mir-101	hsa-mir-224	hsa-mir-133a	hsa-mir-16-1	hsa-mir-148a	hsa-mir-125a	hsa-mir-214	hsa-mir-204	hsa-mir-96	hsa-mir-200c	hsa-mir-373	hsa-mir-26b	hsa-mir-26b	hsa-mir-23b	hsa-mir-199a	hsa-mir-23b	hsa-mir-27b	hsa-mir-214	hsa-mir-25	hsa-mir-22	hsa-mir-497	hsa-let-7d	hsa-mir-133a	hsa-mir-26b	hsa-mir-486	hsa-mir-494	hsa-mir-130a	hsa-mir-144	hsa-mir-133a	hsa-mir-93	hsa-mir-199a	hsa-mir-200b	hsa-mir-199a	hsa-mir-183	hsa-mir-100	hsa-mir-107	hsa-mir-499	hsa-mir-205	hsa-mir-1	hsa-mir-133b	hsa-mir-141
hsa-mir-205	hsa-mir-26b	hsa-mir-1	hsa-mir-34c	hsa-mir-93	hsa-mir-106a	hsa-mir-15b	hsa-mir-214	hsa-mir-133b	hsa-let-7g	hsa-let-7g	hsa-mir-10b	hsa-mir-130a	hsa-let-7c	hsa-mir-15b	hsa-mir-183	hsa-mir-107	hsa-mir-24	hsa-mir-148a	hsa-mir-22	hsa-mir-205	hsa-mir-100	hsa-mir-199a	hsa-mir-183	hsa-mir-148a	hsa-mir-92a	hsa-mir-200b	hsa-mir-200a	hsa-let-7c	hsa-mir-130b	hsa-let-7i	hsa-mir-27a	hsa-mir-34c	hsa-mir-16-1	hsa-mir-218	hsa-mir-30b	hsa-let-7c	hsa-let-7c	hsa-mir-200a	hsa-mir-130a	hsa-mir-106a	hsa-let-7g	hsa-mir-199a	hsa-mir-125a	hsa-mir-149	hsa-mir-199a	hsa-mir-486	hsa-mir-100	hsa-mir-335	hsa-mir-218
hsa-mir-204	hsa-mir-204	hsa-mir-16-1	hsa-mir-125a	hsa-mir-101	hsa-mir-125a	hsa-mir-22	hsa-let-7i	hsa-mir-149	hsa-mir-107	hsa-mir-19b	hsa-let-7a	hsa-mir-149	hsa-mir-29c	hsa-mir-27b	hsa-mir-200b	hsa-mir-34b	hsa-mir-193b	hsa-mir-206	hsa-mir-141	hsa-mir-200c	hsa-mir-199a	hsa-mir-130a	hsa-mir-149	hsa-mir-15b	hsa-mir-138	hsa-mir-1	hsa-mir-148a	hsa-mir-130a	hsa-mir-429	hsa-mir-34b	hsa-mir-200b	hsa-mir-130a	hsa-mir-192	hsa-mir-497	hsa-let-7c	hsa-mir-200c	hsa-mir-25	hsa-mir-29c	hsa-mir-499	hsa-mir-148a	hsa-mir-25	hsa-mir-16-1	hsa-let-7c	hsa-mir-34b	hsa-mir-93	hsa-mir-100	hsa-mir-93	hsa-mir-193b	hsa-mir-451
hsa-mir-30b	hsa-mir-133a	hsa-mir-214	hsa-mir-27b	hsa-mir-92a	hsa-mir-23b	hsa-mir-23b	hsa-mir-23b	hsa-let-7e	hsa-mir-34b	hsa-mir-101	hsa-mir-206	hsa-mir-204	hsa-mir-204	hsa-mir-34b	hsa-mir-93	hsa-mir-34c	hsa-mir-141	hsa-mir-23b	hsa-mir-24	hsa-mir-486	hsa-mir-125a	hsa-mir-206	hsa-mir-133a	hsa-mir-24	hsa-mir-133a	hsa-mir-27b	hsa-mir-204	hsa-mir-34b	hsa-mir-135b	hsa-mir-204	hsa-mir-93	hsa-mir-93	hsa-mir-375	hsa-mir-199b	hsa-mir-100	hsa-mir-199a	hsa-mir-148a	hsa-mir-27b	hsa-mir-100	hsa-let-7c	hsa-mir-183	hsa-let-7c	hsa-mir-93	hsa-mir-204	hsa-let-7i	hsa-mir-144	hsa-mir-106a	hsa-mir-196b	hsa-mir-193b
hsa-mir-499	hsa-mir-125a	hsa-mir-23b	hsa-mir-200a	hsa-mir-130a	hsa-mir-183	hsa-mir-199a	hsa-mir-1	hsa-mir-335	hsa-let-7i	hsa-mir-26b	hsa-mir-34b	hsa-mir-183	hsa-mir-200a	hsa-mir-23b	hsa-mir-23b	hsa-mir-192	hsa-mir-192	hsa-mir-141	hsa-mir-206	hsa-mir-138	hsa-mir-34b	hsa-mir-144	hsa-mir-224	hsa-let-7c	hsa-mir-204	hsa-mir-138	hsa-mir-30b	hsa-mir-205	hsa-mir-451	hsa-mir-7	hsa-mir-34b	hsa-mir-106a	hsa-mir-200a	hsa-mir-96	hsa-mir-23b	hsa-mir-19b	hsa-mir-16-1	hsa-mir-491	hsa-let-7g	hsa-mir-100	hsa-let-7e	hsa-mir-342	hsa-mir-34b	hsa-mir-200b	hsa-mir-130a	hsa-mir-34c	hsa-mir-34b	hsa-mir-99a	hsa-mir-191
hsa-mir-26b	hsa-mir-148a	hsa-mir-100	hsa-mir-375	hsa-mir-27b	hsa-mir-200a	hsa-let-7d	hsa-mir-27b	hsa-mir-196b	hsa-mir-181b	hsa-let-7d	hsa-mir-27b	hsa-mir-199a	hsa-mir-93	hsa-mir-200a	hsa-mir-181b	hsa-mir-205	hsa-mir-100	hsa-mir-451	hsa-mir-148a	hsa-mir-375	hsa-mir-30b	hsa-mir-106a	hsa-mir-138	hsa-mir-106a	hsa-mir-34b	hsa-mir-140	hsa-mir-27b	hsa-let-7d	hsa-mir-152	hsa-mir-138	hsa-let-7d	hsa-mir-181b	hsa-mir-93	hsa-mir-193b	hsa-mir-34c	hsa-mir-200a	hsa-mir-34b	hsa-mir-137	hsa-mir-200b	hsa-mir-204	hsa-mir-499	hsa-mir-125a	hsa-mir-107	hsa-mir-200c	hsa-mir-30b	hsa-mir-181b	hsa-mir-342	hsa-mir-96	hsa-mir-494
hsa-mir-192	hsa-mir-106a	hsa-mir-130a	hsa-mir-107	hsa-mir-148a	hsa-mir-34b	hsa-let-7a	hsa-mir-218	hsa-mir-10a	hsa-mir-199a	hsa-mir-30b	hsa-mir-375	hsa-mir-26b	hsa-mir-130a	hsa-let-7d	hsa-mir-204	hsa-let-7d	hsa-mir-130a	hsa-mir-204	hsa-mir-375	hsa-let-7i	hsa-mir-148a	hsa-mir-183	hsa-mir-107	hsa-let-7g	hsa-let-7d	hsa-mir-144	hsa-mir-23b	hsa-mir-149	hsa-mir-199b	hsa-mir-100	hsa-mir-34c	hsa-mir-224	hsa-mir-23b	hsa-mir-141	hsa-mir-34b	hsa-mir-183	hsa-mir-26a	hsa-mir-181a	hsa-mir-125a	hsa-mir-19b	hsa-mir-99a	hsa-mir-25	hsa-let-7i	hsa-mir-486	hsa-mir-29c	hsa-mir-200b	hsa-let-7c	hsa-mir-7	hsa-mir-335
hsa-mir-200b	hsa-mir-10b	hsa-mir-133a	hsa-mir-93	hsa-mir-1	hsa-let-7c	hsa-let-7i	hsa-mir-100	hsa-mir-19b	hsa-mir-26b	hsa-mir-193b	hsa-mir-130a	hsa-mir-451	hsa-mir-27b	hsa-mir-335	hsa-mir-199a	hsa-mir-200a	hsa-mir-224	hsa-mir-130a	hsa-mir-34b	hsa-mir-16-1	hsa-let-7i	hsa-mir-375	hsa-mir-1	hsa-mir-214	hsa-mir-107	hsa-mir-26b	hsa-let-7i	hsa-mir-195	hsa-mir-378	hsa-mir-106a	hsa-mir-130a	hsa-mir-193b	hsa-mir-27b	hsa-mir-378	hsa-mir-200b	hsa-let-7d	hsa-mir-106a	hsa-mir-708	hsa-mir-107	hsa-mir-23b	hsa-mir-93	hsa-mir-34b	hsa-mir-130a	hsa-mir-199a	hsa-mir-200b	hsa-mir-451	hsa-mir-199a	hsa-mir-424	hsa-mir-196b
hsa-mir-96	hsa-mir-141	hsa-mir-141	hsa-mir-205	hsa-mir-25	hsa-mir-19b	hsa-mir-200a	hsa-mir-204	hsa-mir-135b	hsa-mir-30b	hsa-mir-96	hsa-mir-204	hsa-mir-30b	hsa-mir-15b	hsa-mir-199a	hsa-mir-130a	hsa-let-7c	hsa-mir-34b	hsa-mir-26b	hsa-mir-23b	hsa-mir-193b	hsa-mir-19b	hsa-mir-1	hsa-let-7d	hsa-mir-141	hsa-mir-144	hsa-mir-200a	hsa-mir-130a	hsa-mir-148a	hsa-mir-127	hsa-mir-342	hsa-let-7c	hsa-mir-342	hsa-mir-130a	hsa-mir-212	hsa-let-7i	hsa-mir-106a	hsa-mir-23b	hsa-mir-34c	hsa-mir-26b	hsa-mir-25	hsa-mir-429	hsa-mir-107	hsa-mir-27b	hsa-mir-181b	hsa-mir-106a	hsa-mir-34b	hsa-let-7i	hsa-mir-141	hsa-mir-7
hsa-mir-10b	hsa-mir-25	hsa-mir-149	hsa-let-7d	hsa-let-7c	hsa-mir-375	hsa-mir-130a	hsa-mir-16-1	hsa-mir-212	hsa-mir-429	hsa-mir-199a	hsa-mir-486	hsa-mir-107	hsa-mir-26a	hsa-mir-93	hsa-mir-27b	hsa-mir-375	hsa-let-7c	hsa-let-7d	hsa-mir-429	hsa-mir-200b	hsa-mir-181b	hsa-mir-25	hsa-mir-214	hsa-let-7d	hsa-mir-199a	hsa-mir-23b	hsa-mir-26b	hsa-mir-125a	hsa-mir-196a	hsa-mir-375	hsa-mir-451	hsa-mir-183	hsa-mir-96	hsa-mir-486	hsa-mir-205	hsa-let-7g	hsa-mir-141	hsa-mir-375	hsa-mir-19b	hsa-mir-205	hsa-mir-193b	hsa-mir-106a	hsa-mir-106a	hsa-mir-205	hsa-mir-204	hsa-mir-138	hsa-mir-23b	hsa-mir-497	hsa-mir-96
hsa-mir-130a	hsa-let-7c	hsa-mir-224	hsa-mir-335	hsa-mir-133a	hsa-mir-26b	hsa-mir-100	hsa-mir-133a	hsa-mir-98	hsa-mir-138	hsa-mir-486	hsa-mir-106a	hsa-mir-224	hsa-let-7g	hsa-mir-107	hsa-mir-342	hsa-mir-30b	hsa-mir-218	hsa-mir-375	hsa-let-7c	hsa-mir-320a	hsa-mir-375	hsa-mir-16-1	hsa-mir-218	hsa-mir-34b	hsa-mir-25	hsa-mir-200c	hsa-let-7g	hsa-mir-23b	hsa-mir-193a	hsa-mir-26b	hsa-mir-200a	hsa-let-7d	hsa-mir-199a	hsa-mir-7	hsa-mir-107	hsa-mir-25	hsa-let-7i	hsa-mir-193b	hsa-let-7e	hsa-mir-199a	hsa-let-7i	hsa-mir-30c	hsa-let-7a	hsa-mir-148a	hsa-mir-25	hsa-mir-19b	hsa-mir-204	hsa-mir-212	hsa-mir-212
hsa-mir-133b	hsa-mir-375	hsa-mir-26b	hsa-mir-138	hsa-mir-486	hsa-mir-25	hsa-let-7g	hsa-mir-141	hsa-mir-152	hsa-mir-96	hsa-mir-100	hsa-mir-429	hsa-mir-141	hsa-mir-200c	hsa-mir-96	hsa-let-7e	hsa-mir-199a	hsa-mir-99a	hsa-mir-181b	hsa-mir-26b	hsa-mir-107	hsa-mir-205	hsa-mir-133a	hsa-mir-98	hsa-mir-199a	hsa-mir-96	hsa-mir-335	hsa-mir-10b	hsa-mir-15b	hsa-mir-320a	hsa-mir-10b	hsa-mir-192	hsa-mir-100	hsa-mir-204	hsa-mir-196b	hsa-mir-199a	hsa-mir-16-1	hsa-mir-486	hsa-mir-24	hsa-let-7i	hsa-mir-342	hsa-mir-181b	hsa-mir-486	hsa-mir-19b	hsa-mir-10b	hsa-mir-451	hsa-let-7c	hsa-mir-130a	hsa-mir-191	hsa-mir-497
hsa-let-7i	hsa-mir-107	hsa-mir-107	hsa-mir-144	hsa-mir-16-1	hsa-mir-10b	hsa-mir-144	hsa-mir-101	hsa-mir-424	hsa-mir-486	hsa-mir-107	hsa-mir-218	hsa-mir-486	hsa-mir-138	hsa-mir-130a	hsa-mir-133b	hsa-mir-23b	hsa-mir-138	hsa-mir-106a	hsa-mir-451	hsa-mir-499	hsa-mir-106a	hsa-mir-224	hsa-mir-424	hsa-mir-451	hsa-mir-224	hsa-mir-181a	hsa-mir-10a	hsa-let-7e	hsa-mir-20b	hsa-mir-429	hsa-let-7g	hsa-let-7i	hsa-let-7c	hsa-mir-135b	hsa-mir-192	hsa-mir-375	hsa-mir-181a	hsa-mir-26b	hsa-mir-181b	hsa-mir-133b	hsa-mir-335	hsa-let-7i	hsa-let-7e	hsa-mir-98	hsa-mir-100	hsa-mir-98	hsa-mir-224	hsa-mir-127	hsa-mir-499
hsa-mir-106a	hsa-mir-19b	hsa-let-7e	hsa-mir-96	hsa-mir-138	hsa-mir-199a	hsa-mir-26b	hsa-mir-199a	hsa-mir-130b	hsa-let-7e	hsa-mir-133b	hsa-mir-193b	hsa-mir-218	hsa-mir-100	hsa-mir-10b	hsa-mir-96	hsa-mir-96	hsa-mir-16-1	hsa-mir-224	hsa-mir-181a	hsa-mir-96	hsa-mir-133b	hsa-let-7i	hsa-mir-10b	hsa-let-7e	hsa-mir-16-1	hsa-mir-491	hsa-mir-100	hsa-mir-93	hsa-mir-499	hsa-mir-30b	hsa-mir-107	hsa-let-7g	hsa-let-7d	hsa-mir-451	hsa-mir-183	hsa-mir-486	hsa-let-7g	hsa-mir-133a	hsa-mir-200c	hsa-mir-30c	hsa-mir-19b	hsa-mir-191	hsa-mir-200b	hsa-mir-451	hsa-mir-192	hsa-mir-106a	hsa-let-7d	hsa-mir-483	hsa-mir-130b
hsa-mir-100	hsa-mir-34b	hsa-mir-25	hsa-mir-25	hsa-mir-218	hsa-let-7d	hsa-let-7e	hsa-mir-99a	hsa-mir-378	hsa-mir-19b	hsa-let-7i	hsa-mir-96	hsa-mir-25	hsa-mir-10b	hsa-mir-144	hsa-mir-138	hsa-mir-144	hsa-mir-335	hsa-mir-30b	hsa-mir-100	hsa-mir-494	hsa-mir-149	hsa-mir-181b	hsa-mir-99a	hsa-mir-181b	hsa-mir-429	hsa-mir-181b	hsa-let-7e	hsa-mir-19b	hsa-mir-197	hsa-mir-335	hsa-let-7i	hsa-mir-34b	hsa-mir-10b	hsa-mir-130b	hsa-mir-19b	hsa-mir-30b	hsa-mir-1	hsa-mir-205	hsa-mir-335	hsa-let-7i	hsa-mir-342	hsa-mir-196b	hsa-mir-183	hsa-mir-25	hsa-mir-107	hsa-mir-130a	hsa-mir-26b	hsa-mir-196a	hsa-mir-199b
hsa-mir-93	hsa-let-7d	hsa-mir-193b	hsa-mir-130a	hsa-mir-429	hsa-mir-141	hsa-mir-30b	hsa-mir-224	hsa-mir-497	hsa-mir-335	hsa-mir-138	hsa-mir-224	hsa-mir-181b	hsa-let-7i	hsa-mir-204	hsa-mir-335	hsa-mir-200c	hsa-mir-1	hsa-let-7c	hsa-mir-106a	hsa-mir-199a	hsa-mir-342	hsa-mir-149	hsa-mir-100	hsa-mir-375	hsa-mir-93	hsa-let-7c	hsa-mir-375	hsa-mir-96	hsa-mir-134	hsa-mir-130a	hsa-mir-204	hsa-mir-451	hsa-mir-106a	hsa-mir-191	hsa-let-7d	hsa-mir-10b	hsa-mir-144	hsa-let-7a	hsa-mir-93	hsa-mir-98	hsa-mir-96	hsa-mir-499	hsa-mir-26b	hsa-mir-494	hsa-mir-133b	hsa-mir-16-1	hsa-mir-16-1	hsa-mir-199b	hsa-mir-196a
hsa-mir-199a	hsa-mir-193b	hsa-mir-342	hsa-mir-181b	hsa-mir-7	hsa-mir-204	hsa-mir-451	hsa-mir-107	hsa-mir-193a	hsa-mir-342	hsa-mir-181b	hsa-mir-25	hsa-mir-138	hsa-mir-192	hsa-mir-181b	hsa-mir-26b	hsa-mir-26b	hsa-mir-107	hsa-mir-429	hsa-mir-130a	hsa-mir-100	hsa-mir-451	hsa-mir-100	hsa-mir-16-1	hsa-mir-193a	hsa-mir-101	hsa-mir-96	hsa-mir-335	hsa-mir-130b	hsa-mir-373	hsa-mir-101	hsa-mir-96	hsa-mir-10b	hsa-let-7i	hsa-mir-10a	hsa-mir-486	hsa-let-7e	hsa-mir-10b	hsa-let-7g	hsa-mir-10b	hsa-mir-181b	hsa-let-7d	hsa-mir-204	hsa-mir-181b	hsa-mir-16-1	hsa-mir-141	hsa-let-7d	hsa-mir-375	hsa-mir-10a	hsa-mir-135b
hsa-mir-25	hsa-mir-181b	hsa-mir-101	hsa-mir-212	hsa-mir-204	hsa-let-7g	hsa-mir-25	hsa-mir-193b	hsa-mir-199b	hsa-mir-193a	hsa-mir-7	hsa-mir-144	hsa-mir-98	hsa-mir-141	hsa-mir-451	hsa-mir-100	hsa-mir-130a	hsa-let-7g	hsa-mir-10b	hsa-let-7i	hsa-let-7g	hsa-let-7e	hsa-mir-138	hsa-mir-196a	hsa-mir-130a	hsa-mir-218	hsa-mir-30b	hsa-mir-224	hsa-mir-183	hsa-mir-215	hsa-mir-25	hsa-mir-101	hsa-mir-19b	hsa-mir-141	hsa-mir-320a	hsa-mir-106a	hsa-mir-204	hsa-mir-196a	hsa-mir-134	hsa-mir-98	hsa-let-7e	hsa-mir-218	hsa-mir-100	hsa-mir-96	hsa-mir-375	hsa-mir-23b	hsa-mir-30b	hsa-mir-140	hsa-mir-130b	hsa-mir-378
hsa-mir-107	hsa-mir-199a	hsa-mir-181b	hsa-let-7c	hsa-mir-224	hsa-mir-138	hsa-mir-375	hsa-let-7e	hsa-mir-373	hsa-mir-451	hsa-mir-199b	hsa-let-7c	hsa-mir-19b	hsa-let-7e	hsa-let-7c	hsa-mir-212	hsa-let-7g	hsa-mir-193a	hsa-mir-100	hsa-mir-10b	hsa-mir-139	hsa-let-7g	hsa-let-7d	hsa-mir-335	hsa-mir-107	hsa-let-7g	hsa-mir-375	hsa-mir-141	hsa-mir-100	hsa-mir-30c	hsa-mir-96	hsa-mir-25	hsa-mir-424	hsa-mir-26b	hsa-mir-127	hsa-let-7e	hsa-mir-141	hsa-let-7d	hsa-mir-224	hsa-mir-25	hsa-mir-99a	hsa-mir-199b	hsa-mir-98	hsa-let-7g	hsa-mir-99a	hsa-mir-10b	hsa-mir-199a	hsa-mir-335	hsa-mir-378	hsa-mir-127
hsa-mir-375	hsa-mir-100	hsa-mir-218	hsa-mir-100	hsa-let-7d	hsa-let-7e	hsa-mir-204	hsa-mir-181b	hsa-mir-186	hsa-mir-7	hsa-mir-494	hsa-mir-100	hsa-mir-101	hsa-mir-218	hsa-let-7i	hsa-mir-10b	hsa-let-7i	hsa-mir-429	hsa-mir-199a	hsa-mir-107	hsa-mir-335	hsa-let-7c	hsa-mir-193b	hsa-mir-141	hsa-mir-26b	hsa-mir-486	hsa-let-7g	hsa-mir-181b	hsa-mir-424	hsa-mir-328	hsa-let-7e	hsa-mir-342	hsa-mir-107	hsa-mir-335	hsa-mir-103	hsa-let-7g	hsa-mir-192	hsa-mir-107	hsa-mir-140	hsa-mir-224	hsa-mir-16-1	hsa-mir-149	hsa-let-7g	hsa-let-7d	hsa-mir-424	hsa-mir-19b	hsa-mir-23b	hsa-mir-10b	hsa-mir-320a	hsa-mir-10a
hsa-mir-200c	hsa-let-7i	hsa-mir-99a	hsa-mir-199a	hsa-mir-193b	hsa-mir-335	hsa-mir-181b	hsa-mir-26b	hsa-mir-197	hsa-mir-199b	hsa-mir-451	hsa-mir-149	hsa-mir-193b	hsa-mir-451	hsa-mir-342	hsa-mir-200c	hsa-mir-486	hsa-mir-204	hsa-mir-144	hsa-mir-218	hsa-mir-200a	hsa-mir-494	hsa-let-7g	hsa-mir-130b	hsa-mir-342	hsa-mir-181b	hsa-mir-106a	hsa-mir-19b	hsa-let-7i	hsa-mir-370	hsa-mir-98	hsa-mir-199a	hsa-mir-30b	hsa-mir-25	hsa-mir-20b	hsa-mir-10b	hsa-mir-193b	hsa-mir-30b	hsa-let-7i	hsa-let-7d	hsa-mir-107	hsa-mir-98	hsa-let-7d	hsa-mir-25	hsa-mir-342	hsa-mir-424	hsa-mir-375	hsa-mir-144	hsa-mir-135b	hsa-mir-429
hsa-mir-335	hsa-mir-335	hsa-mir-486	hsa-mir-193b	hsa-mir-199a	hsa-mir-133b	hsa-mir-486	hsa-mir-96	hsa-mir-320a	hsa-mir-424	hsa-mir-424	hsa-let-7d	hsa-mir-424	hsa-mir-224	hsa-mir-141	hsa-mir-192	hsa-mir-181b	hsa-mir-486	hsa-let-7i	hsa-mir-196b	hsa-mir-7	hsa-mir-138	hsa-mir-204	hsa-mir-7	hsa-mir-10b	hsa-mir-193b	hsa-let-7i	hsa-mir-96	hsa-mir-218	hsa-mir-140	hsa-mir-181b	hsa-mir-335	hsa-mir-138	hsa-mir-100	hsa-mir-30c	hsa-mir-204	hsa-mir-100	hsa-mir-101	hsa-mir-130b	hsa-mir-424	hsa-mir-10b	hsa-mir-483	hsa-mir-494	hsa-mir-205	hsa-mir-101	hsa-let-7e	hsa-mir-342	hsa-mir-30b	hsa-mir-373	hsa-mir-103
hsa-mir-342	hsa-mir-138	hsa-mir-96	hsa-let-7i	hsa-mir-107	hsa-let-7i	hsa-mir-499	hsa-mir-486	hsa-mir-139	hsa-mir-133b	hsa-mir-99a	hsa-mir-16-1	hsa-mir-342	hsa-mir-483	hsa-mir-320a	hsa-mir-30b	hsa-mir-106a	hsa-let-7i	hsa-mir-193a	hsa-mir-144	hsa-mir-98	hsa-mir-10b	hsa-mir-99a	hsa-mir-96	hsa-mir-144	hsa-let-7i	hsa-mir-100	hsa-mir-98	hsa-mir-140	hsa-mir-449a	hsa-mir-133b	hsa-mir-138	hsa-mir-96	hsa-mir-107	hsa-mir-152	hsa-mir-375	hsa-mir-107	hsa-mir-199a	hsa-mir-483	hsa-mir-200a	hsa-mir-200c	hsa-mir-138	hsa-mir-224	hsa-mir-10b	hsa-let-7e	hsa-let-7g	hsa-mir-107	hsa-let-7e	hsa-mir-152	hsa-mir-186
hsa-mir-19b	hsa-let-7g	hsa-mir-451	hsa-mir-204	hsa-let-7i	hsa-mir-224	hsa-mir-149	hsa-mir-30b	hsa-mir-103	hsa-mir-494	hsa-mir-335	hsa-mir-99a	hsa-mir-10a	hsa-mir-199a	hsa-mir-138	hsa-mir-149	hsa-mir-141	hsa-let-7d	hsa-mir-107	hsa-mir-181b	hsa-mir-342	hsa-mir-183	hsa-mir-196b	hsa-mir-193a	hsa-mir-96	hsa-mir-30b	hsa-mir-107	hsa-mir-199a	hsa-mir-30b	hsa-mir-135a	hsa-mir-494	hsa-mir-212	hsa-let-7e	hsa-mir-218	hsa-mir-197	hsa-mir-25	hsa-mir-342	hsa-let-7e	hsa-mir-30b	hsa-mir-183	hsa-mir-424	hsa-mir-224	hsa-mir-218	hsa-mir-486	hsa-let-7g	hsa-let-7d	hsa-mir-200a	hsa-let-7g	hsa-mir-193a	hsa-mir-370
hsa-let-7g	hsa-mir-224	hsa-mir-19b	hsa-mir-10b	hsa-mir-149	hsa-mir-181b	hsa-mir-218	hsa-mir-138	hsa-mir-370	hsa-mir-152	hsa-mir-212	hsa-let-7i	hsa-mir-99a	hsa-mir-149	hsa-mir-26b	hsa-mir-494	hsa-mir-193b	hsa-mir-133a	hsa-mir-99a	hsa-mir-99a	hsa-mir-204	hsa-mir-200a	hsa-mir-141	hsa-mir-486	hsa-mir-16-1	hsa-mir-149	hsa-mir-486	hsa-mir-16-1	hsa-mir-138	hsa-mir-503	hsa-mir-486	hsa-mir-30b	hsa-mir-99a	hsa-mir-138	hsa-mir-139	hsa-mir-335	hsa-mir-149	hsa-mir-218	hsa-mir-107	hsa-mir-375	hsa-mir-335	hsa-mir-451	hsa-mir-193b	hsa-mir-200c	hsa-mir-183	hsa-mir-486	hsa-mir-494	hsa-mir-141	hsa-mir-20b	hsa-mir-140
hsa-let-7d	hsa-mir-99a	hsa-mir-30b	hsa-mir-486	hsa-mir-335	hsa-mir-218	hsa-mir-106a	hsa-mir-19b	hsa-mir-137	hsa-mir-135b	hsa-mir-10a	hsa-mir-133b	hsa-mir-133b	hsa-mir-185	hsa-mir-486	hsa-mir-98	hsa-mir-138	hsa-mir-451	hsa-mir-424	hsa-mir-30b	hsa-mir-25	hsa-mir-7	hsa-mir-107	hsa-mir-215	hsa-mir-30b	hsa-mir-451	hsa-mir-193b	hsa-mir-212	hsa-mir-101	hsa-mir-185	hsa-mir-199a	hsa-mir-149	hsa-mir-141	hsa-mir-224	hsa-mir-181c	hsa-mir-200c	hsa-mir-96	hsa-mir-100	hsa-mir-106a	hsa-mir-451	hsa-mir-483	hsa-mir-486	hsa-mir-205	hsa-mir-375	hsa-mir-224	hsa-mir-96	hsa-let-7e	hsa-mir-181b	hsa-mir-370	hsa-mir-197
hsa-mir-141	hsa-mir-218	hsa-mir-138	hsa-mir-130b	hsa-mir-181b	hsa-mir-107	hsa-mir-138	hsa-mir-7	hsa-mir-20b	hsa-mir-196b	hsa-let-7e	hsa-mir-138	hsa-mir-96	hsa-mir-25	hsa-mir-101	hsa-mir-424	hsa-mir-335	hsa-mir-26b	hsa-mir-25	hsa-let-7e	hsa-mir-19b	hsa-mir-140	hsa-mir-218	hsa-mir-19b	hsa-mir-138	hsa-mir-342	hsa-mir-424	hsa-mir-138	hsa-mir-25	hsa-mir-128	hsa-mir-149	hsa-mir-486	hsa-mir-486	hsa-mir-19b	hsa-mir-134	hsa-mir-181b	hsa-mir-424	hsa-mir-137	hsa-mir-181b	hsa-mir-149	hsa-mir-375	hsa-mir-101	hsa-mir-149	hsa-mir-98	hsa-mir-218	hsa-mir-16-1	hsa-mir-133b	hsa-mir-149	hsa-let-7f	hsa-mir-193a
hsa-mir-16-1	hsa-mir-133b	hsa-mir-424	hsa-let-7g	hsa-mir-199b	hsa-mir-30b	hsa-mir-96	hsa-mir-342	hsa-mir-185	hsa-mir-497	hsa-mir-342	hsa-mir-101	hsa-mir-499	hsa-mir-133b	hsa-mir-30b	hsa-mir-106a	hsa-mir-100	hsa-mir-30b	hsa-mir-494	hsa-mir-25	hsa-mir-193a	hsa-mir-204	hsa-mir-10b	hsa-mir-451	hsa-mir-424	hsa-let-7e	hsa-mir-199a	hsa-mir-133b	hsa-mir-200a	hsa-mir-30e	hsa-mir-193b	hsa-mir-224	hsa-mir-25	hsa-mir-342	hsa-mir-196a	hsa-mir-200a	hsa-mir-335	hsa-mir-138	hsa-mir-130a	hsa-mir-16-1	hsa-let-7g	hsa-mir-497	hsa-mir-451	hsa-mir-494	hsa-mir-483	hsa-mir-181b	hsa-mir-424	hsa-mir-107	hsa-mir-181c	hsa-mir-328
hsa-mir-181b	hsa-mir-101	hsa-mir-193a	hsa-mir-30b	hsa-let-7g	hsa-mir-193b	hsa-mir-10b	hsa-mir-451	hsa-mir-135a	hsa-mir-191	hsa-mir-130b	hsa-mir-107	hsa-mir-7	hsa-mir-429	hsa-mir-25	hsa-mir-200a	hsa-mir-10b	hsa-mir-212	hsa-mir-196b	hsa-let-7g	hsa-mir-20b	hsa-mir-25	hsa-mir-191	hsa-mir-429	hsa-mir-99a	hsa-mir-26b	hsa-mir-137	hsa-mir-218	hsa-mir-16-1	hsa-mir-33a	hsa-mir-218	hsa-mir-181b	hsa-mir-218	hsa-mir-424	hsa-mir-328	hsa-mir-149	hsa-mir-483	hsa-mir-193b	hsa-let-7e	hsa-mir-96	hsa-let-7d	hsa-mir-16-1	hsa-mir-197	hsa-mir-451	hsa-mir-200a	hsa-mir-200c	hsa-mir-335	hsa-mir-25	hsa-mir-429	hsa-mir-215
hsa-mir-98	hsa-let-7e	hsa-mir-199a	hsa-mir-133b	hsa-mir-494	hsa-mir-486	hsa-mir-107	hsa-mir-335	hsa-mir-30d	hsa-mir-10a	hsa-mir-98	hsa-mir-26b	hsa-mir-193a	hsa-mir-30b	hsa-mir-16-1	hsa-mir-499	hsa-mir-25	hsa-mir-149	hsa-mir-320a	hsa-mir-130b	hsa-mir-10b	hsa-mir-196b	hsa-mir-30c	hsa-mir-483	hsa-mir-25	hsa-mir-199b	hsa-mir-370	hsa-mir-107	hsa-mir-224	hsa-mir-30d	hsa-mir-99a	hsa-mir-106a	hsa-mir-494	hsa-mir-196a	hsa-mir-215	hsa-mir-98	hsa-mir-494	hsa-mir-224	hsa-mir-16-1	hsa-mir-483	hsa-mir-193a	hsa-mir-130b	hsa-mir-99a	hsa-mir-193b	hsa-let-7d	hsa-mir-375	hsa-mir-149	hsa-mir-218	hsa-mir-186	hsa-mir-181c
hsa-mir-138	hsa-mir-149	hsa-mir-494	hsa-mir-708	hsa-mir-196a	hsa-mir-96	hsa-mir-141	hsa-mir-10a	hsa-mir-503	hsa-mir-130b	hsa-mir-152	hsa-mir-199b	hsa-mir-196a	hsa-mir-106a	hsa-mir-100	hsa-mir-107	hsa-mir-451	hsa-mir-342	hsa-mir-96	hsa-mir-10a	hsa-mir-497	hsa-mir-193b	hsa-mir-197	hsa-mir-199b	hsa-mir-212	hsa-mir-137	hsa-mir-10b	hsa-mir-193b	hsa-mir-204	hsa-mir-338	hsa-mir-16-1	hsa-mir-10b	hsa-mir-196b	hsa-mir-149	hsa-mir-370	hsa-mir-342	hsa-mir-138	hsa-mir-99a	hsa-mir-96	hsa-mir-218	hsa-mir-494	hsa-mir-494	hsa-mir-10b	hsa-mir-342	hsa-mir-199b	hsa-mir-183	hsa-mir-204	hsa-mir-127	hsa-mir-30c	hsa-mir-33a
hsa-mir-486	hsa-mir-96	hsa-mir-139	hsa-mir-106a	hsa-mir-133b	hsa-mir-451	hsa-mir-424	hsa-mir-133b	hsa-mir-449a	hsa-mir-212	hsa-mir-429	hsa-mir-181b	hsa-mir-199b	hsa-mir-196a	hsa-mir-494	hsa-mir-16-1	hsa-let-7e	hsa-mir-181b	hsa-let-7e	hsa-mir-133b	hsa-mir-483	hsa-mir-101	hsa-mir-196a	hsa-mir-378	hsa-mir-224	hsa-mir-196a	hsa-mir-342	hsa-mir-451	hsa-mir-106a	hsa-mir-18b	hsa-mir-212	hsa-mir-193b	hsa-mir-10a	hsa-let-7g	hsa-mir-140	hsa-mir-483	hsa-mir-499	hsa-mir-335	hsa-mir-486	hsa-mir-141	hsa-mir-93	hsa-mir-7	hsa-mir-96	hsa-mir-378	hsa-mir-138	hsa-mir-342	hsa-mir-101	hsa-mir-101	hsa-mir-103	hsa-mir-30c
hsa-let-7e	hsa-mir-429	hsa-mir-196b	hsa-mir-342	hsa-mir-137	hsa-mir-100	hsa-mir-342	hsa-mir-429	hsa-mir-499	hsa-mir-30c	hsa-mir-135b	hsa-mir-342	hsa-mir-494	hsa-mir-10a	hsa-let-7g	hsa-mir-224	hsa-mir-342	hsa-mir-199a	hsa-mir-149	hsa-mir-302a	hsa-mir-101	hsa-mir-98	hsa-mir-10a	hsa-mir-139	hsa-mir-335	hsa-mir-10a	hsa-mir-101	hsa-mir-101	hsa-mir-185	hsa-mir-92b	hsa-mir-191	hsa-mir-196b	hsa-mir-335	hsa-mir-101	hsa-mir-296	hsa-mir-96	hsa-mir-218	hsa-mir-26b	hsa-mir-100	hsa-mir-342	hsa-mir-183	hsa-mir-152	hsa-let-7e	hsa-mir-335	hsa-mir-212	hsa-mir-98	hsa-mir-141	hsa-mir-499	hsa-mir-197	hsa-mir-503
hsa-mir-200a	hsa-mir-451	hsa-mir-10a	hsa-mir-451	hsa-mir-451	hsa-mir-101	hsa-mir-19b	hsa-mir-196a	hsa-mir-328	hsa-mir-373	hsa-mir-196a	hsa-mir-424	hsa-mir-483	hsa-mir-212	hsa-mir-193b	hsa-mir-193b	hsa-mir-16-1	hsa-mir-196a	hsa-mir-335	hsa-mir-335	hsa-mir-137	hsa-mir-212	hsa-mir-101	hsa-mir-212	hsa-mir-494	hsa-mir-494	hsa-mir-499	hsa-mir-483	hsa-mir-212	hsa-mir-99b	hsa-mir-130b	hsa-mir-141	hsa-mir-212	hsa-mir-99a	hsa-mir-18b	hsa-mir-494	hsa-mir-133b	hsa-mir-429	hsa-mir-370	hsa-mir-497	hsa-mir-96	hsa-mir-186	hsa-mir-133b	hsa-mir-141	hsa-mir-96	hsa-mir-20b	hsa-mir-139	hsa-mir-486	hsa-mir-328	hsa-mir-373
hsa-mir-149	hsa-mir-342	hsa-mir-7	hsa-mir-26b	hsa-mir-139	hsa-mir-212	hsa-mir-99a	hsa-mir-197	hsa-mir-140	hsa-mir-197	hsa-mir-373	hsa-let-7g	hsa-mir-335	hsa-mir-139	hsa-mir-218	hsa-mir-375	hsa-mir-133b	hsa-mir-196b	hsa-let-7g	hsa-mir-224	hsa-mir-424	hsa-mir-196a	hsa-mir-486	hsa-mir-10a	hsa-mir-218	hsa-mir-424	hsa-mir-134	hsa-mir-99a	hsa-mir-26b	hsa-mir-28	hsa-mir-320a	hsa-mir-99a	hsa-mir-133b	hsa-mir-193b	hsa-mir-193a	hsa-mir-16-1	hsa-mir-101	hsa-mir-96	hsa-mir-199a	hsa-mir-99a	hsa-mir-141	hsa-mir-212	hsa-mir-335	hsa-mir-199b	hsa-mir-141	hsa-mir-483	hsa-mir-224	hsa-mir-212	hsa-mir-33a	hsa-mir-320a
hsa-mir-494	hsa-mir-130b	hsa-mir-499	hsa-mir-218	hsa-mir-193a	hsa-mir-342	hsa-mir-16-1	hsa-mir-494	hsa-mir-181c	hsa-mir-483	hsa-mir-137	hsa-mir-10a	hsa-mir-196b	hsa-mir-26b	hsa-mir-7	hsa-mir-19b	hsa-mir-494	hsa-mir-494	hsa-mir-218	hsa-mir-138	hsa-mir-149	hsa-mir-424	hsa-mir-96	hsa-mir-296	hsa-mir-193b	hsa-mir-191	hsa-mir-128	hsa-mir-494	hsa-mir-499	hsa-mir-381	hsa-mir-30c	hsa-mir-483	hsa-mir-149	hsa-mir-212	hsa-mir-186	hsa-mir-451	hsa-mir-199b	hsa-mir-181b	hsa-mir-25	hsa-mir-199b	hsa-mir-378	hsa-mir-10a	hsa-mir-19b	hsa-mir-149	hsa-mir-139	hsa-mir-494	hsa-mir-193b	hsa-mir-138	hsa-mir-215	hsa-mir-134
hsa-mir-134	hsa-mir-320a	hsa-mir-98	hsa-mir-224	hsa-mir-135b	hsa-mir-99a	hsa-mir-130b	hsa-mir-196b	hsa-mir-134	hsa-mir-186	hsa-mir-378	hsa-mir-30b	hsa-mir-130b	hsa-mir-486	hsa-mir-224	hsa-mir-25	hsa-mir-424	hsa-mir-483	hsa-mir-342	hsa-mir-193b	hsa-mir-451	hsa-mir-10a	hsa-mir-451	hsa-mir-197	hsa-mir-429	hsa-mir-133b	hsa-mir-185	hsa-mir-199b	hsa-mir-196b	hsa-mir-495	hsa-mir-224	hsa-mir-10a	hsa-mir-499	hsa-mir-30b	hsa-mir-503	hsa-mir-99a	hsa-mir-98	hsa-mir-149	hsa-mir-10a	hsa-mir-193b	hsa-mir-200a	hsa-mir-135b	hsa-mir-370	hsa-mir-424	hsa-mir-423	hsa-mir-149	hsa-let-7g	hsa-mir-96	hsa-mir-18b	hsa-mir-20b
hsa-mir-218	hsa-mir-30b	hsa-mir-483	hsa-mir-141	hsa-mir-30b	hsa-mir-149	hsa-mir-193b	hsa-mir-130b	hsa-mir-99b	hsa-mir-98	hsa-mir-140	hsa-mir-494	hsa-mir-137	hsa-mir-494	hsa-mir-130b	hsa-mir-7	hsa-mir-483	hsa-mir-320a	hsa-mir-212	hsa-mir-149	hsa-mir-133b	hsa-mir-320a	hsa-mir-494	hsa-mir-373	hsa-mir-101	hsa-mir-497	hsa-mir-16-1	hsa-mir-149	hsa-mir-141	hsa-mir-367	hsa-mir-424	hsa-mir-100	hsa-mir-193a	hsa-mir-196b	hsa-mir-373	hsa-mir-320a	hsa-mir-224	hsa-mir-342	hsa-let-7c	hsa-mir-486	hsa-mir-199b	hsa-mir-196a	hsa-mir-196a	hsa-mir-16-1	hsa-mir-497	hsa-mir-200a	hsa-mir-212	hsa-mir-99a	hsa-mir-28	hsa-mir-139
hsa-mir-212	hsa-mir-494	hsa-mir-335	hsa-mir-19b	hsa-mir-196b	hsa-mir-20b	hsa-mir-133b	hsa-mir-98	hsa-mir-296	hsa-mir-137	hsa-mir-186	hsa-mir-19b	hsa-mir-30c	hsa-mir-19b	hsa-mir-99a	hsa-mir-486	hsa-mir-499	hsa-mir-19b	hsa-mir-193b	hsa-mir-127	hsa-mir-181c	hsa-mir-99a	hsa-mir-335	hsa-mir-499	hsa-mir-133b	hsa-mir-193a	hsa-mir-483	hsa-mir-486	hsa-mir-342	hsa-mir-423	hsa-mir-193a	hsa-mir-130b	hsa-mir-101	hsa-let-7e	hsa-mir-429	hsa-mir-212	hsa-mir-140	hsa-mir-204	hsa-mir-7	hsa-mir-378	hsa-mir-10a	hsa-mir-30d	hsa-mir-141	hsa-mir-483	hsa-mir-378	hsa-mir-218	hsa-mir-99a	hsa-mir-451	hsa-mir-185	hsa-mir-185
hsa-mir-424	hsa-mir-20b	hsa-mir-133b	hsa-mir-494	hsa-mir-26b	hsa-mir-130b	hsa-mir-224	hsa-mir-191	hsa-mir-128	hsa-mir-499	hsa-mir-191	hsa-mir-193a	hsa-mir-191	hsa-mir-335	hsa-mir-133b	hsa-mir-451	hsa-mir-193a	hsa-mir-133b	hsa-mir-10a	hsa-mir-193a	hsa-let-7e	hsa-mir-224	hsa-let-7e	hsa-mir-186	hsa-mir-196b	hsa-mir-212	hsa-mir-204	hsa-mir-424	hsa-mir-133b	hsa-mir-32	hsa-mir-499	hsa-let-7e	hsa-mir-483	hsa-mir-181b	hsa-mir-30d	hsa-mir-218	hsa-mir-320a	hsa-mir-451	hsa-mir-196a	hsa-mir-138	hsa-mir-486	hsa-mir-215	hsa-mir-212	hsa-mir-99a	hsa-mir-186	hsa-mir-101	hsa-mir-96	hsa-mir-98	hsa-mir-503	hsa-mir-135a
hsa-mir-451	hsa-mir-486	hsa-mir-196a	hsa-mir-134	hsa-mir-191	hsa-mir-7	hsa-mir-335	hsa-mir-497	hsa-mir-18b	hsa-mir-127	hsa-mir-196b	hsa-mir-134	hsa-mir-212	hsa-mir-107	hsa-mir-106a	hsa-mir-139	hsa-mir-19b	hsa-mir-424	hsa-mir-16-1	hsa-mir-483	hsa-mir-196b	hsa-mir-96	hsa-mir-130b	hsa-mir-494	hsa-mir-149	hsa-mir-30c	hsa-mir-149	hsa-mir-193a	hsa-mir-181b	hsa-mir-491	hsa-mir-19b	hsa-mir-494	hsa-mir-30c	hsa-mir-140	hsa-mir-423	hsa-mir-199b	hsa-mir-451	hsa-mir-7	hsa-mir-10b	hsa-mir-494	hsa-mir-149	hsa-mir-103	hsa-mir-140	hsa-mir-212	hsa-mir-193a	hsa-mir-224	hsa-mir-7	hsa-mir-10a	hsa-mir-134	hsa-mir-137
hsa-mir-99a	hsa-mir-7	hsa-mir-130b	hsa-mir-99a	hsa-mir-212	hsa-mir-494	hsa-mir-494	hsa-mir-499	hsa-mir-217	hsa-mir-139	hsa-mir-499	hsa-mir-130b	hsa-let-7f	hsa-mir-7	hsa-mir-140	hsa-mir-197	hsa-mir-320a	hsa-let-7e	hsa-mir-140	hsa-mir-101	hsa-mir-449a	hsa-mir-218	hsa-mir-7	hsa-mir-127	hsa-mir-98	hsa-mir-130b	hsa-mir-451	hsa-mir-342	hsa-mir-10b	hsa-mir-330	hsa-mir-451	hsa-mir-139	hsa-mir-191	hsa-mir-133b	hsa-mir-99b	hsa-mir-20b	hsa-mir-212	hsa-mir-191	hsa-mir-141	hsa-mir-20b	hsa-mir-212	hsa-mir-191	hsa-mir-424	hsa-mir-200a	hsa-mir-20b	hsa-mir-138	hsa-mir-483	hsa-mir-193b	hsa-mir-296	hsa-mir-18b
hsa-mir-483	hsa-mir-373	hsa-mir-199b	hsa-mir-499	hsa-mir-483	hsa-mir-499	hsa-mir-212	hsa-mir-135b	hsa-mir-708	hsa-mir-103	hsa-mir-215	hsa-mir-196a	hsa-mir-423	hsa-mir-196b	hsa-let-7e	hsa-mir-141	hsa-mir-140	hsa-mir-152	hsa-mir-138	hsa-mir-342	hsa-mir-218	hsa-mir-184	hsa-mir-98	hsa-mir-152	hsa-mir-486	hsa-mir-152	hsa-mir-99a	hsa-mir-497	hsa-mir-98	hsa-mir-33b	hsa-mir-140	hsa-mir-218	hsa-mir-423	hsa-mir-451	hsa-mir-185	hsa-mir-138	hsa-mir-130b	hsa-mir-193a	hsa-mir-451	hsa-mir-193a	hsa-mir-30d	hsa-mir-320a	hsa-mir-103	hsa-mir-320a	hsa-mir-10a	hsa-mir-10a	hsa-mir-320a	hsa-mir-19b	hsa-mir-423	hsa-mir-296
hsa-mir-320a	hsa-mir-10a	hsa-mir-320a	hsa-let-7e	hsa-mir-342	hsa-mir-429	hsa-mir-140	hsa-mir-212	hsa-mir-590	hsa-mir-18b	hsa-mir-92b	hsa-mir-335	hsa-mir-140	hsa-mir-99a	hsa-mir-429	hsa-mir-134	hsa-mir-218	hsa-mir-135b	hsa-mir-130b	hsa-mir-96	hsa-mir-92b	hsa-mir-139	hsa-mir-424	hsa-mir-370	hsa-mir-130b	hsa-mir-127	hsa-mir-141	hsa-mir-499	hsa-mir-30c	hsa-mir-452	hsa-mir-196b	hsa-mir-140	hsa-mir-199b	hsa-mir-494	hsa-mir-33a	hsa-mir-193b	hsa-mir-193a	hsa-mir-30c	hsa-mir-185	hsa-mir-101	hsa-mir-451	hsa-mir-127	hsa-mir-30e	hsa-mir-218	hsa-mir-197	hsa-mir-212	hsa-mir-10a	hsa-mir-494	hsa-mir-137	hsa-mir-449a
hsa-mir-140	hsa-mir-193a	hsa-mir-429	hsa-mir-7	hsa-mir-19b	hsa-mir-373	hsa-mir-30c	hsa-mir-140	hsa-mir-148b	hsa-mir-20b	hsa-mir-197	hsa-mir-451	hsa-mir-152	hsa-mir-140	hsa-mir-373	hsa-mir-101	hsa-mir-101	hsa-mir-127	hsa-mir-503	hsa-mir-19b	hsa-mir-199b	hsa-mir-335	hsa-mir-429	hsa-mir-133b	hsa-mir-483	hsa-mir-19b	hsa-mir-7	hsa-mir-127	hsa-mir-191	hsa-mir-383	hsa-mir-103	hsa-mir-424	hsa-mir-7	hsa-mir-378	hsa-mir-135a	hsa-mir-424	hsa-mir-7	hsa-mir-483	hsa-mir-342	hsa-mir-134	hsa-mir-20b	hsa-mir-503	hsa-mir-429	hsa-mir-193a	hsa-mir-135b	hsa-mir-99a	hsa-mir-423	hsa-mir-139	hsa-mir-92b	hsa-mir-99b
hsa-mir-224	hsa-mir-424	hsa-mir-212	hsa-mir-101	hsa-mir-424	hsa-mir-140	hsa-mir-193a	hsa-mir-378	hsa-mir-423	hsa-let-7f	hsa-mir-30c	hsa-mir-186	hsa-mir-28	hsa-mir-499	hsa-mir-149	hsa-mir-218	hsa-mir-185	hsa-mir-191	hsa-mir-30c	hsa-mir-424	hsa-mir-130b	hsa-mir-20b	hsa-mir-499	hsa-mir-30d	hsa-mir-499	hsa-mir-320a	hsa-mir-98	hsa-mir-140	hsa-mir-193b	hsa-mir-363	hsa-let-7f	hsa-mir-7	hsa-mir-378	hsa-mir-10a	hsa-mir-137	hsa-mir-224	hsa-mir-378	hsa-mir-212	hsa-mir-429	hsa-mir-30d	hsa-mir-497	hsa-mir-328	hsa-mir-483	hsa-mir-224	hsa-mir-134	hsa-mir-139	hsa-mir-193a	hsa-mir-483	hsa-mir-135a	hsa-mir-30d
hsa-mir-130b	hsa-mir-212	hsa-mir-135b	hsa-mir-137	hsa-let-7e	hsa-mir-98	hsa-mir-98	hsa-mir-328	hsa-mir-367	hsa-mir-320a	hsa-mir-483	hsa-mir-497	hsa-mir-139	hsa-mir-98	hsa-mir-499	hsa-mir-140	hsa-mir-149	hsa-mir-140	hsa-mir-196a	hsa-mir-486	hsa-mir-141	hsa-mir-378	hsa-mir-193a	hsa-mir-497	hsa-mir-186	hsa-mir-139	hsa-mir-224	hsa-mir-130b	hsa-mir-483	hsa-mir-326	hsa-mir-139	hsa-mir-196a	hsa-mir-429	hsa-mir-130b	hsa-mir-708	hsa-mir-10a	hsa-mir-429	hsa-mir-133b	hsa-mir-191	hsa-mir-10a	hsa-mir-139	hsa-mir-134	hsa-let-7f	hsa-mir-138	hsa-mir-320a	hsa-mir-335	hsa-mir-218	hsa-mir-7	hsa-mir-708	hsa-mir-423
hsa-mir-185	hsa-mir-196b	hsa-mir-152	hsa-mir-320a	hsa-mir-373	hsa-mir-424	hsa-mir-429	hsa-mir-483	hsa-mir-338	hsa-mir-328	hsa-mir-139	hsa-mir-7	hsa-mir-429	hsa-mir-16-1	hsa-mir-212	hsa-mir-185	hsa-mir-7	hsa-mir-373	hsa-mir-152	hsa-mir-494	hsa-mir-381	hsa-mir-199b	hsa-mir-19b	hsa-let-7f	hsa-mir-30c	hsa-mir-197	hsa-mir-130b	hsa-mir-137	hsa-mir-107	hsa-mir-455	hsa-mir-196a	hsa-mir-193a	hsa-mir-196a	hsa-mir-373	hsa-mir-92b	hsa-mir-140	hsa-mir-10a	hsa-mir-10a	hsa-mir-449a	hsa-mir-197	hsa-mir-218	hsa-mir-20b	hsa-mir-139	hsa-mir-130b	hsa-mir-335	hsa-mir-134	hsa-mir-20b	hsa-mir-196a	hsa-mir-128	hsa-mir-30e
hsa-mir-101	hsa-mir-98	hsa-mir-140	hsa-mir-196a	hsa-mir-152	hsa-mir-196a	hsa-mir-127	hsa-mir-139	hsa-mir-92b	hsa-mir-181c	hsa-mir-449a	hsa-mir-212	hsa-mir-497	hsa-mir-181b	hsa-mir-483	hsa-mir-99a	hsa-mir-128	hsa-mir-497	hsa-mir-373	hsa-mir-30c	hsa-mir-134	hsa-mir-141	hsa-mir-185	hsa-mir-135b	hsa-mir-140	hsa-mir-186	hsa-let-7e	hsa-mir-429	hsa-mir-494	hsa-mir-449b	hsa-mir-137	hsa-mir-133b	hsa-mir-130b	hsa-mir-320a	hsa-mir-33b	hsa-mir-134	hsa-mir-99a	hsa-mir-19b	hsa-mir-497	hsa-mir-212	hsa-mir-99b	hsa-mir-196b	hsa-mir-320a	hsa-mir-10a	hsa-mir-370	hsa-mir-378	hsa-mir-25	hsa-mir-196b	hsa-mir-99b	hsa-mir-92b
hsa-mir-10a	hsa-mir-497	hsa-mir-373	hsa-mir-185	hsa-mir-127	hsa-mir-483	hsa-mir-101	hsa-mir-320a	hsa-mir-330	hsa-mir-185	hsa-mir-320a	hsa-mir-483	hsa-mir-20b	hsa-mir-342	hsa-mir-193a	hsa-mir-128	hsa-mir-98	hsa-mir-130b	hsa-mir-133b	hsa-mir-449a	hsa-mir-148b	hsa-mir-193a	hsa-mir-212	hsa-mir-185	hsa-mir-20b	hsa-mir-135b	hsa-mir-148b	hsa-mir-152	hsa-mir-128	hsa-mir-506	hsa-mir-10a	hsa-mir-373	hsa-mir-98	hsa-mir-199b	hsa-mir-495	hsa-mir-497	hsa-mir-497	hsa-mir-424	hsa-mir-149	hsa-mir-320a	hsa-mir-134	hsa-mir-135a	hsa-mir-10a	hsa-mir-497	hsa-mir-193b	hsa-mir-130b	hsa-mir-185	hsa-mir-133b	hsa-mir-449a	hsa-mir-495
hsa-mir-127	hsa-mir-483	hsa-mir-378	hsa-mir-191	hsa-mir-140	hsa-mir-193a	hsa-mir-10a	hsa-mir-30c	hsa-mir-491	hsa-mir-296	hsa-mir-181c	hsa-mir-196b	hsa-mir-135b	hsa-mir-193b	hsa-mir-370	hsa-mir-130b	hsa-mir-130b	hsa-mir-328	hsa-mir-372	hsa-mir-186	hsa-mir-99a	hsa-mir-130b	hsa-mir-186	hsa-mir-503	hsa-mir-320a	hsa-mir-196b	hsa-mir-193a	hsa-mir-378	hsa-mir-328	hsa-mir-377	hsa-mir-378	hsa-mir-429	hsa-mir-127	hsa-mir-429	hsa-mir-339	hsa-mir-7	hsa-mir-20b	hsa-mir-215	hsa-mir-19b	hsa-mir-130b	hsa-mir-224	hsa-mir-30e	hsa-mir-130b	hsa-mir-101	hsa-mir-130b	hsa-mir-185	hsa-mir-127	hsa-mir-424	hsa-mir-30d	hsa-mir-326
hsa-mir-199b	hsa-mir-191	hsa-mir-497	hsa-mir-497	hsa-mir-320a	hsa-mir-320a	hsa-mir-483	hsa-mir-152	hsa-mir-381	hsa-mir-135a	hsa-mir-135a	hsa-mir-152	hsa-mir-328	hsa-mir-193a	hsa-mir-33a	hsa-mir-193a	hsa-mir-99a	hsa-mir-378	hsa-mir-499	hsa-mir-16-1	hsa-mir-10a	hsa-mir-30c	hsa-mir-20b	hsa-mir-140	hsa-mir-10a	hsa-let-7f	hsa-mir-218	hsa-let-7f	hsa-mir-20b	hsa-mir-372	hsa-mir-30e	hsa-mir-378	hsa-mir-140	hsa-mir-185	hsa-mir-377	hsa-mir-139	hsa-mir-127	hsa-mir-196b	hsa-mir-204	hsa-mir-30c	hsa-mir-186	hsa-mir-370	hsa-mir-373	hsa-mir-127	hsa-mir-30c	hsa-mir-193b	hsa-mir-184	hsa-mir-130b	hsa-mir-32	hsa-mir-377
hsa-mir-378	hsa-mir-135b	hsa-mir-137	hsa-mir-370	hsa-mir-130b	hsa-mir-191	hsa-mir-185	hsa-mir-373	hsa-mir-372	hsa-mir-134	hsa-mir-328	hsa-mir-191	hsa-mir-378	hsa-mir-127	hsa-mir-19b	hsa-mir-127	hsa-mir-224	hsa-mir-197	hsa-mir-101	hsa-mir-152	hsa-mir-191	hsa-mir-103	hsa-mir-133b	hsa-mir-320a	hsa-mir-191	hsa-mir-99b	hsa-mir-196a	hsa-mir-139	hsa-mir-99a	hsa-mir-302b	hsa-mir-33a	hsa-mir-499	hsa-mir-320a	hsa-mir-497	hsa-mir-449a	hsa-mir-141	hsa-mir-196a	hsa-mir-499	hsa-mir-99a	hsa-mir-103	hsa-mir-138	hsa-mir-139	hsa-mir-215	hsa-mir-20b	hsa-mir-103	hsa-mir-140	hsa-mir-196b	hsa-mir-429	hsa-mir-326	hsa-mir-381
hsa-mir-497	hsa-mir-127	hsa-mir-186	hsa-mir-127	hsa-mir-497	hsa-mir-10a	hsa-mir-20b	hsa-mir-20b	hsa-mir-326	hsa-mir-140	hsa-mir-103	hsa-let-7e	hsa-mir-186	hsa-mir-197	hsa-mir-127	hsa-mir-10a	hsa-mir-30c	hsa-mir-103	hsa-mir-127	hsa-mir-140	hsa-mir-491	hsa-mir-483	hsa-mir-140	hsa-mir-181c	hsa-mir-127	hsa-mir-378	hsa-mir-219	hsa-mir-196a	hsa-let-7f	hsa-mir-574	hsa-mir-497	hsa-mir-33a	hsa-mir-373	hsa-mir-7	hsa-mir-383	hsa-mir-423	hsa-mir-139	hsa-mir-20b	hsa-mir-98	hsa-mir-370	hsa-mir-130b	hsa-let-7f	hsa-mir-199b	hsa-mir-30c	hsa-mir-196b	hsa-mir-497	hsa-mir-363	hsa-mir-193a	hsa-mir-30e	hsa-mir-449b
hsa-mir-193b	hsa-mir-140	hsa-mir-191	hsa-mir-152	hsa-mir-186	hsa-mir-497	hsa-mir-199b	hsa-mir-215	hsa-mir-211	hsa-mir-30d	hsa-mir-18b	hsa-mir-320a	hsa-mir-503	hsa-mir-370	hsa-mir-196a	hsa-mir-328	hsa-mir-127	hsa-mir-181c	hsa-mir-139	hsa-mir-320a	hsa-mir-30e	hsa-mir-137	hsa-mir-373	hsa-mir-32	hsa-mir-7	hsa-mir-98	hsa-mir-25	hsa-mir-320a	hsa-mir-503	hsa-mir-302a	hsa-mir-186	hsa-mir-181c	hsa-mir-497	hsa-mir-193a	hsa-mir-30e	hsa-mir-30e	hsa-mir-196b	hsa-mir-130b	hsa-mir-101	hsa-let-7f	hsa-mir-320a	hsa-mir-208	hsa-mir-338	hsa-mir-103	hsa-mir-7	hsa-mir-28	hsa-mir-130b	hsa-mir-197	hsa-mir-338	hsa-mir-383
hsa-mir-193a	hsa-mir-196a	hsa-mir-127	hsa-mir-483	hsa-mir-30c	hsa-mir-185	hsa-mir-320a	hsa-mir-186	hsa-mir-28	hsa-mir-370	hsa-mir-127	hsa-mir-378	hsa-mir-197	hsa-mir-320a	hsa-mir-98	hsa-mir-152	hsa-mir-196a	hsa-mir-20b	hsa-mir-185	hsa-mir-135b	hsa-mir-224	hsa-mir-497	hsa-mir-181c	hsa-mir-20b	hsa-mir-99b	hsa-mir-215	hsa-mir-197	hsa-mir-135b	hsa-mir-335	hsa-mir-652	hsa-mir-127	hsa-mir-137	hsa-mir-152	hsa-mir-127	hsa-mir-202	hsa-mir-378	hsa-mir-30c	hsa-mir-197	hsa-mir-494	hsa-mir-7	hsa-mir-184	hsa-mir-33a	hsa-mir-186	hsa-mir-134	hsa-mir-328	hsa-mir-320a	hsa-mir-196a	hsa-mir-373	hsa-mir-495	hsa-mir-590
hsa-mir-139	hsa-mir-378	hsa-mir-197	hsa-mir-10a	hsa-mir-378	hsa-mir-137	hsa-mir-196b	hsa-mir-127	hsa-mir-449b	hsa-mir-449a	hsa-mir-185	hsa-mir-140	hsa-mir-320a	hsa-mir-373	hsa-mir-20b	hsa-mir-33a	hsa-mir-134	hsa-mir-367	hsa-mir-20b	hsa-mir-98	hsa-mir-370	hsa-mir-185	hsa-mir-127	hsa-mir-135a	hsa-mir-152	hsa-mir-373	hsa-mir-449a	hsa-mir-181c	hsa-mir-10a	hsa-mir-211	hsa-mir-370	hsa-mir-30c	hsa-mir-181c	hsa-mir-483	hsa-mir-590	hsa-mir-185	hsa-mir-328	hsa-mir-373	hsa-mir-218	hsa-mir-135b	hsa-mir-101	hsa-mir-296	hsa-mir-423	hsa-mir-328	hsa-mir-363	hsa-mir-199b	hsa-mir-181c	hsa-mir-320a	hsa-mir-574	hsa-mir-629
hsa-mir-33a	hsa-mir-199b	hsa-mir-30c	hsa-mir-30c	hsa-mir-499	hsa-mir-378	hsa-mir-152	hsa-mir-30d	hsa-mir-32	hsa-mir-92b	hsa-mir-370	hsa-mir-139	hsa-mir-449a	hsa-mir-130b	hsa-mir-30c	hsa-mir-191	hsa-mir-137	hsa-mir-92b	hsa-mir-191	hsa-mir-191	hsa-let-7f	hsa-mir-32	hsa-mir-320a	hsa-mir-137	hsa-mir-135b	hsa-mir-140	hsa-mir-139	hsa-mir-20b	hsa-mir-152	hsa-mir-629	hsa-mir-20b	hsa-mir-320a	hsa-mir-20b	hsa-mir-30c	hsa-mir-211	hsa-mir-328	hsa-mir-103	hsa-mir-140	hsa-mir-193a	hsa-mir-99b	hsa-mir-140	hsa-mir-197	hsa-mir-30d	hsa-mir-140	hsa-mir-127	hsa-mir-373	hsa-mir-370	hsa-mir-191	hsa-mir-148b	hsa-mir-372
hsa-mir-135b	hsa-mir-152	hsa-let-7f	hsa-mir-429	hsa-let-7f	hsa-mir-128	hsa-mir-135a	hsa-let-7f	hsa-mir-455	hsa-mir-99b	hsa-mir-338	hsa-mir-135b	hsa-mir-103	hsa-mir-424	hsa-mir-491	hsa-mir-483	hsa-mir-497	hsa-mir-98	hsa-mir-497	hsa-mir-196a	hsa-mir-652	hsa-mir-328	hsa-mir-152	hsa-mir-30e	hsa-mir-19b	hsa-mir-370	hsa-mir-133b	hsa-mir-196b	hsa-mir-134	hsa-mir-124a	hsa-mir-199b	hsa-mir-185	hsa-mir-139	hsa-mir-499	hsa-mir-574	hsa-mir-101	hsa-mir-135a	hsa-mir-152	hsa-mir-30c	hsa-mir-152	hsa-mir-30e	hsa-mir-423	hsa-mir-127	hsa-mir-196a	hsa-mir-191	hsa-mir-429	hsa-mir-191	hsa-mir-370	hsa-mir-339	hsa-mir-330
hsa-mir-429	hsa-mir-139	hsa-mir-181c	hsa-mir-149	hsa-mir-370	hsa-mir-139	hsa-mir-373	hsa-mir-134	hsa-mir-629	hsa-mir-423	hsa-let-7f	hsa-mir-215	hsa-mir-127	hsa-mir-137	hsa-mir-186	hsa-mir-181c	hsa-mir-191	hsa-mir-215	hsa-mir-135b	hsa-mir-7	hsa-mir-103	hsa-let-7f	hsa-mir-215	hsa-mir-99b	hsa-mir-196a	hsa-mir-449a	hsa-mir-429	hsa-mir-186	hsa-mir-30e	hsa-mir-217	hsa-mir-483	hsa-mir-423	hsa-mir-137	hsa-mir-134	hsa-mir-181d	hsa-mir-103	hsa-mir-373	hsa-mir-494	hsa-mir-424	hsa-mir-28	hsa-mir-429	hsa-mir-137	hsa-mir-378	hsa-mir-423	hsa-mir-30e	hsa-mir-197	hsa-mir-378	hsa-mir-181c	hsa-mir-455	hsa-mir-338
hsa-mir-373	hsa-mir-30c	hsa-mir-328	hsa-mir-33a	hsa-mir-135a	hsa-mir-152	hsa-mir-497	hsa-mir-92b	hsa-mir-30e	hsa-mir-708	hsa-mir-28	hsa-mir-127	hsa-mir-135a	hsa-let-7f	hsa-mir-191	hsa-mir-491	hsa-mir-429	hsa-mir-30c	hsa-mir-199b	hsa-mir-99b	hsa-mir-196a	hsa-mir-181c	hsa-mir-33a	hsa-mir-449a	hsa-mir-30e	hsa-mir-20b	hsa-mir-10a	hsa-mir-373	hsa-mir-193a	hsa-mir-181d	hsa-mir-134	hsa-mir-98	hsa-mir-328	hsa-mir-152	hsa-mir-382	hsa-mir-130b	hsa-let-7f	hsa-mir-33a	hsa-mir-219	hsa-mir-191	hsa-mir-7	hsa-mir-140	hsa-mir-590	hsa-mir-186	hsa-mir-99b	hsa-mir-127	hsa-mir-30c	hsa-mir-30c	hsa-mir-377	hsa-mir-452
hsa-mir-20b	hsa-mir-197	hsa-mir-20b	hsa-mir-196b	hsa-mir-98	hsa-mir-134	hsa-mir-7	hsa-mir-181c	hsa-mir-383	hsa-mir-503	hsa-mir-367	hsa-mir-30c	hsa-mir-148b	hsa-mir-199b	hsa-mir-196b	hsa-let-7f	hsa-mir-370	hsa-mir-186	hsa-mir-423	hsa-mir-499	hsa-mir-181d	hsa-mir-28	hsa-mir-128	hsa-mir-134	hsa-mir-497	hsa-mir-185	hsa-mir-652	hsa-mir-185	hsa-mir-137	hsa-mir-331	hsa-mir-197	hsa-mir-328	hsa-let-7f	hsa-mir-98	hsa-mir-330	hsa-mir-197	hsa-mir-137	hsa-mir-139	hsa-mir-127	hsa-mir-215	hsa-mir-193b	hsa-mir-185	hsa-mir-497	hsa-mir-30d	hsa-mir-152	hsa-mir-363	hsa-mir-373	hsa-mir-152	hsa-mir-629	hsa-mir-363
hsa-mir-152	hsa-mir-137	hsa-mir-423	hsa-mir-491	hsa-mir-20b	hsa-mir-196b	hsa-mir-191	hsa-mir-449a	hsa-mir-452	hsa-mir-33a	hsa-mir-134	hsa-mir-185	hsa-mir-449b	hsa-mir-135a	hsa-mir-197	hsa-mir-378	hsa-mir-139	hsa-mir-338	hsa-mir-378	hsa-mir-134	hsa-mir-128	hsa-mir-197	hsa-mir-378	hsa-mir-363	hsa-mir-378	hsa-mir-135a	hsa-mir-19b	hsa-mir-135a	hsa-mir-33a	hsa-mir-382	hsa-mir-185	hsa-mir-20b	hsa-mir-103	hsa-mir-137	hsa-mir-148b	hsa-mir-193a	hsa-mir-186	hsa-mir-449a	hsa-mir-320a	hsa-mir-429	hsa-mir-423	hsa-mir-373	hsa-mir-20b	hsa-mir-429	hsa-mir-33a	hsa-mir-181c	hsa-mir-429	hsa-mir-137	hsa-mir-33b	hsa-mir-339
hsa-mir-30c	hsa-let-7f	hsa-mir-134	hsa-mir-140	hsa-mir-215	hsa-mir-449a	hsa-mir-186	hsa-mir-296	hsa-mir-33b	hsa-mir-506	hsa-mir-184	hsa-mir-197	hsa-mir-30d	hsa-mir-134	hsa-mir-424	hsa-mir-30c	hsa-mir-491	hsa-mir-135a	hsa-mir-520a	hsa-mir-199b	hsa-mir-708	hsa-mir-92b	hsa-mir-483	hsa-mir-128	hsa-mir-449a	hsa-mir-28	hsa-mir-152	hsa-mir-370	hsa-mir-370	hsa-mir-187	hsa-mir-152	hsa-mir-199b	hsa-mir-185	hsa-mir-191	hsa-mir-455	hsa-mir-137	hsa-mir-185	hsa-mir-186	hsa-mir-139	hsa-mir-127	hsa-mir-28	hsa-mir-184	hsa-mir-148b	hsa-mir-191	hsa-mir-503	hsa-mir-135b	hsa-mir-197	hsa-mir-33a	hsa-mir-217	hsa-mir-202
hsa-mir-370	hsa-mir-449a	hsa-mir-296	hsa-mir-424	hsa-mir-99b	hsa-let-7f	hsa-let-7f	hsa-mir-185	hsa-mir-219	hsa-mir-367	hsa-mir-503	hsa-mir-20b	hsa-mir-373	hsa-mir-152	hsa-mir-10a	hsa-mir-320a	hsa-mir-10a	hsa-mir-339	hsa-mir-99b	hsa-mir-20b	hsa-mir-18b	hsa-mir-215	hsa-mir-139	hsa-mir-92b	hsa-mir-139	hsa-mir-449b	hsa-mir-30c	hsa-mir-99b	hsa-mir-1246	hsa-mir-202	hsa-mir-181c	hsa-mir-148b	hsa-mir-186	hsa-mir-184	hsa-mir-452	hsa-mir-370	hsa-mir-28	hsa-mir-497	hsa-mir-181c	hsa-mir-137	hsa-mir-185	hsa-mir-181c	hsa-mir-137	hsa-mir-139	hsa-mir-28	hsa-mir-370	hsa-mir-99b	hsa-mir-199b	hsa-mir-590	hsa-mir-367
hsa-mir-99b	hsa-mir-499	hsa-mir-103	hsa-mir-98	hsa-mir-103	hsa-mir-127	hsa-mir-139	hsa-mir-135a	hsa-mir-339	hsa-mir-338	hsa-mir-296	hsa-mir-449a	hsa-mir-33a	hsa-mir-328	hsa-mir-139	hsa-mir-137	hsa-mir-378	hsa-mir-370	hsa-mir-483	hsa-mir-139	hsa-mir-185	hsa-mir-127	hsa-mir-497	hsa-mir-28	hsa-mir-373	hsa-mir-103	hsa-mir-33a	hsa-mir-191	hsa-mir-7	hsa-mir-184	hsa-mir-215	hsa-mir-103	hsa-mir-215	hsa-mir-139	hsa-mir-367	hsa-mir-127	hsa-mir-184	hsa-mir-185	hsa-mir-103	hsa-mir-423	hsa-mir-328	hsa-mir-367	hsa-mir-503	hsa-mir-135b	hsa-mir-184	hsa-mir-328	hsa-mir-574	hsa-mir-135b	hsa-mir-331	hsa-mir-506
hsa-mir-328	hsa-mir-103	hsa-mir-185	hsa-let-7f	hsa-mir-503	hsa-mir-30c	hsa-mir-196a	hsa-mir-18b	hsa-mir-495	hsa-mir-148b	hsa-mir-128	hsa-mir-383	hsa-mir-185	hsa-mir-135b	hsa-mir-134	hsa-mir-497	hsa-mir-199b	hsa-mir-30d	hsa-mir-486	hsa-mir-497	hsa-mir-197	hsa-mir-30d	hsa-mir-135b	hsa-mir-372	hsa-mir-185	hsa-mir-134	hsa-mir-494	hsa-mir-92b	hsa-mir-127	hsa-mir-625	hsa-mir-328	hsa-mir-152	hsa-mir-370	hsa-mir-135b	hsa-mir-491	hsa-mir-191	hsa-mir-191	hsa-mir-199b	hsa-mir-330	hsa-mir-328	hsa-mir-135b	hsa-mir-330	hsa-mir-185	hsa-mir-135a	hsa-mir-30d	hsa-mir-186	hsa-mir-33a	hsa-mir-378	hsa-mir-372	hsa-mir-219
hsa-mir-197	hsa-mir-181c	hsa-mir-18b	hsa-mir-199b	hsa-mir-328	hsa-mir-370	hsa-mir-30d	hsa-mir-367	hsa-mir-574	hsa-mir-372	hsa-mir-423	hsa-mir-499	hsa-mir-495	hsa-mir-33a	hsa-mir-152	hsa-mir-196b	hsa-let-7f	hsa-mir-449a	hsa-mir-449b	hsa-mir-367	hsa-mir-186	hsa-mir-128	hsa-mir-199b	hsa-mir-708	hsa-mir-199b	hsa-mir-491	hsa-mir-196b	hsa-mir-30c	hsa-mir-197	hsa-mir-340	hsa-mir-30d	hsa-mir-127	hsa-mir-135b	hsa-mir-370	hsa-mir-302a	hsa-mir-30c	hsa-mir-18b	hsa-let-7f	hsa-mir-652	hsa-mir-135a	hsa-mir-370	hsa-mir-92b	hsa-mir-28	hsa-mir-7	hsa-mir-185	hsa-mir-152	hsa-mir-199b	hsa-mir-497	hsa-mir-367	hsa-mir-217
hsa-mir-196a	hsa-mir-503	hsa-mir-184	hsa-mir-103	hsa-mir-296	hsa-mir-135b	hsa-mir-503	hsa-mir-339	hsa-mir-124a	hsa-mir-128	hsa-mir-363	hsa-mir-137	hsa-mir-92b	hsa-mir-20b	hsa-mir-137	hsa-mir-199b	hsa-mir-33a	hsa-mir-18b	hsa-let-7f	hsa-mir-135a	hsa-mir-152	hsa-mir-134	hsa-mir-423	hsa-mir-330	hsa-mir-503	hsa-mir-499	hsa-mir-191	hsa-mir-197	hsa-mir-449a	hsa-mir-1246	hsa-mir-373	hsa-mir-134	hsa-mir-503	hsa-mir-197	hsa-mir-128	hsa-mir-30d	hsa-mir-370	hsa-mir-378	hsa-mir-196b	hsa-mir-140	hsa-mir-373	hsa-mir-28	hsa-mir-296	hsa-mir-197	hsa-mir-215	hsa-mir-196b	hsa-mir-497	hsa-mir-185	hsa-mir-449b	hsa-mir-302b
hsa-mir-137	hsa-mir-185	hsa-mir-135a	hsa-mir-193a	hsa-mir-367	hsa-mir-33a	hsa-mir-28	hsa-mir-184	hsa-mir-302b	hsa-mir-28	hsa-mir-449b	hsa-mir-98	hsa-mir-181c	hsa-mir-30c	hsa-mir-103	hsa-mir-196a	hsa-mir-373	hsa-mir-128	hsa-mir-30d	hsa-mir-449b	hsa-mir-28	hsa-mir-186	hsa-mir-32	hsa-mir-590	hsa-mir-184	hsa-mir-181c	hsa-mir-127	hsa-mir-423	hsa-mir-139	hsa-mir-198	hsa-mir-449a	hsa-mir-497	hsa-mir-197	hsa-mir-181c	hsa-mir-32	hsa-mir-135b	hsa-mir-449b	hsa-mir-98	hsa-mir-199b	hsa-mir-30e	hsa-mir-152	hsa-mir-449a	hsa-mir-193a	hsa-mir-99b	hsa-mir-429	hsa-mir-30c	hsa-mir-503	hsa-let-7f	hsa-mir-491	hsa-mir-455
hsa-mir-103	hsa-mir-186	hsa-mir-449a	hsa-mir-139	hsa-mir-449a	hsa-mir-181c	hsa-mir-30e	hsa-mir-103	hsa-mir-302a	hsa-mir-339	hsa-mir-381	hsa-mir-103	hsa-mir-18b	hsa-mir-128	hsa-mir-128	hsa-mir-20b	hsa-mir-152	hsa-mir-499	hsa-mir-98	hsa-mir-148b	hsa-mir-219	hsa-mir-296	hsa-mir-370	hsa-mir-629	hsa-mir-134	hsa-mir-367	hsa-mir-302a	hsa-mir-103	hsa-mir-373	hsa-mir-410	hsa-mir-99b	hsa-mir-197	hsa-mir-367	hsa-mir-33a	hsa-mir-449b	hsa-mir-296	hsa-mir-33a	hsa-mir-491	hsa-mir-133b	hsa-mir-363	hsa-mir-196a	hsa-mir-381	hsa-mir-18b	hsa-mir-208	hsa-mir-373	hsa-mir-193a	hsa-let-7f	hsa-mir-20b	hsa-mir-184	hsa-mir-410
hsa-mir-7	hsa-mir-423	hsa-mir-215	hsa-mir-181c	hsa-mir-134	hsa-mir-199b	hsa-mir-134	hsa-mir-452	hsa-mir-410	hsa-mir-491	hsa-mir-708	hsa-mir-503	hsa-mir-33b	hsa-mir-184	hsa-mir-378	hsa-mir-495	hsa-mir-99b	hsa-mir-134	hsa-mir-135a	hsa-mir-185	hsa-mir-378	hsa-mir-152	hsa-mir-449a	hsa-mir-423	hsa-mir-197	hsa-mir-328	hsa-mir-497	hsa-mir-30e	hsa-mir-186	hsa-mir-432	hsa-mir-423	hsa-mir-191	hsa-mir-211	hsa-let-7f	hsa-mir-372	hsa-mir-377	hsa-mir-134	hsa-mir-135b	hsa-mir-186	hsa-mir-196a	hsa-mir-127	hsa-mir-128	hsa-mir-328	hsa-mir-370	hsa-mir-196a	hsa-mir-103	hsa-mir-92b	hsa-mir-423	hsa-mir-302a	hsa-mir-32
hsa-mir-135a	hsa-mir-135a	hsa-mir-92b	hsa-mir-148b	hsa-mir-185	hsa-mir-186	hsa-mir-449a	hsa-mir-503	hsa-mir-363	hsa-mir-363	hsa-mir-495	hsa-mir-296	hsa-mir-296	hsa-mir-423	hsa-mir-497	hsa-mir-373	hsa-mir-1246	hsa-let-7f	hsa-mir-708	hsa-mir-503	hsa-mir-33a	hsa-mir-370	hsa-mir-134	hsa-mir-211	hsa-mir-372	hsa-mir-423	hsa-mir-363	hsa-mir-215	hsa-mir-196a	hsa-mir-302c	hsa-mir-135b	hsa-mir-135b	hsa-mir-28	hsa-mir-20b	hsa-mir-338	hsa-let-7f	hsa-mir-449a	hsa-mir-134	hsa-let-7f	hsa-mir-503	hsa-mir-103	hsa-mir-18b	hsa-mir-219	hsa-mir-33a	hsa-mir-296	hsa-mir-196a	hsa-mir-137	hsa-mir-186	hsa-mir-383	hsa-mir-331
hsa-mir-184	hsa-mir-30d	hsa-mir-370	hsa-mir-373	hsa-mir-217	hsa-mir-215	hsa-mir-137	hsa-mir-449b	hsa-mir-184	hsa-mir-326	hsa-mir-383	hsa-mir-135a	hsa-mir-708	hsa-mir-495	hsa-mir-181c	hsa-mir-338	hsa-mir-196b	hsa-mir-449b	hsa-mir-449a	hsa-mir-215	hsa-mir-30d	hsa-mir-373	hsa-let-7f	hsa-mir-574	hsa-mir-302a	hsa-mir-495	hsa-mir-20b	hsa-mir-328	hsa-mir-574	hsa-mir-361	hsa-mir-135a	hsa-mir-302a	hsa-mir-99b	hsa-mir-128	hsa-mir-187	hsa-mir-429	hsa-mir-197	hsa-mir-320a	hsa-mir-20b	hsa-mir-196b	hsa-mir-33a	hsa-mir-32	hsa-mir-363	hsa-mir-185	hsa-mir-181c	hsa-mir-1246	hsa-mir-215	hsa-mir-328	hsa-mir-506	hsa-mir-491
hsa-mir-196b	hsa-mir-134	hsa-mir-30d	hsa-mir-378	hsa-mir-148b	hsa-mir-491	hsa-mir-328	hsa-mir-370	hsa-mir-1246	hsa-mir-211	hsa-mir-372	hsa-mir-92b	hsa-mir-99b	hsa-mir-191	hsa-let-7f	hsa-mir-99b	hsa-mir-20b	hsa-mir-708	hsa-mir-19b	hsa-mir-197	hsa-mir-373	hsa-mir-503	hsa-mir-99b	hsa-mir-625	hsa-mir-370	hsa-mir-33a	hsa-mir-1246	hsa-mir-495	hsa-mir-187	hsa-mir-509	hsa-mir-296	hsa-mir-186	hsa-mir-372	hsa-mir-449a	hsa-mir-302b	hsa-mir-92b	hsa-mir-128	hsa-mir-128	hsa-mir-363	hsa-mir-185	hsa-mir-296	hsa-mir-495	hsa-mir-128	hsa-mir-152	hsa-let-7f	hsa-mir-33a	hsa-mir-152	hsa-mir-99b	hsa-mir-381	hsa-mir-382
hsa-mir-30d	hsa-mir-370	hsa-mir-338	hsa-mir-20b	hsa-mir-30d	hsa-mir-197	hsa-mir-135b	hsa-mir-363	hsa-mir-625	hsa-mir-217	hsa-mir-330	hsa-mir-302b	hsa-mir-215	hsa-mir-367	hsa-mir-30d	hsa-mir-363	hsa-mir-328	hsa-mir-99b	hsa-mir-491	hsa-let-7f	hsa-mir-423	hsa-mir-326	hsa-mir-137	hsa-mir-33b	hsa-mir-103	hsa-mir-128	hsa-mir-181c	hsa-mir-18b	hsa-mir-429	hsa-mir-362	hsa-mir-33b	hsa-mir-28	hsa-mir-134	hsa-mir-103	hsa-mir-629	hsa-mir-135a	hsa-mir-99b	hsa-mir-127	hsa-mir-99b	hsa-mir-186	hsa-mir-197	hsa-mir-1246	hsa-mir-708	hsa-mir-184	hsa-mir-18b	hsa-mir-30e	hsa-mir-328	hsa-mir-128	hsa-mir-452	hsa-mir-302a
hsa-mir-296	hsa-mir-128	hsa-mir-302a	hsa-mir-449a	hsa-mir-92b	hsa-mir-296	hsa-mir-33a	hsa-mir-338	hsa-mir-340	hsa-mir-449b	hsa-mir-452	hsa-mir-491	hsa-mir-134	hsa-mir-491	hsa-mir-503	hsa-mir-449a	hsa-mir-186	hsa-mir-330	hsa-mir-186	hsa-mir-92b	hsa-mir-429	hsa-mir-135a	hsa-mir-296	hsa-mir-367	hsa-mir-137	hsa-mir-296	hsa-mir-30d	hsa-mir-219	hsa-mir-199b	hsa-mir-95	hsa-mir-503	hsa-mir-296	hsa-mir-30e	hsa-mir-186	hsa-mir-506	hsa-mir-99b	hsa-mir-152	hsa-mir-18b	hsa-mir-373	hsa-mir-181c	hsa-mir-137	hsa-mir-377	hsa-mir-1246	hsa-mir-92b	hsa-mir-382	hsa-mir-99b	hsa-mir-103	hsa-mir-134	hsa-mir-330	hsa-mir-625
hsa-mir-363	hsa-mir-372	hsa-mir-339	hsa-mir-30d	hsa-mir-181c	hsa-mir-92b	hsa-mir-128	hsa-mir-302a	hsa-mir-153	hsa-mir-629	hsa-mir-32	hsa-mir-449b	hsa-mir-370	hsa-mir-503	hsa-mir-372	hsa-mir-103	hsa-mir-103	hsa-mir-423	hsa-mir-7	hsa-mir-103	hsa-mir-32	hsa-mir-33a	hsa-mir-503	hsa-mir-506	hsa-mir-381	hsa-mir-211	hsa-mir-199b	hsa-mir-367	hsa-mir-30d	hsa-mir-376a	hsa-mir-367	hsa-mir-30e	hsa-mir-128	hsa-mir-372	hsa-mir-381	hsa-mir-196b	hsa-mir-181c	hsa-mir-328	hsa-mir-326	hsa-mir-184	hsa-mir-382	hsa-mir-708	hsa-mir-367	hsa-mir-128	hsa-mir-137	hsa-mir-18b	hsa-mir-381	hsa-mir-302a	hsa-mir-187	hsa-mir-181d
hsa-mir-186	hsa-mir-296	hsa-mir-367	hsa-mir-30e	hsa-mir-423	hsa-mir-103	hsa-mir-378	hsa-mir-217	hsa-mir-198	hsa-mir-302b	hsa-mir-33a	hsa-mir-99b	hsa-mir-30e	hsa-mir-449a	hsa-mir-199b	hsa-mir-219	hsa-mir-181c	hsa-mir-495	hsa-mir-302a	hsa-mir-410	hsa-mir-30c	hsa-mir-708	hsa-mir-103	hsa-mir-491	hsa-mir-128	hsa-mir-30d	hsa-mir-373	hsa-mir-338	hsa-mir-135b	hsa-mir-345	hsa-mir-381	hsa-mir-370	hsa-mir-296	hsa-mir-423	hsa-mir-410	hsa-mir-196a	hsa-mir-423	hsa-mir-423	hsa-mir-378	hsa-mir-708	hsa-mir-215	hsa-mir-452	hsa-mir-217	hsa-mir-367	hsa-mir-208	hsa-mir-296	hsa-mir-28	hsa-mir-326	hsa-mir-219	hsa-mir-124a
hsa-mir-330	hsa-mir-92b	hsa-mir-503	hsa-mir-197	hsa-mir-338	hsa-mir-30e	hsa-mir-184	hsa-mir-491	hsa-mir-652	hsa-mir-381	hsa-mir-326	hsa-mir-328	hsa-mir-574	hsa-mir-296	hsa-mir-135b	hsa-mir-135b	hsa-mir-148b	hsa-mir-33a	hsa-mir-383	hsa-mir-378	hsa-mir-432	hsa-mir-382	hsa-mir-18b	hsa-mir-449b	hsa-mir-92b	hsa-mir-148b	hsa-mir-92b	hsa-mir-134	hsa-mir-423	hsa-mir-490	hsa-mir-148b	hsa-mir-372	hsa-mir-30d	hsa-mir-328	hsa-mir-326	hsa-mir-186	hsa-mir-30d	hsa-mir-92b	hsa-mir-499	hsa-mir-491	hsa-mir-92b	hsa-mir-148b	hsa-mir-184	hsa-mir-215	hsa-mir-574	hsa-mir-30d	hsa-mir-134	hsa-mir-215	hsa-mir-382	hsa-mir-153
hsa-mir-449a	hsa-mir-33a	hsa-mir-148b	hsa-mir-135a	hsa-mir-449b	hsa-mir-503	hsa-mir-197	hsa-mir-28	hsa-mir-202	hsa-mir-30e	hsa-mir-99b	hsa-mir-370	hsa-mir-326	hsa-mir-148b	hsa-mir-99b	hsa-mir-30e	hsa-mir-30d	hsa-mir-219	hsa-mir-148b	hsa-mir-296	hsa-mir-215	hsa-mir-383	hsa-mir-328	hsa-mir-455	hsa-mir-423	hsa-mir-708	hsa-mir-103	hsa-mir-296	hsa-mir-92b	hsa-mir-484	hsa-mir-128	hsa-mir-708	hsa-mir-363	hsa-mir-135a	hsa-mir-184	hsa-mir-184	hsa-mir-503	hsa-mir-103	hsa-mir-381	hsa-mir-92b	hsa-mir-196b	hsa-mir-590	hsa-mir-449a	hsa-mir-296	hsa-mir-33b	hsa-mir-184	hsa-mir-491	hsa-mir-410	hsa-mir-340	hsa-mir-184
hsa-mir-423	hsa-mir-99b	hsa-mir-449b	hsa-mir-135b	hsa-mir-184	hsa-mir-135a	hsa-mir-370	hsa-mir-32	hsa-mir-361	hsa-mir-625	hsa-mir-148b	hsa-mir-184	hsa-mir-338	hsa-mir-99b	hsa-mir-30e	hsa-mir-184	hsa-mir-449a	hsa-mir-28	hsa-mir-363	hsa-mir-328	hsa-mir-95	hsa-mir-429	hsa-mir-1246	hsa-mir-217	hsa-mir-32	hsa-mir-217	hsa-let-7f	hsa-mir-30d	hsa-mir-497	hsa-mir-675	hsa-mir-382	hsa-mir-367	hsa-mir-339	hsa-mir-708	hsa-mir-124a	hsa-mir-363	hsa-mir-135b	hsa-mir-370	hsa-mir-33a	hsa-mir-139	hsa-mir-491	hsa-mir-338	hsa-mir-152	hsa-mir-30e	hsa-mir-135a	hsa-mir-137	hsa-mir-128	hsa-mir-18b	hsa-mir-362	hsa-mir-509
hsa-mir-128	hsa-mir-215	hsa-mir-99b	hsa-mir-186	hsa-mir-708	hsa-mir-328	hsa-mir-372	hsa-mir-302b	hsa-mir-382	hsa-mir-495	hsa-mir-574	hsa-let-7f	hsa-mir-184	hsa-mir-497	hsa-mir-184	hsa-mir-423	hsa-mir-197	hsa-mir-185	hsa-mir-197	hsa-mir-137	hsa-mir-99b	hsa-mir-495	hsa-mir-363	hsa-mir-331	hsa-mir-215	hsa-mir-590	hsa-mir-215	hsa-mir-363	hsa-mir-148b	hsa-mir-433	hsa-mir-32	hsa-mir-449a	hsa-mir-302a	hsa-mir-367	hsa-mir-217	hsa-mir-181c	hsa-mir-326	hsa-mir-296	hsa-mir-338	hsa-mir-382	hsa-mir-503	hsa-mir-302a	hsa-mir-135a	hsa-mir-377	hsa-mir-495	hsa-let-7f	hsa-mir-32	hsa-mir-708	hsa-mir-361	hsa-mir-362
hsa-mir-92b	hsa-mir-30e	hsa-mir-452	hsa-mir-330	hsa-mir-33a	hsa-mir-28	hsa-mir-187	hsa-mir-30e	hsa-mir-331	hsa-mir-455	hsa-mir-33b	hsa-mir-302c	hsa-mir-187	hsa-mir-302a	hsa-mir-33b	hsa-mir-186	hsa-mir-135b	hsa-mir-30e	hsa-mir-134	hsa-mir-491	hsa-mir-127	hsa-mir-208	hsa-mir-338	hsa-mir-381	hsa-let-7f	hsa-mir-330	hsa-mir-186	hsa-mir-28	hsa-mir-372	hsa-mir-502	hsa-mir-28	hsa-mir-30d	hsa-mir-148b	hsa-mir-215	hsa-mir-331	hsa-mir-152	hsa-mir-491	hsa-mir-135a	hsa-mir-215	hsa-mir-208	hsa-let-7f	hsa-mir-363	hsa-mir-181c	hsa-mir-503	hsa-mir-708	hsa-mir-92b	hsa-mir-30e	hsa-mir-135a	hsa-mir-211	hsa-mir-361
hsa-mir-181c	hsa-mir-328	hsa-mir-372	hsa-mir-99b	hsa-mir-128	hsa-mir-372	hsa-mir-92b	hsa-mir-372	hsa-mir-187	hsa-mir-302a	hsa-mir-377	hsa-mir-30d	hsa-mir-383	hsa-mir-449b	hsa-mir-423	hsa-mir-33b	hsa-mir-215	hsa-mir-503	hsa-mir-137	hsa-mir-30d	hsa-mir-296	hsa-mir-377	hsa-mir-28	hsa-mir-219	hsa-mir-449b	hsa-mir-338	hsa-mir-338	hsa-mir-503	hsa-mir-708	hsa-mir-154	hsa-mir-491	hsa-let-7f	hsa-mir-326	hsa-mir-296	hsa-mir-219	hsa-mir-128	hsa-mir-215	hsa-mir-330	hsa-mir-184	hsa-mir-128	hsa-mir-495	hsa-mir-449b	hsa-mir-382	hsa-mir-137	hsa-mir-449a	hsa-mir-7	hsa-mir-449a	hsa-mir-92b	hsa-mir-302b	hsa-mir-340
hsa-mir-372	hsa-mir-302a	hsa-mir-28	hsa-mir-184	hsa-mir-302a	hsa-mir-30d	hsa-mir-99b	hsa-mir-326	hsa-mir-502	hsa-mir-32	hsa-mir-217	hsa-mir-708	hsa-mir-367	hsa-mir-186	hsa-mir-135a	hsa-mir-429	hsa-mir-30e	hsa-mir-381	hsa-mir-92b	hsa-mir-423	hsa-mir-153	hsa-mir-338	hsa-mir-372	hsa-mir-377	hsa-mir-33a	hsa-mir-326	hsa-mir-708	hsa-mir-33b	hsa-mir-28	hsa-mir-504	hsa-mir-18b	hsa-mir-363	hsa-mir-184	hsa-mir-99b	hsa-mir-625	hsa-mir-495	hsa-mir-363	hsa-mir-372	hsa-mir-30d	hsa-mir-33a	hsa-mir-208	hsa-mir-574	hsa-mir-372	hsa-let-7f	hsa-mir-590	hsa-mir-128	hsa-mir-372	hsa-mir-148b	hsa-mir-410	hsa-mir-652
hsa-let-7f	hsa-mir-491	hsa-mir-33a	hsa-mir-215	hsa-mir-590	hsa-mir-99b	hsa-mir-574	hsa-mir-211	hsa-mir-362	hsa-mir-184	hsa-mir-187	hsa-mir-338	hsa-mir-330	hsa-mir-33b	hsa-mir-328	hsa-mir-148b	hsa-mir-423	hsa-mir-590	hsa-mir-520d	hsa-mir-708	hsa-mir-449b	hsa-mir-590	hsa-mir-30d	hsa-mir-326	hsa-mir-30d	hsa-mir-92b	hsa-mir-328	hsa-mir-33a	hsa-mir-378	hsa-mir-422a	hsa-mir-219	hsa-mir-491	hsa-mir-135a	hsa-mir-148b	hsa-mir-505	hsa-mir-373	hsa-mir-495	hsa-mir-30d	hsa-mir-30e	hsa-mir-296	hsa-mir-211	hsa-mir-372	hsa-mir-134	hsa-mir-574	hsa-mir-377	hsa-mir-302a	hsa-mir-18b	hsa-mir-363	hsa-mir-625	hsa-mir-211
hsa-mir-215	hsa-mir-148b	hsa-mir-491	hsa-mir-33b	hsa-mir-506	hsa-mir-423	hsa-mir-708	hsa-mir-99b	hsa-mir-302c	hsa-mir-574	hsa-mir-153	hsa-mir-148b	hsa-mir-32	hsa-mir-378	hsa-mir-302a	hsa-mir-708	hsa-mir-363	hsa-mir-184	hsa-mir-103	hsa-mir-33a	hsa-mir-338	hsa-mir-148b	hsa-mir-184	hsa-mir-302a	hsa-mir-296	hsa-mir-506	hsa-mir-184	hsa-mir-574	hsa-mir-449b	hsa-mir-337	hsa-mir-217	hsa-mir-184	hsa-mir-33a	hsa-mir-503	hsa-mir-1246	hsa-mir-215	hsa-mir-92b	hsa-mir-148b	hsa-mir-296	hsa-mir-367	hsa-mir-363	hsa-mir-410	hsa-mir-92b	hsa-mir-196b	hsa-mir-32	hsa-mir-191	hsa-mir-638	hsa-mir-103	hsa-mir-202	hsa-mir-136
hsa-mir-33b	hsa-mir-18b	hsa-mir-708	hsa-mir-92b	hsa-mir-452	hsa-mir-148b	hsa-mir-148b	hsa-mir-383	hsa-mir-509	hsa-mir-181d	hsa-mir-339	hsa-mir-18b	hsa-mir-339	hsa-mir-30e	hsa-mir-330	hsa-mir-30d	hsa-mir-135a	hsa-mir-326	hsa-mir-367	hsa-mir-383	hsa-mir-328	hsa-mir-381	hsa-mir-217	hsa-mir-495	hsa-mir-181c	hsa-mir-452	hsa-mir-320a	hsa-mir-302a	hsa-mir-33b	hsa-mir-520c	hsa-mir-410	hsa-mir-135a	hsa-mir-708	hsa-mir-491	hsa-mir-302c	hsa-mir-33a	hsa-mir-32	hsa-mir-217	hsa-mir-95	hsa-mir-377	hsa-mir-135a	hsa-mir-339	hsa-mir-135b	hsa-mir-363	hsa-mir-302a	hsa-mir-372	hsa-mir-124a	hsa-mir-503	hsa-mir-675	hsa-mir-520a
hsa-mir-191	hsa-mir-708	hsa-mir-326	hsa-mir-509	hsa-mir-491	hsa-mir-32	hsa-mir-423	hsa-mir-148b	hsa-mir-376a	hsa-mir-33b	hsa-mir-302b	hsa-mir-423	hsa-mir-211	hsa-mir-181c	hsa-mir-449a	hsa-mir-135a	hsa-mir-184	hsa-mir-217	hsa-mir-574	hsa-mir-184	hsa-mir-135a	hsa-mir-367	hsa-mir-326	hsa-mir-339	hsa-mir-328	hsa-mir-381	hsa-mir-30e	hsa-mir-708	hsa-mir-326	hsa-mir-128a	hsa-mir-330	hsa-mir-33b	hsa-mir-330	hsa-mir-330	hsa-mir-136	hsa-mir-503	hsa-mir-211	hsa-mir-363	hsa-mir-574	hsa-mir-33b	hsa-mir-377	hsa-mir-491	hsa-mir-381	hsa-mir-28	hsa-mir-128	hsa-mir-491	hsa-mir-148b	hsa-mir-28	hsa-mir-302c	hsa-mir-1246
hsa-mir-28	hsa-mir-383	hsa-mir-455	hsa-mir-381	hsa-mir-383	hsa-mir-18b	hsa-mir-215	hsa-mir-574	hsa-mir-95	hsa-mir-377	hsa-mir-590	hsa-mir-452	hsa-mir-381	hsa-mir-30d	hsa-mir-215	hsa-mir-410	hsa-mir-219	hsa-mir-363	hsa-mir-33a	hsa-mir-1246	hsa-mir-367	hsa-mir-124a	hsa-mir-302a	hsa-mir-532	hsa-mir-574	hsa-mir-383	hsa-mir-382	hsa-mir-184	hsa-mir-184	hsa-mir-302d	hsa-mir-363	hsa-mir-339	hsa-mir-629	hsa-mir-302a	hsa-mir-340	hsa-mir-574	hsa-mir-30e	hsa-mir-181c	hsa-mir-484	hsa-mir-383	hsa-mir-181c	hsa-mir-625	hsa-mir-124a	hsa-mir-373	hsa-mir-339	hsa-mir-211	hsa-mir-186	hsa-mir-296	hsa-mir-652	hsa-mir-376a
hsa-mir-503	hsa-mir-28	hsa-mir-32	hsa-mir-423	hsa-mir-372	hsa-mir-326	hsa-mir-181c	hsa-mir-708	hsa-mir-136	hsa-mir-1246	hsa-mir-302a	hsa-mir-629	hsa-mir-217	hsa-mir-92b	hsa-mir-1246	hsa-mir-296	hsa-mir-509	hsa-mir-302a	hsa-mir-202	hsa-mir-370	hsa-mir-135b	hsa-mir-135b	hsa-mir-629	hsa-mir-410	hsa-mir-363	hsa-mir-302a	hsa-mir-378	hsa-mir-449a	hsa-mir-181c	hsa-mir-208	hsa-mir-590	hsa-mir-92b	hsa-mir-217	hsa-mir-574	hsa-mir-432	hsa-mir-491	hsa-mir-708	hsa-mir-1246	hsa-mir-92b	hsa-mir-211	hsa-mir-505	hsa-mir-383	hsa-mir-99b	hsa-mir-32	hsa-mir-367	hsa-mir-423	hsa-mir-455	hsa-mir-372	hsa-mir-1246	hsa-mir-502
hsa-mir-708	hsa-mir-449b	hsa-mir-217	hsa-mir-503	hsa-mir-339	hsa-mir-708	hsa-mir-495	hsa-mir-506	hsa-mir-630	hsa-mir-383	hsa-mir-382	hsa-mir-381	hsa-mir-128	hsa-mir-372	hsa-mir-92b	hsa-mir-92b	hsa-mir-28	hsa-mir-302b	hsa-mir-328	hsa-mir-452	hsa-mir-33b	hsa-mir-18b	hsa-mir-708	hsa-mir-181d	hsa-mir-708	hsa-mir-18b	hsa-mir-95	hsa-mir-128	hsa-mir-495	hsa-mir-520d	hsa-mir-372	hsa-mir-452	hsa-mir-449a	hsa-mir-363	hsa-mir-652	hsa-mir-33b	hsa-mir-330	hsa-mir-302a	hsa-mir-1246	hsa-mir-574	hsa-mir-191	hsa-mir-33b	hsa-mir-452	hsa-mir-181c	hsa-mir-372	hsa-mir-215	hsa-mir-135a	hsa-mir-449a	hsa-mir-181d	hsa-mir-532
hsa-mir-367	hsa-mir-32	hsa-mir-302b	hsa-mir-410	hsa-mir-495	hsa-mir-574	hsa-mir-1246	hsa-mir-381	hsa-mir-422a	hsa-mir-219	hsa-mir-491	hsa-mir-181c	hsa-mir-590	hsa-mir-338	hsa-mir-296	hsa-mir-326	hsa-mir-708	hsa-mir-32	hsa-mir-519d	hsa-mir-302c	hsa-mir-383	hsa-mir-363	hsa-mir-135a	hsa-mir-361	hsa-mir-148b	hsa-mir-184	hsa-mir-372	hsa-mir-381	hsa-mir-320a	hsa-mir-489	hsa-mir-92b	hsa-mir-128	hsa-mir-92b	hsa-mir-326	hsa-mir-188	hsa-mir-372	hsa-mir-381	hsa-mir-449b	hsa-mir-629	hsa-mir-373	hsa-mir-302a	hsa-mir-629	hsa-mir-629	hsa-mir-33b	hsa-mir-383	hsa-mir-377	hsa-mir-135b	hsa-mir-455	hsa-mir-198	hsa-mir-345
hsa-mir-491	hsa-mir-367	hsa-mir-211	hsa-mir-372	hsa-mir-18b	hsa-mir-338	hsa-mir-103	hsa-mir-128	hsa-mir-675	hsa-mir-340	hsa-mir-331	hsa-mir-330	hsa-mir-382	hsa-mir-215	hsa-mir-410	hsa-mir-367	hsa-mir-372	hsa-mir-455	hsa-mir-215	hsa-mir-574	hsa-mir-455	hsa-mir-372	hsa-mir-491	hsa-mir-340	hsa-mir-495	hsa-mir-410	hsa-mir-296	hsa-mir-383	hsa-mir-381	hsa-mir-151	hsa-mir-383	hsa-mir-1246	hsa-mir-338	hsa-mir-449b	hsa-mir-520a	hsa-mir-148b	hsa-mir-372	hsa-mir-503	hsa-mir-367	hsa-mir-330	hsa-mir-574	hsa-mir-506	hsa-mir-383	hsa-mir-381	hsa-mir-449b	hsa-mir-33b	hsa-mir-188	hsa-mir-338	hsa-mir-153	hsa-mir-490
hsa-mir-574	hsa-mir-495	hsa-mir-181d	hsa-mir-28	hsa-mir-363	hsa-mir-381	hsa-mir-296	hsa-mir-625	hsa-mir-154	hsa-mir-331	hsa-mir-219	hsa-mir-128	hsa-mir-377	hsa-mir-28	hsa-mir-367	hsa-mir-215	hsa-mir-296	hsa-mir-33b	hsa-mir-28	hsa-mir-181c	hsa-mir-495	hsa-mir-574	hsa-mir-30e	hsa-mir-502	hsa-mir-367	hsa-mir-339	hsa-mir-381	hsa-mir-148b	hsa-mir-135a	hsa-mir-584	hsa-mir-629	hsa-mir-215	hsa-mir-18b	hsa-mir-28	hsa-mir-532	hsa-mir-302a	hsa-mir-377	hsa-mir-99b	hsa-mir-198	hsa-mir-18b	hsa-mir-367	hsa-mir-217	hsa-mir-495	hsa-mir-708	hsa-mir-211	hsa-mir-330	hsa-mir-33b	hsa-mir-491	hsa-mir-505	hsa-mir-198
hsa-mir-30e	hsa-mir-381	hsa-mir-30e	hsa-mir-296	hsa-mir-28	hsa-mir-495	hsa-mir-326	hsa-mir-495	hsa-mir-505	hsa-mir-590	hsa-mir-629	hsa-mir-32	hsa-mir-372	hsa-mir-217	hsa-mir-217	hsa-mir-574	hsa-mir-92b	hsa-mir-372	hsa-mir-296	hsa-mir-495	hsa-mir-372	hsa-mir-491	hsa-mir-92b	hsa-mir-382	hsa-mir-382	hsa-mir-372	hsa-mir-423	hsa-mir-452	hsa-mir-296	hsa-mir-539	hsa-mir-326	hsa-mir-338	hsa-mir-32	hsa-mir-33b	hsa-mir-361	hsa-mir-381	hsa-mir-296	hsa-mir-367	hsa-mir-663a	hsa-mir-302a	hsa-mir-372	hsa-mir-362	hsa-mir-153	hsa-mir-330	hsa-mir-491	hsa-mir-367	hsa-mir-326	hsa-mir-574	hsa-mir-520a	hsa-mir-302c
hsa-mir-302a	hsa-mir-184	hsa-mir-128	hsa-mir-328	hsa-mir-455	hsa-mir-330	hsa-mir-381	hsa-mir-181d	hsa-mir-490	hsa-mir-362	hsa-mir-506	hsa-mir-302d	hsa-mir-491	hsa-mir-330	hsa-mir-28	hsa-mir-330	hsa-mir-503	hsa-mir-383	hsa-mir-1246	hsa-mir-381	hsa-mir-326	hsa-mir-330	hsa-mir-148b	hsa-mir-652	hsa-mir-1246	hsa-mir-32	hsa-mir-135b	hsa-mir-326	hsa-mir-382	hsa-mir-520a	hsa-mir-302a	hsa-mir-18b	hsa-mir-382	hsa-mir-92b	hsa-mir-433	hsa-mir-382	hsa-mir-33b	hsa-mir-32	hsa-mir-328	hsa-mir-505	hsa-mir-339	hsa-mir-202	hsa-mir-198	hsa-mir-590	hsa-mir-330	hsa-mir-503	hsa-mir-367	hsa-mir-367	hsa-mir-154	hsa-mir-154
hsa-mir-377	hsa-mir-326	hsa-mir-302c	hsa-mir-384	hsa-mir-330	hsa-mir-367	hsa-mir-449b	hsa-mir-455	hsa-mir-433	hsa-mir-361	hsa-mir-410	hsa-mir-506	hsa-mir-363	hsa-mir-410	hsa-mir-449b	hsa-mir-211	hsa-mir-381	hsa-mir-625	hsa-mir-517a	hsa-mir-18b	hsa-mir-503	hsa-mir-33b	hsa-mir-449b	hsa-mir-124a	hsa-mir-383	hsa-mir-219	hsa-mir-503	hsa-mir-217	hsa-mir-153	hsa-mir-431	hsa-mir-495	hsa-mir-219	hsa-mir-383	hsa-mir-339	hsa-mir-153	hsa-mir-367	hsa-mir-1246	hsa-mir-28	hsa-mir-625	hsa-mir-219	hsa-mir-330	hsa-mir-219	hsa-mir-33b	hsa-mir-211	hsa-mir-455	hsa-mir-383	hsa-mir-302a	hsa-mir-184	hsa-mir-136	hsa-mir-489
hsa-mir-1246	hsa-mir-217	hsa-mir-363	hsa-mir-326	hsa-mir-326	hsa-mir-1246	hsa-mir-302a	hsa-mir-377	hsa-mir-1290	hsa-mir-410	hsa-mir-455	hsa-mir-574	hsa-mir-625	hsa-mir-103	hsa-mir-383	hsa-mir-503	hsa-mir-330	hsa-mir-506	hsa-mir-370	hsa-mir-363	hsa-mir-382	hsa-mir-410	hsa-mir-452	hsa-mir-184	hsa-mir-362	hsa-mir-153	hsa-mir-484	hsa-mir-372	hsa-mir-215	hsa-mir-650	hsa-mir-652	hsa-mir-302c	hsa-mir-449b	hsa-mir-381	hsa-mir-208	hsa-mir-330	hsa-mir-383	hsa-mir-338	hsa-mir-197	hsa-mir-187	hsa-mir-128	hsa-mir-675	hsa-mir-377	hsa-mir-302a	hsa-mir-202	hsa-mir-382	hsa-mir-520d	hsa-mir-30d	hsa-mir-509	hsa-mir-520d
hsa-mir-32	hsa-mir-33b	hsa-mir-383	hsa-mir-219	hsa-mir-211	hsa-mir-302a	hsa-mir-32	hsa-mir-219	hsa-mir-532	hsa-mir-202	hsa-mir-1246	hsa-mir-495	hsa-mir-124a	hsa-mir-1246	hsa-mir-148b	hsa-mir-18b	hsa-mir-338	hsa-mir-574	hsa-mir-525	hsa-mir-338	hsa-mir-217	hsa-mir-219	hsa-mir-574	hsa-mir-202	hsa-mir-491	hsa-mir-30e	hsa-mir-511	hsa-mir-491	hsa-mir-330	hsa-mir-660	hsa-mir-455	hsa-mir-99b	hsa-mir-410	hsa-mir-217	hsa-mir-502	hsa-mir-590	hsa-mir-452	hsa-mir-506	hsa-mir-135b	hsa-mir-495	hsa-mir-1246	hsa-mir-432	hsa-mir-574	hsa-mir-372	hsa-mir-381	hsa-mir-495	hsa-mir-30d	hsa-mir-33b	hsa-mir-490	hsa-mir-422a
hsa-mir-382	hsa-mir-211	hsa-mir-381	hsa-mir-367	hsa-mir-30e	hsa-mir-217	hsa-mir-33b	hsa-mir-629	hsa-mir-504	hsa-mir-302c	hsa-mir-202	hsa-mir-33a	hsa-mir-331	hsa-mir-18b	hsa-mir-338	hsa-mir-372	hsa-mir-95	hsa-mir-181d	hsa-mir-181c	hsa-mir-302b	hsa-mir-124a	hsa-mir-99b	hsa-mir-211	hsa-mir-302b	hsa-mir-28	hsa-mir-33b	hsa-mir-432	hsa-mir-32	hsa-mir-103	hsa-mir-638	hsa-mir-184	hsa-mir-495	hsa-mir-574	hsa-mir-30d	hsa-mir-490	hsa-mir-1246	hsa-mir-187	hsa-mir-708	hsa-mir-382	hsa-mir-381	hsa-mir-18b	hsa-mir-302b	hsa-mir-330	hsa-mir-491	hsa-mir-452	hsa-mir-326	hsa-mir-330	hsa-mir-302c	hsa-mir-128a	hsa-mir-504
hsa-mir-381	hsa-mir-338	hsa-mir-495	hsa-mir-1246	hsa-mir-574	hsa-mir-184	hsa-mir-330	hsa-mir-302c	hsa-mir-520a	hsa-mir-198	hsa-mir-124a	hsa-mir-326	hsa-mir-153	hsa-mir-124a	hsa-mir-381	hsa-mir-302a	hsa-mir-33b	hsa-mir-491	hsa-mir-211	hsa-mir-211	hsa-mir-339	hsa-mir-217	hsa-mir-219	hsa-mir-187	hsa-mir-338	hsa-mir-363	hsa-mir-509	hsa-mir-382	hsa-mir-509	hsa-mir-663a	hsa-mir-339	hsa-mir-302b	hsa-mir-377	hsa-mir-338	hsa-mir-345	hsa-mir-124a	hsa-mir-574	hsa-mir-452	hsa-mir-211	hsa-mir-339	hsa-mir-708	hsa-mir-489	hsa-mir-455	hsa-mir-18b	hsa-mir-326	hsa-mir-574	hsa-mir-338	hsa-mir-217	hsa-mir-638	hsa-mir-95
hsa-mir-217	hsa-mir-363	hsa-mir-574	hsa-mir-338	hsa-mir-181d	hsa-mir-449b	hsa-mir-452	hsa-mir-202	hsa-mir-432	hsa-mir-95	hsa-mir-509	hsa-mir-28	hsa-mir-1246	hsa-mir-381	hsa-mir-495	hsa-mir-509	hsa-mir-382	hsa-mir-211	hsa-mir-381	hsa-mir-629	hsa-mir-590	hsa-mir-452	hsa-mir-367	hsa-mir-432	hsa-mir-187	hsa-mir-181d	hsa-mir-28	hsa-mir-330	hsa-mir-491	hsa-mir-421	hsa-mir-211	hsa-mir-503	hsa-mir-452	hsa-mir-1246	hsa-mir-504	hsa-mir-383	hsa-mir-367	hsa-mir-184	hsa-mir-384	hsa-mir-202	hsa-mir-33b	hsa-mir-136	hsa-mir-187	hsa-mir-383	hsa-mir-302b	hsa-mir-135a	hsa-mir-383	hsa-mir-381	hsa-mir-502	hsa-mir-505
hsa-mir-211	hsa-mir-574	hsa-mir-377	hsa-mir-363	hsa-mir-153	hsa-mir-33b	hsa-mir-383	hsa-mir-331	hsa-mir-484	hsa-mir-153	hsa-mir-211	hsa-mir-211	hsa-mir-362	hsa-mir-219	hsa-mir-708	hsa-mir-652	hsa-mir-32	hsa-mir-153	hsa-mir-495	hsa-mir-30e	hsa-mir-188	hsa-mir-449a	hsa-mir-382	hsa-mir-302c	hsa-mir-18b	hsa-mir-1246	hsa-mir-99b	hsa-mir-211	hsa-mir-99b	hsa-mir-498	hsa-mir-708	hsa-mir-449b	hsa-mir-33b	hsa-mir-383	hsa-mir-422a	hsa-mir-362	hsa-mir-219	hsa-mir-30e	hsa-mir-302a	hsa-mir-489	hsa-mir-449a	hsa-mir-326	hsa-mir-505	hsa-mir-382	hsa-mir-338	hsa-mir-449a	hsa-mir-449b	hsa-mir-452	hsa-mir-432	hsa-mir-520c
hsa-mir-383	hsa-mir-410	hsa-mir-330	hsa-mir-32	hsa-mir-302b	hsa-mir-383	hsa-mir-377	hsa-mir-33a	hsa-mir-302d	hsa-mir-187	hsa-mir-302c	hsa-mir-339	hsa-mir-302a	hsa-mir-326	hsa-mir-509	hsa-mir-381	hsa-mir-367	hsa-mir-331	hsa-mir-95	hsa-mir-187	hsa-mir-663a	hsa-mir-638	hsa-mir-330	hsa-mir-337	hsa-mir-629	hsa-mir-574	hsa-mir-33b	hsa-mir-202	hsa-mir-32	hsa-mir-570	hsa-mir-449b	hsa-mir-217	hsa-mir-491	hsa-mir-625	hsa-mir-128a	hsa-mir-410	hsa-mir-148b	hsa-mir-211	hsa-mir-187	hsa-mir-338	hsa-mir-383	hsa-mir-376a	hsa-mir-449b	hsa-mir-495	hsa-mir-505	hsa-mir-381	hsa-mir-663a	hsa-mir-638	hsa-mir-345	hsa-mir-675
hsa-mir-449b	hsa-mir-330	hsa-mir-202	hsa-mir-217	hsa-mir-124a	hsa-mir-187	hsa-mir-491	hsa-mir-1246	hsa-mir-151	hsa-mir-509	hsa-mir-340	hsa-mir-363	hsa-mir-629	hsa-mir-452	hsa-mir-95	hsa-mir-383	hsa-mir-675	hsa-mir-1246	hsa-mir-502	hsa-mir-28	hsa-mir-187	hsa-mir-339	hsa-mir-124a	hsa-mir-198	hsa-mir-452	hsa-mir-455	hsa-mir-135a	hsa-mir-339	hsa-mir-377	hsa-mir-379	hsa-mir-377	hsa-mir-377	hsa-mir-381	hsa-mir-32	hsa-mir-489	hsa-mir-338	hsa-mir-338	hsa-mir-629	hsa-mir-372	hsa-mir-372	hsa-mir-452	hsa-mir-433	hsa-mir-652	hsa-mir-449a	hsa-mir-302c	hsa-mir-32	hsa-mir-495	hsa-mir-30e	hsa-mir-484	hsa-mir-432
hsa-mir-326	hsa-mir-455	hsa-mir-331	hsa-mir-382	hsa-mir-33b	hsa-mir-219	hsa-mir-338	hsa-mir-33b	hsa-mir-584	hsa-mir-382	hsa-mir-361	hsa-mir-455	hsa-mir-219	hsa-mir-675	hsa-mir-32	hsa-mir-181d	hsa-mir-217	hsa-mir-302c	hsa-mir-30e	hsa-mir-32	hsa-mir-532	hsa-mir-629	hsa-mir-331	hsa-mir-383	hsa-mir-590	hsa-mir-625	hsa-mir-574	hsa-mir-362	hsa-mir-95	hsa-mir-940	hsa-mir-506	hsa-mir-326	hsa-mir-1246	hsa-mir-382	hsa-mir-198	hsa-mir-187	hsa-mir-302a	hsa-mir-326	hsa-mir-423	hsa-mir-590	hsa-mir-148b	hsa-mir-181d	hsa-mir-326	hsa-mir-489	hsa-mir-217	hsa-mir-208	hsa-mir-296	hsa-mir-330	hsa-mir-95	hsa-mir-511
hsa-mir-148b	hsa-mir-339	hsa-mir-124a	hsa-mir-383	hsa-mir-381	hsa-mir-363	hsa-mir-382	hsa-mir-340	hsa-mir-638	hsa-mir-124a	hsa-mir-181d	hsa-mir-590	hsa-mir-506	hsa-mir-574	hsa-mir-326	hsa-mir-382	hsa-mir-652	hsa-mir-340	hsa-mir-330	hsa-mir-33b	hsa-mir-629	hsa-mir-455	hsa-mir-339	hsa-mir-136	hsa-mir-326	hsa-mir-629	hsa-mir-431	hsa-mir-153	hsa-mir-452	hsa-mir-630	hsa-mir-625	hsa-mir-331	hsa-mir-495	hsa-mir-30e	hsa-mir-675	hsa-mir-326	hsa-mir-339	hsa-mir-495	hsa-mir-33b	hsa-mir-449a	hsa-mir-338	hsa-mir-509	hsa-mir-410	hsa-mir-1246	hsa-mir-188	hsa-mir-708	hsa-mir-520a	hsa-mir-377	hsa-mir-421	hsa-mir-630
hsa-mir-198	hsa-mir-590	hsa-mir-1246	hsa-mir-574	hsa-mir-32	hsa-mir-509	hsa-mir-367	hsa-mir-124a	hsa-mir-337	hsa-mir-345	hsa-mir-95	hsa-mir-217	hsa-mir-202	hsa-mir-509	hsa-mir-363	hsa-mir-455	hsa-mir-302a	hsa-mir-124a	hsa-mir-331	hsa-mir-339	hsa-mir-431	hsa-mir-362	hsa-mir-506	hsa-mir-376a	hsa-mir-217	hsa-mir-675	hsa-mir-211	hsa-mir-652	hsa-mir-154	hsa-mir-1290	hsa-mir-452	hsa-mir-211	hsa-mir-455	hsa-mir-211	hsa-mir-520d	hsa-mir-449a	hsa-mir-455	hsa-mir-383	hsa-mir-383	hsa-mir-32	hsa-mir-590	hsa-mir-302c	hsa-mir-362	hsa-mir-326	hsa-mir-198	hsa-mir-339	hsa-mir-302c	hsa-mir-339	hsa-mir-520d	hsa-mir-379
hsa-mir-302b	hsa-mir-377	hsa-mir-33b	hsa-mir-625	hsa-mir-219	hsa-mir-211	hsa-mir-509	hsa-mir-361	hsa-mir-539	hsa-mir-502	hsa-mir-198	hsa-mir-625	hsa-mir-489	hsa-mir-95	hsa-mir-124a	hsa-mir-590	hsa-mir-495	hsa-mir-509	hsa-mir-128	hsa-mir-128	hsa-mir-202	hsa-mir-1246	hsa-mir-383	hsa-mir-675	hsa-mir-95	hsa-mir-302b	hsa-mir-302c	hsa-mir-377	hsa-mir-498	hsa-mir-582	hsa-mir-532	hsa-mir-32	hsa-mir-505	hsa-mir-331	hsa-mir-509	hsa-mir-18b	hsa-mir-382	hsa-mir-574	hsa-mir-452	hsa-mir-452	hsa-mir-362	hsa-mir-455	hsa-mir-506	hsa-mir-410	hsa-mir-124a	hsa-mir-590	hsa-mir-377	hsa-mir-629	hsa-mir-302d	hsa-mir-433
hsa-mir-625	hsa-mir-452	hsa-mir-629	hsa-mir-95	hsa-mir-382	hsa-mir-506	hsa-mir-590	hsa-mir-675	hsa-mir-128a	hsa-mir-505	hsa-mir-490	hsa-mir-30e	hsa-mir-302b	hsa-mir-187	hsa-mir-18b	hsa-mir-154	hsa-mir-574	hsa-mir-675	hsa-mir-520b	hsa-mir-517a	hsa-mir-539	hsa-mir-663a	hsa-mir-381	hsa-mir-509	hsa-mir-198	hsa-mir-331	hsa-mir-383	hsa-mir-124a	hsa-mir-383	hsa-mir-671	hsa-mir-574	hsa-mir-383	hsa-mir-181d	hsa-mir-18b	hsa-mir-154	hsa-mir-208	hsa-mir-362	hsa-mir-187	hsa-mir-505	hsa-mir-455	hsa-mir-381	hsa-mir-490	hsa-mir-491	hsa-mir-187	hsa-mir-340	hsa-mir-217	hsa-mir-181d	hsa-mir-383	hsa-mir-422a	hsa-mir-128a
hsa-mir-18b	hsa-mir-187	hsa-mir-625	hsa-mir-198	hsa-mir-625	hsa-mir-590	hsa-mir-363	hsa-mir-590	hsa-mir-520c	hsa-mir-675	hsa-mir-652	hsa-mir-410	hsa-mir-498	hsa-mir-708	hsa-mir-382	hsa-mir-187	hsa-mir-339	hsa-mir-362	hsa-mir-32	hsa-mir-382	hsa-mir-331	hsa-mir-187	hsa-mir-302c	hsa-mir-630	hsa-mir-33b	hsa-mir-187	hsa-mir-198	hsa-mir-590	hsa-mir-217	hsa-mir-525	hsa-mir-153	hsa-mir-574	hsa-mir-302c	hsa-mir-410	hsa-mir-487b	hsa-mir-452	hsa-mir-217	hsa-mir-219	hsa-mir-28	hsa-mir-124a	hsa-mir-410	hsa-mir-652	hsa-mir-630	hsa-mir-455	hsa-mir-490	hsa-mir-148b	hsa-mir-590	hsa-mir-32	hsa-mir-520c	hsa-mir-188
hsa-mir-495	hsa-mir-302b	hsa-mir-590	hsa-mir-652	hsa-mir-629	hsa-mir-198	hsa-mir-124a	hsa-mir-382	hsa-mir-208	hsa-mir-652	hsa-mir-675	hsa-mir-520c	hsa-mir-455	hsa-mir-383	hsa-mir-590	hsa-mir-28	hsa-mir-410	hsa-mir-377	hsa-mir-452	hsa-mir-502	hsa-mir-302c	hsa-mir-153	hsa-mir-410	hsa-mir-484	hsa-mir-330	hsa-mir-377	hsa-mir-181d	hsa-mir-198	hsa-mir-338	hsa-mir-487b	hsa-mir-1246	hsa-mir-330	hsa-mir-506	hsa-mir-452	hsa-mir-660	hsa-mir-32	hsa-mir-331	hsa-mir-381	hsa-mir-323	hsa-mir-302b	hsa-mir-433	hsa-mir-340	hsa-mir-487b	hsa-mir-625	hsa-mir-136	hsa-mir-449b	hsa-mir-520h	hsa-mir-1246	hsa-mir-433	hsa-mir-660
hsa-mir-339	hsa-mir-382	hsa-mir-675	hsa-mir-187	hsa-mir-331	hsa-mir-630	hsa-mir-18b	hsa-mir-490	hsa-mir-216	hsa-mir-136	hsa-mir-136	hsa-mir-187	hsa-mir-302c	hsa-mir-136	hsa-mir-625	hsa-mir-339	hsa-mir-18b	hsa-mir-505	hsa-mir-520c	hsa-mir-520d	hsa-mir-198	hsa-mir-136	hsa-mir-377	hsa-mir-638	hsa-mir-302c	hsa-mir-124a	hsa-mir-638	hsa-mir-1246	hsa-mir-363	hsa-mir-624	hsa-mir-509	hsa-mir-455	hsa-mir-124a	hsa-mir-187	hsa-mir-95	hsa-mir-136	hsa-mir-124a	hsa-mir-339	hsa-mir-135a	hsa-mir-449b	hsa-mir-489	hsa-mir-124a	hsa-mir-650	hsa-mir-339	hsa-mir-652	hsa-mir-505	hsa-mir-302b	hsa-mir-302b	hsa-mir-660	hsa-mir-1290
hsa-mir-590	hsa-mir-181d	hsa-mir-506	hsa-mir-590	hsa-mir-95	hsa-mir-629	hsa-mir-217	hsa-mir-187	hsa-mir-628	hsa-mir-532	hsa-mir-432	hsa-mir-520d	hsa-mir-410	hsa-mir-363	hsa-mir-211	hsa-mir-675	hsa-mir-326	hsa-mir-361	hsa-mir-302b	hsa-mir-330	hsa-mir-211	hsa-mir-509	hsa-mir-33b	hsa-mir-208	hsa-mir-211	hsa-mir-302c	hsa-mir-449b	hsa-mir-638	hsa-mir-219	hsa-mir-216	hsa-mir-331	hsa-mir-590	hsa-mir-663a	hsa-mir-506	hsa-mir-520c	hsa-mir-219	hsa-mir-625	hsa-mir-625	hsa-mir-449b	hsa-mir-362	hsa-mir-32	hsa-mir-95	hsa-mir-331	hsa-mir-148b	hsa-mir-219	hsa-mir-302c	hsa-mir-519b	hsa-mir-124a	hsa-mir-489	hsa-mir-570
hsa-mir-331	hsa-mir-302c	hsa-mir-340	hsa-mir-153	hsa-mir-484	hsa-mir-452	hsa-mir-95	hsa-mir-410	hsa-mir-671	hsa-mir-630	hsa-mir-362	hsa-mir-509	hsa-mir-675	hsa-mir-382	hsa-mir-339	hsa-mir-1246	hsa-mir-590	hsa-mir-198	hsa-mir-302c	hsa-mir-198	hsa-mir-574	hsa-mir-376a	hsa-mir-495	hsa-mir-95	hsa-mir-377	hsa-mir-376a	hsa-mir-367	hsa-mir-340	hsa-mir-410	hsa-mir-519d	hsa-mir-362	hsa-mir-381	hsa-mir-362	hsa-mir-377	hsa-mir-302d	hsa-mir-339	hsa-mir-410	hsa-mir-33b	hsa-mir-153	hsa-mir-148b	hsa-mir-490	hsa-mir-198	hsa-mir-202	hsa-mir-505	hsa-mir-154	hsa-mir-520d	hsa-mir-1246	hsa-mir-449b	hsa-mir-376a	hsa-mir-663a
hsa-mir-410	hsa-mir-202	hsa-mir-410	hsa-mir-302a	hsa-mir-187	hsa-mir-382	hsa-mir-153	hsa-mir-302d	hsa-mir-421	hsa-mir-302d	hsa-mir-422a	hsa-mir-198	hsa-mir-422a	hsa-mir-211	hsa-mir-574	hsa-mir-629	hsa-mir-187	hsa-mir-629	hsa-mir-33b	hsa-mir-326	hsa-mir-520a	hsa-mir-449b	hsa-mir-345	hsa-mir-520a	hsa-mir-124a	hsa-mir-154	hsa-mir-187	hsa-mir-449b	hsa-mir-590	hsa-mir-517a	hsa-mir-136	hsa-mir-410	hsa-mir-675	hsa-mir-302b	hsa-mir-498	hsa-mir-211	hsa-mir-302b	hsa-mir-198	hsa-mir-590	hsa-mir-302c	hsa-mir-136	hsa-mir-151	hsa-mir-582	hsa-mir-452	hsa-mir-520d	hsa-mir-520a	hsa-mir-187	hsa-mir-331	hsa-mir-511	hsa-mir-484
hsa-mir-452	hsa-mir-625	hsa-mir-638	hsa-mir-211	hsa-mir-1246	hsa-mir-410	hsa-mir-219	hsa-mir-95	hsa-mir-650	hsa-mir-638	hsa-mir-302d	hsa-mir-95	hsa-mir-136	hsa-mir-32	hsa-mir-629	hsa-mir-449b	hsa-mir-383	hsa-mir-410	hsa-mir-520g	hsa-mir-95	hsa-mir-509	hsa-mir-198	hsa-mir-455	hsa-mir-188	hsa-mir-502	hsa-mir-202	hsa-mir-495	hsa-mir-663a	hsa-mir-625	hsa-mir-519b	hsa-mir-302b	hsa-mir-625	hsa-mir-219	hsa-mir-495	hsa-mir-584	hsa-mir-489	hsa-mir-188	hsa-mir-509	hsa-mir-432	hsa-mir-432	hsa-mir-124a	hsa-mir-345	hsa-mir-211	hsa-mir-449b	hsa-mir-148b	hsa-mir-187	hsa-mir-708	hsa-mir-198	hsa-mir-663a	hsa-mir-671
hsa-mir-338	hsa-mir-1246	hsa-mir-219	hsa-mir-495	hsa-mir-361	hsa-mir-455	hsa-mir-410	hsa-mir-153	hsa-mir-511	hsa-mir-154	hsa-mir-630	hsa-mir-382	hsa-mir-379	hsa-mir-154	hsa-mir-675	hsa-mir-32	hsa-mir-449b	hsa-mir-95	hsa-mir-629	hsa-mir-520h	hsa-mir-1246	hsa-mir-302a	hsa-mir-490	hsa-mir-663a	hsa-mir-188	hsa-mir-362	hsa-mir-663a	hsa-mir-455	hsa-mir-1290	hsa-mir-147	hsa-mir-302c	hsa-mir-520a	hsa-mir-302b	hsa-mir-629	hsa-mir-484	hsa-mir-455	hsa-mir-629	hsa-mir-652	hsa-mir-630	hsa-mir-1246	hsa-mir-449b	hsa-mir-153	hsa-mir-302a	hsa-mir-219	hsa-mir-410	hsa-mir-452	hsa-mir-95	hsa-mir-495	hsa-mir-1290	hsa-mir-487b
hsa-mir-124a	hsa-mir-506	hsa-mir-302d	hsa-mir-377	hsa-mir-410	hsa-mir-339	hsa-mir-625	hsa-mir-362	hsa-mir-431	hsa-mir-504	hsa-mir-433	hsa-mir-124a	hsa-mir-509	hsa-mir-625	hsa-mir-219	hsa-mir-302b	hsa-mir-377	hsa-mir-663a	hsa-mir-509	hsa-mir-188	hsa-mir-452	hsa-mir-361	hsa-mir-202	hsa-mir-511	hsa-mir-153	hsa-mir-95	hsa-mir-18b	hsa-mir-629	hsa-mir-361	hsa-mir-628	hsa-mir-340	hsa-mir-675	hsa-mir-590	hsa-mir-124a	hsa-mir-421	hsa-mir-708	hsa-mir-675	hsa-mir-302c	hsa-mir-503	hsa-mir-410	hsa-mir-202	hsa-mir-187	hsa-mir-345	hsa-mir-338	hsa-mir-432	hsa-mir-362	hsa-mir-202	hsa-mir-675	hsa-mir-671	hsa-mir-638
hsa-mir-187	hsa-mir-198	hsa-mir-382	hsa-mir-629	hsa-mir-198	hsa-mir-95	hsa-mir-211	hsa-mir-509	hsa-mir-188	hsa-mir-490	hsa-mir-520a	hsa-mir-377	hsa-mir-154	hsa-mir-455	hsa-mir-506	hsa-mir-124a	hsa-mir-153	hsa-mir-302d	hsa-mir-504	hsa-mir-337	hsa-mir-330	hsa-mir-211	hsa-mir-625	hsa-mir-490	hsa-mir-219	hsa-mir-340	hsa-mir-217	hsa-mir-181d	hsa-mir-675	hsa-mir-520h	hsa-mir-187	hsa-mir-198	hsa-mir-331	hsa-mir-198	hsa-mir-337	hsa-mir-376a	hsa-mir-340	hsa-mir-302b	hsa-mir-302c	hsa-mir-326	hsa-mir-520d	hsa-mir-331	hsa-mir-520a	hsa-mir-331	hsa-mir-361	hsa-mir-675	hsa-mir-608	hsa-mir-187	hsa-mir-504	hsa-mir-431
hsa-mir-202	hsa-mir-509	hsa-mir-187	hsa-mir-449b	hsa-mir-377	hsa-mir-153	hsa-mir-198	hsa-mir-198	hsa-mir-570	hsa-mir-484	hsa-mir-376a	hsa-mir-331	hsa-mir-198	hsa-mir-361	hsa-mir-455	hsa-mir-340	hsa-mir-452	hsa-mir-630	hsa-mir-498	hsa-mir-520c	hsa-mir-625	hsa-mir-506	hsa-mir-590	hsa-mir-128a	hsa-mir-520a	hsa-mir-509	hsa-mir-410	hsa-mir-302c	hsa-mir-629	hsa-mir-524	hsa-mir-490	hsa-mir-181d	hsa-mir-187	hsa-mir-153	hsa-mir-431	hsa-mir-449b	hsa-mir-590	hsa-mir-181d	hsa-mir-502	hsa-mir-652	hsa-mir-219	hsa-mir-940	hsa-mir-339	hsa-mir-302b	hsa-mir-629	hsa-mir-95	hsa-mir-629	hsa-mir-181d	hsa-mir-208	hsa-mir-337
hsa-mir-302c	hsa-mir-629	hsa-mir-198	hsa-mir-339	hsa-mir-154	hsa-mir-202	hsa-mir-638	hsa-mir-484	hsa-mir-520d	hsa-mir-432	hsa-mir-489	hsa-mir-340	hsa-mir-340	hsa-mir-511	hsa-mir-452	hsa-mir-377	hsa-mir-455	hsa-mir-382	hsa-mir-18b	hsa-mir-371	hsa-mir-302b	hsa-mir-302b	hsa-mir-505	hsa-mir-301	hsa-mir-202	hsa-mir-652	hsa-mir-124a	hsa-mir-675	hsa-mir-367	hsa-mir-301	hsa-mir-202	hsa-mir-629	hsa-mir-128a	hsa-mir-95	hsa-mir-151	hsa-mir-128a	hsa-mir-302c	hsa-mir-590	hsa-mir-361	hsa-mir-340	hsa-mir-302c	hsa-mir-361	hsa-mir-188	hsa-mir-340	hsa-mir-187	hsa-mir-410	hsa-mir-217	hsa-mir-625	hsa-mir-584	hsa-mir-613
hsa-mir-95	hsa-mir-219	hsa-mir-509	hsa-mir-18b	hsa-mir-340	hsa-mir-377	hsa-mir-154	hsa-mir-584	hsa-mir-379	hsa-mir-489	hsa-mir-502	hsa-mir-361	hsa-mir-502	hsa-mir-506	hsa-mir-187	hsa-mir-153	hsa-mir-124a	hsa-mir-502	hsa-mir-410	hsa-mir-519d	hsa-mir-638	hsa-mir-532	hsa-mir-302b	hsa-mir-570	hsa-mir-625	hsa-mir-502	hsa-mir-330	hsa-mir-490	hsa-mir-302a	hsa-mir-300	hsa-mir-128a	hsa-mir-509	hsa-mir-625	hsa-mir-455	hsa-mir-511	hsa-mir-629	hsa-mir-652	hsa-mir-455	hsa-mir-18b	hsa-mir-198	hsa-mir-340	hsa-mir-502	hsa-mir-433	hsa-mir-302c	hsa-mir-362	hsa-mir-302b	hsa-mir-136	hsa-mir-211	hsa-mir-431	hsa-mir-151
hsa-mir-208	hsa-mir-331	hsa-mir-361	hsa-mir-452	hsa-mir-302c	hsa-mir-625	hsa-mir-136	hsa-mir-652	hsa-mir-487b	hsa-mir-1290	hsa-mir-154	hsa-mir-153	hsa-mir-95	hsa-mir-339	hsa-mir-302b	hsa-mir-202	hsa-mir-629	hsa-mir-652	hsa-mir-326	hsa-mir-525	hsa-mir-302a	hsa-mir-95	hsa-mir-340	hsa-mir-153	hsa-mir-455	hsa-mir-361	hsa-mir-32	hsa-mir-487b	hsa-mir-18b	hsa-mir-519c	hsa-mir-505	hsa-mir-484	hsa-mir-198	hsa-mir-675	hsa-mir-613	hsa-mir-340	hsa-mir-154	hsa-mir-410	hsa-mir-302b	hsa-mir-490	hsa-mir-302b	hsa-mir-671	hsa-mir-136	hsa-mir-198	hsa-mir-1246	hsa-mir-136	hsa-mir-410	hsa-mir-202	hsa-mir-582	hsa-mir-302d
hsa-mir-652	hsa-mir-153	hsa-mir-95	hsa-mir-506	hsa-mir-509	hsa-mir-652	hsa-mir-302b	hsa-mir-663a	hsa-mir-660	hsa-mir-520a	hsa-mir-484	hsa-mir-181d	hsa-mir-361	hsa-mir-302c	hsa-mir-377	hsa-mir-302c	hsa-mir-506	hsa-mir-638	hsa-mir-520e	hsa-mir-520a	hsa-mir-136	hsa-mir-340	hsa-mir-652	hsa-mir-151	hsa-mir-337	hsa-mir-490	hsa-mir-136	hsa-mir-505	hsa-mir-520a	hsa-mir-615	hsa-mir-198	hsa-mir-362	hsa-mir-509	hsa-mir-202	hsa-mir-1290	hsa-mir-638	hsa-mir-202	hsa-mir-362	hsa-mir-362	hsa-mir-136	hsa-mir-432	hsa-mir-422a	hsa-mir-502	hsa-mir-124a	hsa-mir-331	hsa-mir-340	hsa-mir-208	hsa-mir-532	hsa-mir-379	hsa-mir-584
hsa-mir-505	hsa-mir-95	hsa-mir-490	hsa-mir-331	hsa-mir-202	hsa-mir-302b	hsa-mir-629	hsa-mir-504	hsa-mir-519c	hsa-mir-520c	hsa-mir-638	hsa-mir-219	hsa-mir-181d	hsa-mir-590	hsa-mir-331	hsa-mir-505	hsa-mir-302b	hsa-mir-202	hsa-mir-302d	hsa-mir-181d	hsa-mir-377	hsa-mir-489	hsa-mir-376a	hsa-mir-487b	hsa-mir-361	hsa-mir-198	hsa-mir-339	hsa-mir-95	hsa-mir-124a	hsa-mir-500	hsa-mir-181d	hsa-mir-652	hsa-mir-202	hsa-mir-302c	hsa-mir-671	hsa-mir-520a	hsa-mir-509	hsa-mir-95	hsa-mir-32	hsa-mir-629	hsa-mir-217	hsa-mir-584	hsa-mir-181d	hsa-mir-217	hsa-mir-506	hsa-mir-202	hsa-mir-431	hsa-mir-506	hsa-mir-337	hsa-mir-766
hsa-mir-340	hsa-mir-362	hsa-mir-663a	hsa-mir-124a	hsa-mir-652	hsa-mir-361	hsa-mir-331	hsa-mir-532	hsa-mir-525	hsa-mir-433	hsa-mir-1290	hsa-mir-33b	hsa-mir-345	hsa-mir-638	hsa-mir-136	hsa-mir-217	hsa-mir-202	hsa-mir-432	hsa-mir-382	hsa-mir-153	hsa-mir-323	hsa-mir-181d	hsa-mir-638	hsa-mir-489	hsa-mir-520d	hsa-mir-505	hsa-mir-323	hsa-mir-302b	hsa-mir-431	hsa-mir-346	hsa-mir-422a	hsa-mir-663a	hsa-mir-340	hsa-mir-340	hsa-mir-525	hsa-mir-95	hsa-mir-505	hsa-mir-202	hsa-mir-410	hsa-mir-181d	hsa-mir-198	hsa-mir-421	hsa-mir-509	hsa-mir-629	hsa-mir-181d	hsa-mir-433	hsa-mir-675	hsa-mir-340	hsa-mir-151	hsa-mir-615
hsa-mir-675	hsa-mir-630	hsa-mir-136	hsa-mir-202	hsa-mir-675	hsa-mir-340	hsa-mir-361	hsa-mir-502	hsa-mir-545	hsa-mir-151	hsa-mir-532	hsa-mir-502	hsa-mir-188	hsa-mir-190	hsa-mir-302c	hsa-mir-331	hsa-mir-625	hsa-mir-154	hsa-mir-198	hsa-mir-590	hsa-mir-675	hsa-mir-202	hsa-mir-650	hsa-mir-520c	hsa-mir-331	hsa-mir-136	hsa-mir-326	hsa-mir-433	hsa-mir-337	hsa-mir-551b	hsa-mir-432	hsa-mir-187	hsa-mir-520a	hsa-mir-590	hsa-mir-650	hsa-mir-198	hsa-mir-153	hsa-mir-638	hsa-mir-511	hsa-mir-625	hsa-mir-455	hsa-mir-411	hsa-mir-1290	hsa-mir-509	hsa-mir-520a	hsa-mir-338	hsa-mir-652	hsa-mir-509	hsa-mir-487b	hsa-mir-539
hsa-mir-136	hsa-mir-663a	hsa-mir-502	hsa-mir-376a	hsa-mir-490	hsa-mir-124a	hsa-mir-202	hsa-mir-671	hsa-mir-613	hsa-mir-421	hsa-mir-345	hsa-mir-1246	hsa-mir-652	hsa-mir-520d	hsa-mir-502	hsa-mir-625	hsa-mir-505	hsa-mir-187	hsa-mir-337	hsa-mir-217	hsa-mir-410	hsa-mir-652	hsa-mir-509	hsa-mir-628	hsa-mir-181d	hsa-mir-432	hsa-mir-153	hsa-mir-625	hsa-mir-202	hsa-mir-526b	hsa-mir-361	hsa-mir-124a	hsa-mir-652	hsa-mir-502	hsa-mir-624	hsa-mir-505	hsa-mir-490	hsa-mir-331	hsa-mir-339	hsa-mir-128a	hsa-mir-509	hsa-mir-1290	hsa-mir-421	hsa-mir-202	hsa-mir-489	hsa-mir-455	hsa-mir-519c	hsa-mir-520a	hsa-mir-519d	hsa-mir-421
hsa-mir-509	hsa-mir-340	hsa-mir-337	hsa-mir-302b	hsa-mir-505	hsa-mir-302c	hsa-mir-489	hsa-mir-638	hsa-mir-510	hsa-mir-337	hsa-mir-671	hsa-mir-520a	hsa-mir-490	hsa-mir-337	hsa-mir-638	hsa-mir-362	hsa-mir-362	hsa-mir-337	hsa-mir-590	hsa-mir-154	hsa-mir-506	hsa-mir-331	hsa-mir-362	hsa-mir-302d	hsa-mir-490	hsa-mir-487b	hsa-mir-302b	hsa-mir-532	hsa-mir-519d	hsa-mir-646	hsa-mir-675	hsa-mir-506	hsa-mir-208	hsa-mir-181d	hsa-mir-379	hsa-mir-302b	hsa-mir-663a	hsa-mir-490	hsa-mir-488	hsa-mir-154	hsa-mir-625	hsa-mir-188	hsa-mir-302b	hsa-mir-362	hsa-mir-421	hsa-mir-219	hsa-mir-519d	hsa-mir-219	hsa-mir-630	hsa-mir-545
hsa-mir-455	hsa-mir-124a	hsa-mir-484	hsa-mir-638	hsa-mir-302d	hsa-mir-638	hsa-mir-502	hsa-mir-128a	hsa-mir-519d	hsa-mir-422a	hsa-mir-505	hsa-mir-675	hsa-mir-671	hsa-mir-153	hsa-mir-376a	hsa-mir-506	hsa-mir-302c	hsa-mir-504	hsa-mir-630	hsa-mir-625	hsa-mir-490	hsa-mir-147	hsa-mir-663a	hsa-mir-1290	hsa-mir-519d	hsa-mir-630	hsa-mir-505	hsa-mir-509	hsa-mir-198	hsa-mir-510	hsa-mir-337	hsa-mir-95	hsa-mir-95	hsa-mir-520a	hsa-mir-766	hsa-mir-217	hsa-mir-208	hsa-mir-340	hsa-mir-331	hsa-mir-217	hsa-mir-638	hsa-mir-532	hsa-mir-484	hsa-mir-506	hsa-mir-431	hsa-mir-629	hsa-mir-198	hsa-mir-361	hsa-mir-411	hsa-mir-384
hsa-mir-629	hsa-mir-188	hsa-mir-362	hsa-mir-630	hsa-mir-502	hsa-mir-1290	hsa-mir-498	hsa-mir-151	hsa-mir-411	hsa-mir-663a	hsa-mir-520c	hsa-mir-202	hsa-mir-1290	hsa-mir-202	hsa-mir-202	hsa-mir-198	hsa-mir-198	hsa-mir-345	hsa-mir-362	hsa-mir-362	hsa-mir-505	hsa-mir-302c	hsa-mir-187	hsa-mir-422a	hsa-mir-136	hsa-mir-422a	hsa-mir-346	hsa-mir-520d	hsa-mir-136	hsa-mir-371	hsa-mir-95	hsa-mir-382	hsa-mir-371	hsa-mir-652	hsa-mir-147	hsa-mir-432	hsa-mir-520d	hsa-mir-382	hsa-mir-638	hsa-mir-331	hsa-mir-326	hsa-mir-520d	hsa-mir-297	hsa-mir-652	hsa-mir-95	hsa-mir-124a	hsa-mir-219	hsa-mir-502	hsa-mir-519b	hsa-mir-323
hsa-mir-219	hsa-mir-502	hsa-mir-652	hsa-mir-484	hsa-mir-663a	hsa-mir-331	hsa-mir-455	hsa-mir-432	hsa-mir-615	hsa-mir-128a	hsa-mir-504	hsa-mir-490	hsa-mir-505	hsa-mir-302b	hsa-mir-181d	hsa-mir-452	hsa-mir-432	hsa-mir-433	hsa-mir-339	hsa-mir-219	hsa-mir-154	hsa-mir-433	hsa-mir-128a	hsa-mir-520d	hsa-mir-302b	hsa-mir-532	hsa-mir-629	hsa-mir-379	hsa-mir-211	hsa-mir-501	hsa-mir-487b	hsa-mir-202	hsa-mir-532	hsa-mir-219	hsa-mir-940	hsa-mir-202	hsa-mir-520a	hsa-mir-377	hsa-mir-532	hsa-mir-431	hsa-mir-675	hsa-mir-520c	hsa-mir-511	hsa-mir-136	hsa-mir-433	hsa-mir-198	hsa-mir-331	hsa-mir-362	hsa-mir-570	hsa-mir-520h
hsa-mir-362	hsa-mir-361	hsa-mir-153	hsa-mir-455	hsa-mir-136	hsa-mir-362	hsa-mir-520d	hsa-mir-136	hsa-mir-498	hsa-mir-650	hsa-mir-337	hsa-mir-652	hsa-mir-484	hsa-mir-663a	hsa-mir-153	hsa-mir-532	hsa-mir-361	hsa-mir-379	hsa-mir-582	hsa-mir-433	hsa-mir-511	hsa-mir-323	hsa-mir-153	hsa-mir-584	hsa-mir-509	hsa-mir-489	hsa-mir-675	hsa-mir-432	hsa-mir-630	hsa-mir-1291	hsa-mir-502	hsa-mir-671	hsa-mir-361	hsa-mir-509	hsa-mir-323	hsa-mir-302c	hsa-mir-198	hsa-mir-361	hsa-mir-136	hsa-mir-422a	hsa-mir-187	hsa-mir-154	hsa-mir-489	hsa-mir-361	hsa-mir-638	hsa-mir-625	hsa-mir-154	hsa-mir-590	hsa-mir-519c	hsa-mir-525
hsa-mir-490	hsa-mir-520a	hsa-mir-128a	hsa-mir-663a	hsa-mir-489	hsa-mir-675	hsa-mir-362	hsa-mir-505	hsa-mir-582	hsa-mir-188	hsa-mir-128a	hsa-mir-630	hsa-mir-520a	hsa-mir-629	hsa-mir-511	hsa-mir-337	hsa-mir-484	hsa-mir-136	hsa-mir-377	hsa-mir-506	hsa-mir-362	hsa-mir-487b	hsa-mir-95	hsa-mir-379	hsa-mir-506	hsa-mir-1290	hsa-mir-520a	hsa-mir-331	hsa-mir-520d	hsa-mir-616	hsa-mir-484	hsa-mir-302d	hsa-mir-671	hsa-mir-362	hsa-mir-539	hsa-mir-652	hsa-mir-484	hsa-mir-502	hsa-mir-217	hsa-mir-660	hsa-mir-95	hsa-mir-543	hsa-mir-532	hsa-mir-422a	hsa-mir-532	hsa-mir-638	hsa-mir-520f	hsa-mir-153	hsa-mir-608	hsa-mir-520b
hsa-mir-489	hsa-mir-638	hsa-mir-154	hsa-mir-361	hsa-mir-638	hsa-mir-188	hsa-mir-302c	hsa-mir-520c	hsa-mir-646	hsa-mir-584	hsa-mir-421	hsa-mir-638	hsa-mir-504	hsa-mir-377	hsa-mir-652	hsa-mir-628	hsa-mir-331	hsa-mir-490	hsa-mir-625	hsa-mir-455	hsa-mir-376a	hsa-mir-625	hsa-mir-532	hsa-mir-431	hsa-mir-652	hsa-mir-345	hsa-mir-590	hsa-mir-187	hsa-mir-520h	hsa-mir-520g	hsa-mir-584	hsa-mir-154	hsa-mir-490	hsa-mir-154	hsa-mir-520g	hsa-mir-509	hsa-mir-506	hsa-mir-153	hsa-mir-202	hsa-mir-361	hsa-mir-361	hsa-mir-660	hsa-mir-302c	hsa-mir-95	hsa-mir-153	hsa-mir-331	hsa-mir-339	hsa-mir-382	hsa-mir-940	hsa-mir-301
hsa-mir-520a	hsa-mir-520d	hsa-mir-532	hsa-mir-323	hsa-mir-504	hsa-mir-520d	hsa-mir-675	hsa-mir-345	hsa-mir-766	hsa-mir-539	hsa-mir-663a	hsa-mir-136	hsa-mir-337	hsa-mir-331	hsa-mir-198	hsa-mir-323	hsa-mir-532	hsa-mir-520a	hsa-mir-147	hsa-mir-377	hsa-mir-598	hsa-mir-570	hsa-mir-181d	hsa-mir-501	hsa-mir-208	hsa-mir-188	hsa-mir-520d	hsa-mir-484	hsa-mir-331	hsa-mir-128b	hsa-mir-376a	hsa-mir-128a	hsa-mir-345	hsa-mir-489	hsa-mir-519b	hsa-mir-154	hsa-mir-345	hsa-mir-484	hsa-mir-506	hsa-mir-376a	hsa-mir-422a	hsa-mir-484	hsa-mir-663a	hsa-mir-608	hsa-mir-323	hsa-mir-432	hsa-mir-421	hsa-mir-95	hsa-mir-539	hsa-mir-208
hsa-mir-506	hsa-mir-154	hsa-mir-505	hsa-mir-362	hsa-mir-376a	hsa-mir-181d	hsa-mir-520h	hsa-mir-337	hsa-mir-517a	hsa-mir-379	hsa-mir-151	hsa-mir-650	hsa-mir-376a	hsa-mir-489	hsa-mir-361	hsa-mir-136	hsa-mir-340	hsa-mir-650	hsa-mir-188	hsa-mir-202	hsa-mir-337	hsa-mir-422a	hsa-mir-208	hsa-mir-504	hsa-mir-340	hsa-mir-433	hsa-mir-361	hsa-mir-208	hsa-mir-506	hsa-mir-543	hsa-mir-520d	hsa-mir-153	hsa-mir-489	hsa-mir-361	hsa-mir-663a	hsa-mir-487b	hsa-mir-487b	hsa-mir-1290	hsa-mir-495	hsa-mir-433	hsa-mir-575	hsa-mir-128a	hsa-mir-638	hsa-mir-630	hsa-mir-487b	hsa-mir-509	hsa-mir-362	hsa-mir-302d	hsa-mir-624	hsa-mir-519d
hsa-mir-361	hsa-mir-490	hsa-mir-520a	hsa-mir-340	hsa-mir-433	hsa-mir-136	hsa-mir-506	hsa-mir-422a	hsa-mir-520h	hsa-mir-431	hsa-mir-570	hsa-mir-345	hsa-mir-520d	hsa-mir-198	hsa-mir-490	hsa-mir-188	hsa-mir-136	hsa-mir-539	hsa-mir-490	hsa-mir-302d	hsa-mir-504	hsa-mir-432	hsa-mir-520a	hsa-mir-154	hsa-mir-517a	hsa-mir-337	hsa-mir-455	hsa-mir-361	hsa-mir-302b	hsa-mir-605	hsa-mir-431	hsa-mir-340	hsa-mir-484	hsa-mir-490	hsa-mir-638	hsa-mir-361	hsa-mir-136	hsa-mir-630	hsa-mir-181d	hsa-mir-506	hsa-mir-520c	hsa-mir-371	hsa-mir-95	hsa-mir-154	hsa-mir-625	hsa-mir-490	hsa-mir-489	hsa-mir-490	hsa-mir-646	hsa-mir-582
hsa-mir-153	hsa-mir-652	hsa-mir-504	hsa-mir-675	hsa-mir-422a	hsa-mir-431	hsa-mir-630	hsa-mir-520a	hsa-mir-371	hsa-mir-376a	hsa-mir-431	hsa-mir-362	hsa-mir-638	hsa-mir-652	hsa-mir-340	hsa-mir-432	hsa-mir-181d	hsa-mir-532	hsa-mir-153	hsa-mir-340	hsa-mir-520d	hsa-mir-505	hsa-mir-431	hsa-mir-671	hsa-mir-376a	hsa-mir-431	hsa-mir-506	hsa-mir-506	hsa-mir-652	hsa-mir-659	hsa-mir-379	hsa-mir-505	hsa-mir-302d	hsa-mir-532	hsa-mir-582	hsa-mir-422a	hsa-mir-181d	hsa-mir-433	hsa-mir-498	hsa-mir-487b	hsa-mir-652	hsa-mir-487b	hsa-mir-147	hsa-mir-153	hsa-mir-509	hsa-mir-520h	hsa-mir-509	hsa-mir-663a	hsa-mir-526b	hsa-mir-650
hsa-mir-422a	hsa-mir-302d	hsa-mir-188	hsa-mir-181d	hsa-mir-337	hsa-mir-498	hsa-mir-340	hsa-mir-520d	hsa-mir-301	hsa-mir-498	hsa-mir-539	hsa-mir-208	hsa-mir-532	hsa-mir-422a	hsa-mir-154	hsa-mir-376a	hsa-mir-638	hsa-mir-671	hsa-mir-338	hsa-mir-652	hsa-mir-320b	hsa-mir-154	hsa-mir-421	hsa-mir-1275	hsa-mir-339	hsa-mir-671	hsa-mir-532	hsa-mir-628	hsa-mir-340	hsa-mir-411	hsa-mir-188	hsa-mir-520c	hsa-mir-520c	hsa-mir-136	hsa-mir-501	hsa-mir-625	hsa-mir-95	hsa-mir-124a	hsa-mir-377	hsa-mir-520a	hsa-mir-630	hsa-mir-337	hsa-mir-340	hsa-mir-431	hsa-mir-376a	hsa-mir-188	hsa-mir-211	hsa-mir-154	hsa-mir-525	hsa-mir-500
hsa-mir-376a	hsa-mir-484	hsa-mir-671	hsa-mir-154	hsa-mir-345	hsa-mir-532	hsa-mir-652	hsa-mir-539	hsa-mir-524	hsa-mir-520d	hsa-mir-650	hsa-mir-484	hsa-mir-433	hsa-mir-520a	hsa-mir-484	hsa-mir-487b	hsa-mir-376a	hsa-mir-520c	hsa-mir-181d	hsa-mir-331	hsa-mir-379	hsa-mir-520a	hsa-mir-433	hsa-mir-498	hsa-mir-630	hsa-mir-663a	hsa-mir-202	hsa-mir-520a	hsa-mir-489	hsa-mir-488	hsa-mir-489	hsa-mir-490	hsa-mir-337	hsa-mir-663a	hsa-mir-371	hsa-mir-433	hsa-mir-422a	hsa-mir-675	hsa-mir-675	hsa-mir-371	hsa-mir-520a	hsa-mir-302d	hsa-mir-675	hsa-mir-502	hsa-mir-608	hsa-mir-652	hsa-mir-484	hsa-mir-652	hsa-mir-613	hsa-mir-147
hsa-mir-154	hsa-mir-675	hsa-mir-511	hsa-mir-502	hsa-mir-584	hsa-mir-502	hsa-mir-339	hsa-mir-154	hsa-mir-624	hsa-mir-940	hsa-mir-520d	hsa-mir-188	hsa-mir-487b	hsa-mir-362	hsa-mir-362	hsa-mir-431	hsa-mir-208	hsa-mir-421	hsa-mir-346	hsa-mir-490	hsa-mir-340	hsa-mir-520d	hsa-mir-154	hsa-mir-940	hsa-mir-520h	hsa-mir-302d	hsa-mir-377	hsa-mir-136	hsa-mir-543	hsa-mir-608	hsa-mir-520a	hsa-mir-502	hsa-mir-153	hsa-mir-484	hsa-mir-500	hsa-mir-675	hsa-mir-489	hsa-mir-505	hsa-mir-490	hsa-mir-520c	hsa-mir-376a	hsa-mir-539	hsa-mir-151	hsa-mir-638	hsa-mir-422a	hsa-mir-361	hsa-mir-532	hsa-mir-345	hsa-mir-520g	hsa-mir-608
hsa-mir-520d	hsa-mir-433	hsa-mir-520c	hsa-mir-505	hsa-mir-520a	hsa-mir-520a	hsa-mir-490	hsa-mir-188	hsa-mir-500	hsa-mir-487b	hsa-mir-188	hsa-mir-376a	hsa-mir-302d	hsa-mir-181d	hsa-mir-422a	hsa-mir-422a	hsa-mir-431	hsa-mir-376a	hsa-mir-506	hsa-mir-509	hsa-mir-487b	hsa-mir-151	hsa-mir-411	hsa-mir-539	hsa-mir-638	hsa-mir-638	hsa-mir-539	hsa-mir-422a	hsa-mir-663a	hsa-mir-645	hsa-mir-663a	hsa-mir-532	hsa-mir-136	hsa-mir-422a	hsa-mir-519d	hsa-mir-153	hsa-mir-532	hsa-mir-663a	hsa-mir-520a	hsa-mir-675	hsa-mir-629	hsa-mir-216	hsa-mir-520d	hsa-mir-1290	hsa-mir-151	hsa-mir-154	hsa-mir-511	hsa-mir-136	hsa-mir-323	hsa-mir-624
hsa-mir-502	hsa-mir-128a	hsa-mir-520d	hsa-mir-300	hsa-mir-1290	hsa-mir-376a	hsa-mir-520a	hsa-mir-421	hsa-mir-551b	hsa-mir-519c	hsa-mir-519d	hsa-mir-154	hsa-mir-520c	hsa-mir-490	hsa-mir-532	hsa-mir-345	hsa-mir-520a	hsa-mir-422a	hsa-mir-154	hsa-mir-378i	hsa-mir-128a	hsa-mir-128a	hsa-mir-570	hsa-mir-525	hsa-mir-582	hsa-mir-504	hsa-mir-154	hsa-mir-431	hsa-mir-422a	hsa-mir-603	hsa-mir-511	hsa-mir-638	hsa-mir-188	hsa-mir-671	hsa-mir-615	hsa-mir-520d	hsa-mir-638	hsa-mir-532	hsa-mir-433	hsa-mir-584	hsa-mir-506	hsa-mir-379	hsa-mir-892a	hsa-mir-675	hsa-mir-624	hsa-mir-376a	hsa-mir-340	hsa-mir-128a	hsa-mir-520b	hsa-mir-940
hsa-mir-650	hsa-mir-1290	hsa-mir-345	hsa-mir-208	hsa-mir-362	hsa-mir-490	hsa-mir-376a	hsa-mir-489	hsa-mir-616	hsa-mir-582	hsa-mir-498	hsa-mir-489	hsa-mir-663a	hsa-mir-584	hsa-mir-431	hsa-mir-302d	hsa-mir-584	hsa-mir-188	hsa-mir-455	hsa-mir-675	hsa-mir-650	hsa-mir-337	hsa-mir-582	hsa-mir-608	hsa-mir-154	hsa-mir-940	hsa-mir-641	hsa-mir-128a	hsa-mir-339	hsa-mir-520f	hsa-mir-433	hsa-mir-361	hsa-mir-502	hsa-mir-411	hsa-mir-520h	hsa-mir-371	hsa-mir-432	hsa-mir-345	hsa-mir-431	hsa-mir-520d	hsa-mir-331	hsa-mir-520a	hsa-mir-520b	hsa-mir-432	hsa-mir-660	hsa-mir-128a	hsa-mir-452	hsa-mir-188	hsa-mir-766	hsa-mir-519b
hsa-mir-432	hsa-mir-520c	hsa-mir-421	hsa-mir-136	hsa-mir-532	hsa-mir-663a	hsa-mir-1290	hsa-mir-1290	hsa-mir-603	hsa-mir-511	hsa-mir-660	hsa-mir-505	hsa-mir-128a	hsa-mir-188	hsa-mir-520a	hsa-mir-128a	hsa-mir-323	hsa-mir-151	hsa-mir-219	hsa-mir-663a	hsa-mir-302d	hsa-mir-411	hsa-mir-188	hsa-mir-519b	hsa-mir-675	hsa-mir-379	hsa-mir-188	hsa-mir-489	hsa-mir-570	hsa-mir-622	hsa-mir-154	hsa-mir-511	hsa-mir-433	hsa-mir-432	hsa-mir-545	hsa-mir-331	hsa-mir-433	hsa-mir-671	hsa-mir-376a	hsa-mir-188	hsa-mir-154	hsa-mir-582	hsa-mir-490	hsa-mir-490	hsa-mir-584	hsa-mir-489	hsa-mir-382	hsa-mir-520d	hsa-mir-628	hsa-mir-300
hsa-mir-638	hsa-mir-376a	hsa-mir-431	hsa-mir-490	hsa-mir-630	hsa-mir-505	hsa-mir-487b	hsa-mir-379	hsa-mir-519b	hsa-mir-628	hsa-mir-208	hsa-mir-532	hsa-mir-432	hsa-mir-498	hsa-mir-302d	hsa-mir-520d	hsa-mir-128a	hsa-mir-128a	hsa-mir-128a	hsa-mir-505	hsa-mir-346	hsa-mir-345	hsa-mir-337	hsa-mir-543	hsa-mir-345	hsa-mir-151	hsa-mir-302d	hsa-mir-345	hsa-mir-517a	hsa-mir-592	hsa-mir-345	hsa-mir-188	hsa-mir-487b	hsa-mir-638	hsa-mir-526b	hsa-mir-490	hsa-mir-379	hsa-mir-136	hsa-mir-379	hsa-mir-95	hsa-mir-188	hsa-mir-431	hsa-mir-128a	hsa-mir-376a	hsa-mir-1290	hsa-mir-431	hsa-mir-625	hsa-mir-505	hsa-mir-371	hsa-mir-216
hsa-mir-188	hsa-mir-431	hsa-mir-432	hsa-mir-128a	hsa-mir-128a	hsa-mir-154	hsa-mir-147	hsa-mir-650	hsa-mir-622	hsa-mir-411	hsa-mir-584	hsa-mir-337	hsa-mir-592	hsa-mir-628	hsa-mir-128a	hsa-mir-484	hsa-mir-490	hsa-mir-431	hsa-mir-208	hsa-mir-124a	hsa-mir-592	hsa-mir-188	hsa-mir-675	hsa-mir-147	hsa-mir-532	hsa-mir-128a	hsa-mir-625	hsa-mir-376a	hsa-mir-525	hsa-mir-508	hsa-mir-323	hsa-mir-151	hsa-mir-584	hsa-mir-505	hsa-mir-628	hsa-mir-532	hsa-mir-584	hsa-mir-421	hsa-mir-340	hsa-mir-509	hsa-mir-628	hsa-mir-650	hsa-mir-361	hsa-mir-323	hsa-mir-525	hsa-mir-422a	hsa-mir-361	hsa-mir-650	hsa-mir-517a	hsa-mir-411
hsa-mir-630	hsa-mir-505	hsa-mir-433	hsa-mir-345	hsa-mir-431	hsa-mir-422a	hsa-mir-345	hsa-mir-433	hsa-mir-552	hsa-mir-208	hsa-mir-940	hsa-mir-663a	hsa-mir-582	hsa-mir-431	hsa-mir-940	hsa-mir-502	hsa-mir-630	hsa-mir-1290	hsa-mir-371	hsa-mir-489	hsa-mir-421	hsa-mir-490	hsa-mir-489	hsa-mir-517a	hsa-mir-433	hsa-mir-520d	hsa-mir-452	hsa-mir-154	hsa-mir-376a	hsa-mir-552	hsa-mir-302d	hsa-mir-433	hsa-mir-638	hsa-mir-520c	hsa-mir-646	hsa-mir-511	hsa-mir-147	hsa-mir-376a	hsa-mir-124a	hsa-mir-532	hsa-mir-181d	hsa-mir-520h	hsa-mir-422a	hsa-mir-411	hsa-mir-520c	hsa-mir-525	hsa-mir-506	hsa-mir-489	hsa-mir-519e	hsa-mir-517a
hsa-mir-520c	hsa-mir-136	hsa-mir-422a	hsa-mir-302c	hsa-mir-520c	hsa-mir-433	hsa-mir-663a	hsa-mir-376a	hsa-mir-488	hsa-mir-216	hsa-mir-582	hsa-mir-433	hsa-mir-650	hsa-mir-340	hsa-mir-345	hsa-mir-630	hsa-mir-154	hsa-mir-584	hsa-mir-361	hsa-mir-638	hsa-mir-502	hsa-mir-520e	hsa-mir-361	hsa-mir-519c	hsa-mir-525	hsa-mir-520a	hsa-mir-520h	hsa-mir-188	hsa-mir-490	hsa-mir-758	hsa-mir-650	hsa-mir-136	hsa-mir-154	hsa-mir-128a	hsa-mir-520f	hsa-mir-671	hsa-mir-361	hsa-mir-128a	hsa-mir-188	hsa-mir-151	hsa-mir-584	hsa-mir-323	hsa-mir-625	hsa-mir-520a	hsa-mir-650	hsa-mir-663a	hsa-mir-519e	hsa-mir-484	hsa-mir-500	hsa-mir-543
hsa-mir-431	hsa-mir-337	hsa-mir-489	hsa-mir-487b	hsa-mir-539	hsa-mir-128a	hsa-mir-520c	hsa-mir-660	hsa-mir-605	hsa-mir-524	hsa-mir-517a	hsa-mir-504	hsa-mir-570	hsa-mir-940	hsa-mir-520c	hsa-mir-511	hsa-mir-502	hsa-mir-489	hsa-mir-663b	hsa-mir-345	hsa-mir-208	hsa-mir-525	hsa-mir-422a	hsa-mir-500	hsa-mir-663a	hsa-mir-421	hsa-mir-765	hsa-mir-371	hsa-mir-345	hsa-mir-760	hsa-mir-1290	hsa-mir-345	hsa-mir-504	hsa-mir-345	hsa-mir-510	hsa-mir-181d	hsa-mir-376a	hsa-mir-154	hsa-mir-302d	hsa-mir-671	hsa-mir-502	hsa-mir-504	hsa-mir-589	hsa-mir-345	hsa-mir-302d	hsa-mir-520c	hsa-mir-498	hsa-mir-431	hsa-mir-510	hsa-mir-501
hsa-mir-433	hsa-mir-345	hsa-mir-151	hsa-mir-532	hsa-mir-379	hsa-mir-511	hsa-mir-208	hsa-mir-431	hsa-mir-384	hsa-mir-660	hsa-mir-346	hsa-mir-940	hsa-mir-660	hsa-mir-505	hsa-mir-489	hsa-mir-490	hsa-mir-940	hsa-mir-511	hsa-mir-217	hsa-mir-432	hsa-mir-345	hsa-mir-431	hsa-mir-1290	hsa-mir-216	hsa-mir-421	hsa-mir-650	hsa-mir-362	hsa-mir-1290	hsa-mir-502	hsa-mir-593	hsa-mir-628	hsa-mir-584	hsa-mir-432	hsa-mir-431	hsa-mir-543	hsa-mir-151	hsa-mir-671	hsa-mir-520a	hsa-mir-345	hsa-mir-411	hsa-mir-520h	hsa-mir-638	hsa-mir-301	hsa-mir-532	hsa-mir-539	hsa-mir-181d	hsa-mir-520b	hsa-mir-671	hsa-mir-128b	hsa-mir-526b
hsa-mir-940	hsa-mir-432	hsa-mir-584	hsa-mir-422a	hsa-mir-151	hsa-mir-484	hsa-mir-337	hsa-mir-940	hsa-mir-346	hsa-mir-517a	hsa-mir-519c	hsa-mir-517a	hsa-mir-208	hsa-mir-128a	hsa-mir-630	hsa-mir-663a	hsa-mir-663a	hsa-mir-520d	hsa-mir-675	hsa-mir-532	hsa-mir-361	hsa-mir-520c	hsa-mir-671	hsa-mir-508	hsa-mir-489	hsa-mir-520c	hsa-mir-340	hsa-mir-520c	hsa-mir-638	hsa-mir-519e	hsa-mir-520c	hsa-mir-504	hsa-mir-421	hsa-mir-650	hsa-mir-301	hsa-mir-506	hsa-mir-520c	hsa-mir-422a	hsa-mir-154	hsa-mir-153	hsa-mir-371	hsa-mir-301	hsa-mir-432	hsa-mir-433	hsa-mir-320b	hsa-mir-302d	hsa-mir-153	hsa-mir-584	hsa-mir-622	hsa-mir-520f
hsa-mir-532	hsa-mir-411	hsa-mir-660	hsa-mir-940	hsa-mir-323	hsa-mir-487b	hsa-mir-181d	hsa-mir-613	hsa-mir-572	hsa-mir-520h	hsa-mir-487b	hsa-mir-422a	hsa-mir-151	hsa-mir-502	hsa-mir-151	hsa-mir-433	hsa-mir-650	hsa-mir-582	hsa-mir-638	hsa-mir-484	hsa-mir-624	hsa-mir-671	hsa-mir-584	hsa-mir-519d	hsa-mir-432	hsa-mir-323	hsa-mir-519d	hsa-mir-511	hsa-mir-301	hsa-mir-579	hsa-mir-421	hsa-mir-650	hsa-mir-511	hsa-mir-1290	hsa-mir-216	hsa-mir-320b	hsa-mir-650	hsa-mir-431	hsa-mir-613	hsa-mir-302d	hsa-mir-421	hsa-mir-520g	hsa-mir-498	hsa-mir-520d	hsa-mir-675	hsa-mir-628	hsa-mir-376a	hsa-mir-376a	hsa-mir-545	hsa-mir-616
hsa-mir-663a	hsa-mir-671	hsa-mir-650	hsa-mir-520b	hsa-mir-660	hsa-mir-432	hsa-mir-371	hsa-mir-525	hsa-mir-520g	hsa-mir-646	hsa-mir-592	hsa-mir-1290	hsa-mir-630	hsa-mir-345	hsa-mir-505	hsa-mir-520a	hsa-mir-302d	hsa-mir-487b	hsa-mir-511	hsa-mir-361	hsa-mir-660	hsa-mir-320b	hsa-mir-302d	hsa-mir-323	hsa-mir-520c	hsa-mir-584	hsa-mir-488	hsa-mir-584	hsa-mir-302c	hsa-mir-1275	hsa-mir-570	hsa-mir-421	hsa-mir-520d	hsa-mir-371	hsa-mir-570	hsa-mir-431	hsa-mir-511	hsa-mir-188	hsa-mir-608	hsa-mir-525	hsa-mir-487b	hsa-mir-628	hsa-mir-431	hsa-mir-584	hsa-mir-128a	hsa-mir-421	hsa-mir-337	hsa-mir-498	hsa-mir-592	hsa-mir-128b
hsa-mir-302d	hsa-mir-489	hsa-mir-1290	hsa-mir-520a	hsa-mir-432	hsa-mir-520b	hsa-mir-511	hsa-mir-498	hsa-mir-128b	hsa-mir-615	hsa-mir-543	hsa-mir-519d	hsa-mir-431	hsa-mir-532	hsa-mir-663a	hsa-mir-504	hsa-mir-592	hsa-mir-592	hsa-mir-526a	hsa-mir-487b	hsa-mir-433	hsa-mir-502	hsa-mir-502	hsa-mir-346	hsa-mir-520e	hsa-mir-411	hsa-mir-128a	hsa-mir-337	hsa-mir-608	hsa-mir-384	hsa-mir-539	hsa-mir-432	hsa-mir-151	hsa-mir-584	hsa-mir-630	hsa-mir-502	hsa-mir-575	hsa-mir-337	hsa-mir-539	hsa-mir-613	hsa-mir-320b	hsa-mir-624	hsa-mir-337	hsa-mir-371	hsa-mir-498	hsa-mir-539	hsa-mir-323	hsa-mir-511	hsa-mir-520h	hsa-mir-646
hsa-mir-320b	hsa-mir-422a	hsa-mir-613	hsa-mir-1290	hsa-mir-511	hsa-mir-345	hsa-mir-592	hsa-mir-630	hsa-mir-300	hsa-mir-346	hsa-mir-646	hsa-mir-432	hsa-mir-421	hsa-mir-525	hsa-mir-432	hsa-mir-638	hsa-mir-487b	hsa-mir-613	hsa-mir-325	hsa-mir-136	hsa-mir-545	hsa-mir-511	hsa-mir-136	hsa-mir-646	hsa-mir-346	hsa-mir-628	hsa-mir-337	hsa-mir-302d	hsa-mir-379	hsa-mir-572	hsa-mir-671	hsa-mir-379	hsa-mir-422a	hsa-mir-630	hsa-mir-320b	hsa-mir-663a	hsa-mir-613	hsa-mir-302d	hsa-mir-422a	hsa-mir-323	hsa-mir-128a	hsa-mir-519d	hsa-mir-190	hsa-mir-320b	hsa-mir-663a	hsa-mir-371	hsa-mir-520g	hsa-mir-421	hsa-mir-605	hsa-mir-520g
hsa-mir-582	hsa-mir-940	hsa-mir-376a	hsa-mir-432	hsa-mir-940	hsa-mir-650	hsa-mir-379	hsa-mir-628	hsa-mir-508	hsa-mir-525	hsa-mir-511	hsa-mir-216	hsa-mir-940	hsa-mir-484	hsa-mir-1290	hsa-mir-539	hsa-mir-433	hsa-mir-940	hsa-mir-519c	hsa-mir-520f	hsa-mir-520g	hsa-mir-630	hsa-mir-484	hsa-mir-624	hsa-mir-505	hsa-mir-208	hsa-mir-376a	hsa-mir-421	hsa-mir-592	hsa-mir-518e	hsa-mir-572	hsa-mir-539	hsa-mir-940	hsa-mir-376a	hsa-mir-519c	hsa-mir-543	hsa-mir-502	hsa-mir-650	hsa-mir-616	hsa-mir-502	hsa-mir-151	hsa-mir-525	hsa-mir-519d	hsa-mir-421	hsa-mir-630	hsa-mir-650	hsa-mir-432	hsa-mir-422a	hsa-mir-501	hsa-mir-522
hsa-mir-1290	hsa-mir-532	hsa-mir-371	hsa-mir-433	hsa-mir-671	hsa-mir-520c	hsa-mir-422a	hsa-mir-411	hsa-mir-592	hsa-mir-608	hsa-mir-628	hsa-mir-151	hsa-mir-543	hsa-mir-1290	hsa-mir-188	hsa-mir-584	hsa-mir-511	hsa-mir-517a	hsa-mir-376a	hsa-mir-504	hsa-mir-489	hsa-mir-1290	hsa-mir-151	hsa-mir-766	hsa-mir-128a	hsa-mir-539	hsa-mir-331	hsa-mir-519d	hsa-mir-520e	hsa-mir-320b	hsa-mir-630	hsa-mir-520d	hsa-mir-543	hsa-mir-940	hsa-mir-758	hsa-mir-147	hsa-mir-128a	hsa-mir-584	hsa-mir-487b	hsa-mir-1290	hsa-mir-1290	hsa-mir-147	hsa-mir-411	hsa-mir-487b	hsa-mir-543	hsa-mir-520f	hsa-mir-490	hsa-mir-519d	hsa-mir-1275	hsa-mir-592
hsa-mir-520h	hsa-mir-572	hsa-mir-539	hsa-mir-613	hsa-mir-520d	hsa-mir-337	hsa-mir-128a	hsa-mir-510	hsa-mir-519e	hsa-mir-622	hsa-mir-371	hsa-mir-421	hsa-mir-371	hsa-mir-376a	hsa-mir-208	hsa-mir-520c	hsa-mir-422a	hsa-mir-498	hsa-mir-433	hsa-mir-376a	hsa-mir-519b	hsa-mir-675	hsa-mir-630	hsa-mir-615	hsa-mir-487b	hsa-mir-543	hsa-mir-151	hsa-mir-630	hsa-mir-128a	hsa-mir-765	hsa-mir-411	hsa-mir-337	hsa-mir-525	hsa-mir-208	hsa-mir-518e	hsa-mir-520h	hsa-mir-371	hsa-mir-940	hsa-mir-421	hsa-mir-498	hsa-mir-525	hsa-mir-498	hsa-mir-323	hsa-mir-128a	hsa-mir-504	hsa-mir-940	hsa-mir-502	hsa-mir-520c	hsa-mir-616	hsa-mir-510
hsa-mir-128a	hsa-mir-650	hsa-mir-379	hsa-mir-379	hsa-mir-188	hsa-mir-489	hsa-mir-519d	hsa-mir-615	hsa-mir-151b	hsa-mir-323	hsa-mir-613	hsa-mir-128a	hsa-mir-511	hsa-mir-323	hsa-mir-337	hsa-mir-616	hsa-mir-345	hsa-mir-371	hsa-mir-136	hsa-mir-151	hsa-mir-422a	hsa-mir-302d	hsa-mir-371	hsa-mir-128b	hsa-mir-520b	hsa-mir-511	hsa-mir-628	hsa-mir-411	hsa-mir-616	hsa-mir-320d	hsa-mir-151	hsa-mir-498	hsa-mir-650	hsa-mir-520d	hsa-mir-411	hsa-mir-323	hsa-mir-624	hsa-mir-432	hsa-mir-520d	hsa-mir-421	hsa-mir-660	hsa-mir-615	hsa-mir-154	hsa-mir-181d	hsa-mir-526b	hsa-mir-519d	hsa-mir-128a	hsa-mir-520h	hsa-mir-645	hsa-mir-371
hsa-mir-421	hsa-mir-421	hsa-mir-630	hsa-mir-302d	hsa-mir-208	hsa-mir-421	hsa-mir-570	hsa-mir-646	hsa-mir-526b	hsa-mir-500	hsa-mir-605	hsa-mir-487b	hsa-mir-301	hsa-mir-660	hsa-mir-650	hsa-mir-671	hsa-mir-1290	hsa-mir-646	hsa-mir-652	hsa-mir-421	hsa-mir-613	hsa-mir-379	hsa-mir-511	hsa-mir-592	hsa-mir-1290	hsa-mir-498	hsa-mir-433	hsa-mir-592	hsa-mir-505	hsa-mir-634	hsa-mir-582	hsa-mir-628	hsa-mir-431	hsa-mir-302d	hsa-mir-346	hsa-mir-525	hsa-mir-337	hsa-mir-487b	hsa-mir-940	hsa-mir-345	hsa-mir-532	hsa-mir-608	hsa-mir-371	hsa-mir-650	hsa-mir-484	hsa-mir-506	hsa-mir-525	hsa-mir-630	hsa-mir-615	hsa-mir-346
hsa-mir-519d	hsa-mir-520h	hsa-mir-940	hsa-mir-431	hsa-mir-421	hsa-mir-940	hsa-mir-517a	hsa-mir-570	hsa-mir-501	hsa-mir-510	hsa-mir-488	hsa-mir-519c	hsa-mir-519d	hsa-mir-487b	hsa-mir-323	hsa-mir-517a	hsa-mir-539	hsa-mir-519c	hsa-mir-505	hsa-mir-628	hsa-mir-1290	hsa-mir-498	hsa-mir-432	hsa-mir-520b	hsa-mir-379	hsa-mir-371	hsa-mir-520g	hsa-mir-520b	hsa-mir-421	hsa-mir-522	hsa-mir-766	hsa-mir-489	hsa-mir-615	hsa-mir-433	hsa-mir-551b	hsa-mir-584	hsa-mir-421	hsa-mir-520d	hsa-mir-671	hsa-mir-320b	hsa-mir-636	hsa-mir-665	hsa-mir-520c	hsa-mir-151	hsa-mir-519d	hsa-mir-153	hsa-mir-422a	hsa-mir-628	hsa-mir-147	hsa-mir-605
hsa-mir-151	hsa-mir-520b	hsa-mir-498	hsa-mir-511	hsa-mir-411	hsa-mir-671	hsa-mir-543	hsa-mir-371	hsa-mir-543	hsa-mir-592	hsa-mir-510	hsa-mir-525	hsa-mir-500	hsa-mir-543	hsa-mir-371	hsa-mir-498	hsa-mir-520h	hsa-mir-570	hsa-mir-608	hsa-mir-128a	hsa-mir-582	hsa-mir-421	hsa-mir-216	hsa-mir-371	hsa-mir-422a	hsa-mir-660	hsa-mir-490	hsa-mir-501	hsa-mir-511	hsa-mir-548b	hsa-mir-147	hsa-mir-582	hsa-mir-411	hsa-mir-188	hsa-mir-659	hsa-mir-520c	hsa-mir-431	hsa-mir-628	hsa-mir-371	hsa-mir-638	hsa-mir-539	hsa-mir-511	hsa-mir-660	hsa-mir-613	hsa-mir-371	hsa-mir-532	hsa-mir-520e	hsa-mir-379	hsa-mir-320b	hsa-mir-519c
hsa-mir-181d	hsa-mir-519d	hsa-mir-570	hsa-mir-628	hsa-mir-517a	hsa-mir-608	hsa-mir-505	hsa-mir-519d	hsa-mir-520b	hsa-mir-570	hsa-mir-520g	hsa-mir-379	hsa-mir-584	hsa-mir-151	hsa-mir-520h	hsa-mir-650	hsa-mir-520d	hsa-mir-510	hsa-mir-345	hsa-mir-543	hsa-mir-570	hsa-mir-543	hsa-mir-519d	hsa-mir-510	hsa-mir-411	hsa-mir-216	hsa-mir-1290	hsa-mir-147	hsa-mir-520b	hsa-mir-627	hsa-mir-371	hsa-mir-371	hsa-mir-376a	hsa-mir-379	hsa-mir-520b	hsa-mir-379	hsa-mir-302d	hsa-mir-498	hsa-mir-128a	hsa-mir-379	hsa-mir-153	hsa-mir-500	hsa-mir-940	hsa-mir-302d	hsa-mir-345	hsa-mir-584	hsa-mir-505	hsa-mir-346	hsa-mir-216	hsa-mir-552
hsa-mir-371	hsa-mir-498	hsa-mir-628	hsa-mir-765	hsa-mir-628	hsa-mir-302d	hsa-mir-504	hsa-mir-487b	hsa-mir-760	hsa-mir-519d	hsa-mir-500	hsa-mir-671	hsa-mir-323	hsa-mir-520h	hsa-mir-498	hsa-mir-489	hsa-mir-520c	hsa-mir-608	hsa-mir-665	hsa-mir-582	hsa-mir-520h	hsa-mir-582	hsa-mir-628	hsa-mir-660	hsa-mir-543	hsa-mir-592	hsa-mir-502	hsa-mir-502	hsa-mir-671	hsa-mir-665	hsa-mir-660	hsa-mir-431	hsa-mir-498	hsa-mir-487b	hsa-mir-128b	hsa-mir-628	hsa-mir-660	hsa-mir-379	hsa-mir-455	hsa-mir-376b	hsa-mir-526b	hsa-mir-646	hsa-mir-525	hsa-mir-646	hsa-mir-519c	hsa-mir-320b	hsa-mir-302d	hsa-mir-519c	hsa-mir-524	hsa-mir-524
hsa-mir-584	hsa-mir-504	hsa-mir-519d	hsa-mir-639	hsa-mir-371	hsa-mir-592	hsa-mir-432	hsa-mir-323	hsa-mir-1275	hsa-mir-501	hsa-mir-624	hsa-mir-628	hsa-mir-525	hsa-mir-302d	hsa-mir-520d	hsa-mir-346	hsa-mir-188	hsa-mir-524	hsa-mir-1290	hsa-mir-630	hsa-mir-519c	hsa-mir-608	hsa-mir-520d	hsa-mir-448	hsa-mir-302d	hsa-mir-608	hsa-mir-1202	hsa-mir-520g	hsa-mir-487b	hsa-mir-520b	hsa-mir-504	hsa-mir-525	hsa-mir-379	hsa-mir-337	hsa-mir-645	hsa-mir-484	hsa-mir-766	hsa-mir-570	hsa-mir-300	hsa-mir-484	hsa-mir-650	hsa-mir-561	hsa-mir-545	hsa-mir-940	hsa-mir-147	hsa-mir-665	hsa-mir-570	hsa-mir-504	hsa-mir-1303	hsa-mir-758
hsa-mir-608	hsa-mir-584	hsa-mir-646	hsa-mir-539	hsa-mir-650	hsa-mir-570	hsa-mir-188	hsa-mir-517a	hsa-mir-190	hsa-mir-543	hsa-mir-572	hsa-mir-431	hsa-mir-147	hsa-mir-630	hsa-mir-539	hsa-mir-1290	hsa-mir-421	hsa-mir-323	hsa-mir-151	hsa-mir-323	hsa-mir-940	hsa-mir-660	hsa-mir-504	hsa-mir-551b	hsa-mir-498	hsa-mir-570	hsa-mir-922	hsa-mir-539	hsa-mir-520c	hsa-mir-523	hsa-mir-608	hsa-mir-660	hsa-mir-628	hsa-mir-539	hsa-mir-524	hsa-mir-411	hsa-mir-498	hsa-mir-489	hsa-mir-650	hsa-mir-147	hsa-mir-543	hsa-mir-520f	hsa-mir-671	hsa-mir-520c	hsa-mir-520h	hsa-mir-575	hsa-mir-539	hsa-mir-371	hsa-mir-640	hsa-mir-1291
hsa-mir-345	hsa-mir-151	hsa-mir-323	hsa-mir-572	hsa-mir-487b	hsa-mir-208	hsa-mir-302d	hsa-mir-519c	hsa-mir-147	hsa-mir-520g	hsa-mir-323	hsa-mir-411	hsa-mir-411	hsa-mir-504	hsa-mir-671	hsa-mir-582	hsa-mir-525	hsa-mir-525	hsa-mir-944	hsa-mir-147	hsa-mir-766	hsa-mir-484	hsa-mir-510	hsa-mir-411	hsa-mir-671	hsa-mir-519d	hsa-mir-519c	hsa-mir-504	hsa-mir-455	hsa-mir-640	hsa-mir-320b	hsa-mir-376a	hsa-mir-539	hsa-mir-628	hsa-mir-616	hsa-mir-302d	hsa-mir-1290	hsa-mir-519c	hsa-mir-1290	hsa-mir-940	hsa-mir-511	hsa-mir-519c	hsa-mir-500	hsa-mir-663a	hsa-mir-545	hsa-mir-630	hsa-mir-650	hsa-mir-433	hsa-mir-543	hsa-mir-628
hsa-mir-660	hsa-mir-379	hsa-mir-608	hsa-mir-584	hsa-mir-570	hsa-mir-411	hsa-mir-575	hsa-mir-520g	hsa-mir-608	hsa-mir-765	hsa-mir-524	hsa-mir-601	hsa-mir-608	hsa-mir-346	hsa-mir-584	hsa-mir-570	hsa-mir-337	hsa-mir-622	hsa-mir-519e	hsa-mir-378g	hsa-mir-519d	hsa-mir-650	hsa-mir-940	hsa-mir-520h	hsa-mir-570	hsa-mir-519c	hsa-mir-940	hsa-mir-613	hsa-mir-362	hsa-mir-561	hsa-mir-613	hsa-mir-422a	hsa-mir-323	hsa-mir-511	hsa-mir-523	hsa-mir-539	hsa-mir-323	hsa-mir-520c	hsa-mir-545	hsa-mir-539	hsa-mir-431	hsa-mir-545	hsa-mir-379	hsa-mir-582	hsa-mir-379	hsa-mir-511	hsa-mir-487b	hsa-mir-1290	hsa-mir-603	hsa-mir-520e
hsa-mir-484	hsa-mir-487b	hsa-mir-525	hsa-mir-489	hsa-mir-520h	hsa-mir-379	hsa-mir-660	hsa-mir-543	hsa-mir-655	hsa-mir-128b	hsa-mir-151b	hsa-mir-498	hsa-mir-519c	hsa-mir-539	hsa-mir-421	hsa-mir-592	hsa-mir-628	hsa-mir-660	hsa-mir-489	hsa-mir-379	hsa-mir-520c	hsa-mir-371	hsa-mir-517a	hsa-mir-605	hsa-mir-650	hsa-mir-613	hsa-mir-520f	hsa-mir-671	hsa-mir-411	hsa-mir-378c	hsa-mir-592	hsa-mir-216	hsa-mir-510	hsa-mir-151	hsa-mir-608	hsa-mir-188	hsa-mir-940	hsa-mir-543	hsa-mir-489	hsa-mir-663a	hsa-mir-518e	hsa-mir-663a	hsa-mir-592	hsa-mir-484	hsa-mir-940	hsa-mir-151	hsa-mir-346	hsa-mir-411	hsa-mir-488	hsa-mir-551b
hsa-mir-671	hsa-mir-208	hsa-mir-615	hsa-mir-520h	hsa-mir-519c	hsa-mir-323	hsa-mir-484	hsa-mir-766	hsa-mir-378c	hsa-mir-526b	hsa-mir-128b	hsa-mir-520h	hsa-mir-539	hsa-mir-671	hsa-mir-379	hsa-mir-421	hsa-mir-379	hsa-mir-519d	hsa-mir-124a	hsa-mir-940	hsa-mir-498	hsa-mir-539	hsa-mir-498	hsa-mir-524	hsa-mir-575	hsa-mir-646	hsa-mir-520b	hsa-mir-1275	hsa-mir-582	hsa-mir-320c	hsa-mir-208	hsa-mir-608	hsa-mir-624	hsa-mir-421	hsa-mir-552	hsa-mir-337	hsa-mir-582	hsa-mir-323	hsa-mir-448	hsa-mir-526b	hsa-mir-302d	hsa-mir-346	hsa-mir-216	hsa-mir-147	hsa-mir-613	hsa-mir-608	hsa-mir-504	hsa-mir-539	hsa-mir-302f	hsa-mir-488
hsa-mir-525	hsa-mir-517a	hsa-mir-592	hsa-mir-1275	hsa-mir-613	hsa-mir-519d	hsa-mir-421	hsa-mir-603	hsa-mir-378g	hsa-mir-605	hsa-mir-301	hsa-mir-584	hsa-mir-501	hsa-mir-379	hsa-mir-519d	hsa-mir-519d	hsa-mir-489	hsa-mir-628	hsa-mir-518b	hsa-mir-671	hsa-mir-520f	hsa-mir-520b	hsa-mir-520c	hsa-mir-1291	hsa-mir-628	hsa-mir-520h	hsa-mir-525	hsa-mir-151	hsa-mir-1973	hsa-mir-378g	hsa-mir-519d	hsa-mir-487b	hsa-mir-660	hsa-mir-519d	hsa-mir-517a	hsa-mir-608	hsa-mir-525	hsa-mir-622	hsa-mir-520b	hsa-mir-650	hsa-mir-484	hsa-mir-526b	hsa-mir-520e	hsa-mir-379	hsa-mir-520g	hsa-mir-323	hsa-mir-147	hsa-mir-660	hsa-mir-627	hsa-mir-320d
hsa-mir-539	hsa-mir-628	hsa-mir-524	hsa-mir-520d	hsa-mir-346	hsa-mir-519c	hsa-mir-346	hsa-mir-511	hsa-mir-448	hsa-mir-1275	hsa-mir-525	hsa-mir-511	hsa-mir-624	hsa-mir-518e	hsa-mir-487b	hsa-mir-379	hsa-mir-608	hsa-mir-508	hsa-mir-543	hsa-mir-601	hsa-mir-525	hsa-mir-584	hsa-mir-1275	hsa-mir-520g	hsa-mir-484	hsa-mir-520g	hsa-mir-660	hsa-mir-570	hsa-mir-650	hsa-mir-190	hsa-mir-595	hsa-mir-411	hsa-mir-582	hsa-mir-216	hsa-mir-605	hsa-mir-298	hsa-mir-519b	hsa-mir-504	hsa-mir-570	hsa-mir-630	hsa-mir-520f	hsa-mir-520b	hsa-mir-539	hsa-mir-519d	hsa-mir-520b	hsa-mir-484	hsa-mir-520c	hsa-mir-432	hsa-mir-320d	hsa-mir-593
hsa-mir-518e	hsa-mir-520g	hsa-mir-517a	hsa-mir-498	hsa-mir-216	hsa-mir-584	hsa-mir-582	hsa-mir-519b	hsa-mir-645	hsa-mir-371	hsa-mir-615	hsa-mir-582	hsa-mir-545	hsa-mir-320b	hsa-mir-520b	hsa-mir-208	hsa-mir-498	hsa-mir-543	hsa-mir-340	hsa-mir-378c	hsa-mir-519e	hsa-mir-4279	hsa-mir-660	hsa-mir-488	hsa-mir-500	hsa-mir-301	hsa-mir-345	hsa-mir-660	hsa-mir-504	hsa-mir-412	hsa-mir-346	hsa-mir-510	hsa-mir-128b	hsa-mir-498	hsa-mir-593	hsa-mir-660	hsa-mir-519c	hsa-mir-608	hsa-mir-922	hsa-mir-624	hsa-mir-345	hsa-mir-616	hsa-mir-616	hsa-mir-660	hsa-mir-337	hsa-mir-1290	hsa-mir-379	hsa-mir-940	hsa-mir-518e	hsa-mir-1275
hsa-mir-520g	hsa-mir-511	hsa-mir-519c	hsa-mir-520c	hsa-mir-525	hsa-mir-520h	hsa-mir-411	hsa-mir-488	hsa-mir-520f	hsa-mir-301	hsa-mir-216	hsa-mir-539	hsa-mir-519b	hsa-mir-616	hsa-mir-660	hsa-mir-525	hsa-mir-671	hsa-mir-605	hsa-mir-411	hsa-mir-320c	hsa-mir-760	hsa-mir-384	hsa-mir-525	hsa-mir-758	hsa-mir-371	hsa-mir-1275	hsa-mir-598	hsa-mir-346	hsa-mir-346	hsa-mir-573	hsa-mir-575	hsa-mir-615	hsa-mir-519d	hsa-mir-520h	hsa-mir-320d	hsa-mir-613	hsa-mir-520h	hsa-mir-582	hsa-mir-346	hsa-mir-346	hsa-mir-323	hsa-mir-519b	hsa-mir-613	hsa-mir-188	hsa-mir-502	hsa-mir-518e	hsa-mir-345	hsa-mir-487b	hsa-mir-508	hsa-mir-645
hsa-mir-543	hsa-mir-539	hsa-mir-216	hsa-mir-4455	hsa-mir-519d	hsa-mir-520g	hsa-mir-532	hsa-mir-520h	hsa-mir-573	hsa-mir-522	hsa-mir-608	hsa-mir-488	hsa-mir-613	hsa-mir-520c	hsa-mir-628	hsa-mir-151	hsa-mir-613	hsa-mir-216	hsa-mir-484	hsa-mir-208	hsa-mir-584	hsa-mir-545	hsa-mir-379	hsa-mir-616	hsa-mir-940	hsa-mir-488	hsa-mir-422a	hsa-mir-579	hsa-mir-660	hsa-mir-944	hsa-mir-525	hsa-mir-1275	hsa-mir-570	hsa-mir-525	hsa-mir-519e	hsa-mir-526b	hsa-mir-504	hsa-mir-216	hsa-mir-582	hsa-mir-504	hsa-mir-613	hsa-mir-448	hsa-mir-624	hsa-mir-520h	hsa-mir-519b	hsa-mir-526b	hsa-mir-613	hsa-mir-337	hsa-mir-765	hsa-mir-640
hsa-mir-411	hsa-mir-371	hsa-mir-510	hsa-mir-650	hsa-mir-524	hsa-mir-346	hsa-mir-520e	hsa-mir-592	hsa-mir-593	hsa-mir-624	hsa-mir-520h	hsa-mir-608	hsa-mir-216	hsa-mir-433	hsa-mir-525	hsa-mir-613	hsa-mir-151	hsa-mir-615	hsa-mir-539	hsa-mir-520g	hsa-mir-147	hsa-mir-613	hsa-mir-147	hsa-mir-622	hsa-mir-520f	hsa-mir-517a	hsa-mir-584	hsa-mir-519b	hsa-mir-181d	hsa-mir-151b	hsa-mir-646	hsa-mir-323	hsa-mir-592	hsa-mir-504	hsa-mir-1291	hsa-mir-520g	hsa-mir-539	hsa-mir-371	hsa-mir-525	hsa-mir-520f	hsa-mir-940	hsa-mir-613	hsa-mir-448	hsa-mir-337	hsa-mir-520f	hsa-mir-147	hsa-mir-624	hsa-mir-320b	hsa-mir-758	hsa-mir-320b
hsa-mir-628	hsa-mir-519c	hsa-mir-582	hsa-mir-371	hsa-mir-498	hsa-mir-151	hsa-mir-325	hsa-mir-608	hsa-mir-378b	hsa-mir-616	hsa-mir-519b	hsa-mir-323	hsa-mir-524	hsa-mir-519b	hsa-mir-433	hsa-mir-940	hsa-mir-519d	hsa-mir-520h	hsa-mir-320b	hsa-mir-650	hsa-mir-510	hsa-mir-325	hsa-mir-323	hsa-mir-526b	hsa-mir-504	hsa-mir-624	hsa-mir-519b	hsa-mir-519c	hsa-mir-151	hsa-mir-575	hsa-mir-605	hsa-mir-940	hsa-mir-147	hsa-mir-660	hsa-mir-508	hsa-mir-500	hsa-mir-519d	hsa-mir-511	hsa-mir-520c	hsa-mir-520h	hsa-mir-663a	hsa-mir-552	hsa-mir-628	hsa-mir-543	hsa-mir-616	hsa-mir-498	hsa-mir-302f	hsa-mir-519b	hsa-mir-301	hsa-mir-519e
hsa-mir-520b	hsa-mir-613	hsa-mir-1275	hsa-mir-488	hsa-mir-510	hsa-mir-216	hsa-mir-433	hsa-mir-624	hsa-mir-378i	hsa-mir-613	hsa-mir-545	hsa-mir-520g	hsa-mir-510	hsa-mir-510	hsa-mir-1275	hsa-mir-488	hsa-mir-520g	hsa-mir-520g	hsa-mir-4286	hsa-mir-1290	hsa-mir-671	hsa-mir-504	hsa-mir-346	hsa-mir-552	hsa-mir-511	hsa-mir-525	hsa-mir-421	hsa-mir-320b	hsa-mir-484	hsa-mir-654	hsa-mir-498	hsa-mir-613	hsa-mir-630	hsa-mir-582	hsa-mir-665	hsa-mir-345	hsa-mir-501	hsa-mir-151	hsa-mir-151	hsa-mir-519d	hsa-mir-624	hsa-mir-518e	hsa-mir-384	hsa-mir-525	hsa-mir-302f	hsa-mir-520b	hsa-mir-371	hsa-mir-520g	hsa-mir-922	hsa-mir-151b
hsa-mir-216	hsa-mir-639	hsa-mir-487b	hsa-mir-421	hsa-mir-646	hsa-mir-504	hsa-mir-671	hsa-mir-582	hsa-mir-320c	hsa-mir-766	hsa-mir-526b	hsa-mir-520b	hsa-mir-517a	hsa-mir-570	hsa-mir-519c	hsa-mir-543	hsa-mir-371	hsa-mir-603	hsa-mir-302e	hsa-mir-539	hsa-mir-630	hsa-mir-3960	hsa-mir-487b	hsa-mir-519e	hsa-mir-592	hsa-mir-605	hsa-mir-489	hsa-mir-595	hsa-mir-628	hsa-mir-668	hsa-mir-128b	hsa-mir-592	hsa-mir-216	hsa-mir-519c	hsa-mir-592	hsa-mir-519d	hsa-mir-592	hsa-mir-592	hsa-mir-1471	hsa-mir-518e	hsa-mir-147	hsa-mir-501	hsa-mir-608	hsa-mir-671	hsa-mir-582	hsa-mir-520g	hsa-mir-1290	hsa-mir-570	hsa-mir-520f	hsa-mir-944
hsa-mir-498	hsa-mir-323	hsa-mir-605	hsa-mir-151	hsa-mir-1275	hsa-mir-582	hsa-mir-584	hsa-mir-500	hsa-mir-627	hsa-mir-545	hsa-mir-520b	hsa-mir-646	hsa-mir-128b	hsa-mir-371	hsa-mir-320d	hsa-mir-660	hsa-mir-346	hsa-mir-411	hsa-mir-518e	hsa-mir-519c	hsa-mir-572	hsa-mir-598	hsa-mir-519c	hsa-mir-613	hsa-mir-151	hsa-mir-510	hsa-mir-671	hsa-mir-498	hsa-mir-188	hsa-mir-585	hsa-mir-519c	hsa-mir-208	hsa-mir-1290	hsa-mir-646	hsa-mir-760	hsa-mir-520f	hsa-mir-520f	hsa-mir-525	hsa-mir-517a	hsa-mir-636	hsa-mir-190	hsa-mir-592	hsa-mir-320b	hsa-mir-498	hsa-mir-411	hsa-mir-660	hsa-mir-151	hsa-mir-151	hsa-mir-552	hsa-mir-760
hsa-mir-517a	hsa-mir-570	hsa-mir-128b	hsa-mir-411	hsa-mir-190	hsa-mir-539	hsa-mir-151	hsa-mir-622	hsa-mir-944	hsa-mir-519b	hsa-mir-760	hsa-mir-510	hsa-mir-520g	hsa-mir-519c	hsa-mir-488	hsa-mir-520h	hsa-mir-520b	hsa-mir-760	hsa-mir-634	hsa-mir-320b	hsa-mir-151	hsa-mir-940	hsa-mir-520h	hsa-mir-640	hsa-mir-584	hsa-mir-603	hsa-mir-519e	hsa-mir-597	hsa-mir-432	hsa-mir-642	hsa-mir-520g	hsa-mir-570	hsa-mir-301	hsa-mir-510	hsa-mir-575	hsa-mir-650	hsa-mir-520g	hsa-mir-539	hsa-mir-411	hsa-mir-608	hsa-mir-582	hsa-mir-562	hsa-mir-584	hsa-mir-526b	hsa-mir-346	hsa-mir-519b	hsa-mir-630	hsa-mir-608	hsa-mir-612	hsa-mir-622
hsa-mir-379	hsa-mir-582	hsa-mir-411	hsa-mir-671	hsa-mir-608	hsa-mir-545	hsa-mir-628	hsa-mir-128b	hsa-mir-758	hsa-mir-760	hsa-mir-501	hsa-mir-570	hsa-mir-758	hsa-mir-432	hsa-mir-504	hsa-mir-500	hsa-mir-488	hsa-mir-545	hsa-mir-519b	hsa-mir-378b	hsa-mir-646	hsa-mir-519b	hsa-mir-608	hsa-mir-765	hsa-mir-323	hsa-mir-545	hsa-mir-613	hsa-mir-582	hsa-mir-433	hsa-mir-655	hsa-mir-520h	hsa-mir-520h	hsa-mir-608	hsa-mir-320b	hsa-mir-302f	hsa-mir-766	hsa-mir-320b	hsa-mir-524	hsa-mir-128b	hsa-mir-582	hsa-mir-519d	hsa-mir-663b	hsa-mir-519b	hsa-mir-628	hsa-mir-511	hsa-mir-671	hsa-mir-584	hsa-mir-575	hsa-mir-1291	hsa-mir-572
hsa-mir-337	hsa-mir-608	hsa-mir-346	hsa-mir-519d	hsa-mir-592	hsa-mir-543	hsa-mir-522	hsa-mir-320b	hsa-mir-561	hsa-mir-551b	hsa-mir-622	hsa-mir-592	hsa-mir-520h	hsa-mir-595	hsa-mir-346	hsa-mir-605	hsa-mir-519c	hsa-mir-378g	hsa-mir-940	hsa-mir-511	hsa-mir-659	hsa-mir-624	hsa-mir-448	hsa-mir-760	hsa-mir-378i	hsa-mir-346	hsa-mir-520c	hsa-mir-650	hsa-mir-584	hsa-mir-612	hsa-mir-500	hsa-mir-488	hsa-mir-646	hsa-mir-601	hsa-mir-579	hsa-mir-421	hsa-mir-615	hsa-mir-613	hsa-mir-1275	hsa-mir-520g	hsa-mir-520g	hsa-mir-523	hsa-mir-466	hsa-mir-636	hsa-mir-646	hsa-mir-345	hsa-mir-433	hsa-mir-520b	hsa-mir-572	hsa-mir-412
hsa-mir-487b	hsa-mir-300	hsa-mir-622	hsa-mir-570	hsa-mir-622	hsa-mir-628	hsa-mir-650	hsa-mir-508	hsa-mir-320d	hsa-mir-508	hsa-mir-766	hsa-mir-660	hsa-mir-526b	hsa-mir-605	hsa-mir-605	hsa-mir-524	hsa-mir-320b	hsa-mir-1275	hsa-mir-517b	hsa-mir-584	hsa-mir-608	hsa-mir-300	hsa-mir-539	hsa-mir-593	hsa-mir-517c	hsa-mir-622	hsa-mir-545	hsa-mir-659	hsa-mir-532	hsa-mir-1303	hsa-mir-320d	hsa-mir-1290	hsa-mir-613	hsa-mir-1275	hsa-mir-589	hsa-mir-508	hsa-mir-628	hsa-mir-208	hsa-mir-320b	hsa-mir-543	hsa-mir-379	hsa-mir-570	hsa-mir-501	hsa-mir-545	hsa-mir-671	hsa-mir-502	hsa-mir-639	hsa-mir-323	hsa-mir-551b	hsa-mir-659
hsa-mir-520f	hsa-mir-525	hsa-mir-500	hsa-mir-376b	hsa-mir-603	hsa-mir-371	hsa-mir-525	hsa-mir-208	hsa-mir-612	hsa-mir-561	hsa-mir-1275	hsa-mir-543	hsa-mir-575	hsa-mir-519d	hsa-mir-411	hsa-mir-608	hsa-mir-216	hsa-mir-765	hsa-mir-378g	hsa-mir-325	hsa-mir-411	hsa-mir-517a	hsa-mir-500	hsa-mir-4739	hsa-mir-520g	hsa-mir-760	hsa-mir-208	hsa-mir-298	hsa-mir-605	hsa-mir-147b	hsa-mir-216	hsa-mir-518b	hsa-mir-517a	hsa-mir-570	hsa-mir-627	hsa-mir-630	hsa-mir-579	hsa-mir-646	hsa-mir-504	hsa-mir-337	hsa-mir-639	hsa-mir-551b	hsa-mir-572	hsa-mir-616	hsa-mir-518e	hsa-mir-379	hsa-mir-660	hsa-mir-378i	hsa-mir-576	hsa-mir-612
hsa-mir-323	hsa-mir-543	hsa-mir-488	hsa-mir-525	hsa-mir-605	hsa-mir-622	hsa-mir-431	hsa-mir-526b	hsa-mir-518e	hsa-mir-1291	hsa-mir-448	hsa-mir-300	hsa-mir-346	hsa-mir-582	hsa-mir-517a	hsa-mir-646	hsa-mir-575	hsa-mir-208	hsa-mir-300	hsa-mir-431	hsa-mir-371	hsa-mir-616	hsa-mir-301	hsa-mir-1303	hsa-mir-519c	hsa-mir-500	hsa-mir-571	hsa-mir-646	hsa-mir-545	hsa-mir-1202	hsa-mir-940	hsa-mir-605	hsa-mir-524	hsa-mir-1303	hsa-mir-378c	hsa-mir-940	hsa-mir-216	hsa-mir-765	hsa-mir-628	hsa-mir-500	hsa-mir-616	hsa-mir-605	hsa-mir-765	hsa-mir-592	hsa-mir-500	hsa-mir-337	hsa-mir-940	hsa-mir-519e	hsa-mir-190b	hsa-mir-575
hsa-mir-511	hsa-mir-592	hsa-mir-520g	hsa-mir-592	hsa-mir-582	hsa-mir-646	hsa-mir-608	hsa-mir-605	hsa-mir-378f	hsa-mir-488	hsa-mir-1303	hsa-mir-508	hsa-mir-151b	hsa-mir-208	hsa-mir-665	hsa-mir-765	hsa-mir-665	hsa-mir-320b	hsa-mir-671	hsa-mir-575	hsa-mir-543	hsa-mir-572	hsa-mir-320b	hsa-mir-518e	hsa-mir-508	hsa-mir-524	hsa-mir-630	hsa-mir-378i	hsa-mir-575	hsa-mir-571	hsa-mir-517a	hsa-mir-646	hsa-mir-605	hsa-mir-488	hsa-mir-376b	hsa-mir-518e	hsa-mir-608	hsa-mir-346	hsa-mir-376b	hsa-mir-511	hsa-mir-346	hsa-mir-765	hsa-mir-627	hsa-mir-511	hsa-mir-628	hsa-mir-765	hsa-mir-646	hsa-mir-760	hsa-mir-561	hsa-mir-585
hsa-mir-526b	hsa-mir-660	hsa-mir-595	hsa-mir-608	hsa-mir-543	hsa-mir-613	hsa-mir-323	hsa-mir-216	hsa-mir-522	hsa-mir-552	hsa-mir-300	hsa-mir-520f	hsa-mir-646	hsa-mir-421	hsa-mir-147	hsa-mir-526b	hsa-mir-504	hsa-mir-346	hsa-mir-532	hsa-mir-346	hsa-mir-628	hsa-mir-592	hsa-mir-646	hsa-mir-520f	hsa-mir-216	hsa-mir-551b	hsa-mir-371	hsa-mir-940	hsa-mir-325	hsa-mir-378b	hsa-mir-519b	hsa-mir-519d	hsa-mir-520h	hsa-mir-346	hsa-mir-640	hsa-mir-498	hsa-mir-411	hsa-mir-517a	hsa-mir-598	hsa-mir-628	hsa-mir-500	hsa-mir-766	hsa-mir-128b	hsa-mir-518e	hsa-mir-519e	hsa-mir-582	hsa-mir-628	hsa-mir-1275	hsa-mir-593	hsa-mir-579
hsa-mir-346	hsa-mir-1291	hsa-mir-624	hsa-mir-188	hsa-mir-545	hsa-mir-300	hsa-mir-520f	hsa-mir-147	hsa-mir-634	hsa-mir-151b	hsa-mir-519e	hsa-mir-500	hsa-mir-605	hsa-mir-151b	hsa-mir-582	hsa-mir-624	hsa-mir-1275	hsa-mir-519b	hsa-mir-190	hsa-mir-411	hsa-mir-520b	hsa-mir-298	hsa-mir-765	hsa-mir-522	hsa-mir-518e	hsa-mir-128b	hsa-mir-147	hsa-mir-543	hsa-mir-539	hsa-mir-378i	hsa-mir-551b	hsa-mir-519b	hsa-mir-1275	hsa-mir-605	hsa-mir-642	hsa-mir-520b	hsa-mir-510	hsa-mir-1303	hsa-mir-4455	hsa-mir-616	hsa-mir-646	hsa-mir-659	hsa-mir-302d	hsa-mir-539	hsa-mir-570	hsa-mir-624	hsa-mir-582	hsa-mir-592	hsa-mir-448	hsa-mir-523
hsa-mir-302f	hsa-mir-216	hsa-mir-320b	hsa-mir-337	hsa-mir-320b	hsa-mir-517a	hsa-mir-301	hsa-mir-551b	hsa-mir-765	hsa-mir-147	hsa-mir-616	hsa-mir-545	hsa-mir-645	hsa-mir-613	hsa-mir-320b	hsa-mir-520g	hsa-mir-646	hsa-mir-128b	hsa-mir-592	hsa-mir-488	hsa-mir-501	hsa-mir-519d	hsa-mir-190	hsa-mir-190b	hsa-mir-300	hsa-mir-582	hsa-mir-1275	hsa-mir-618	hsa-mir-208	hsa-mir-302f	hsa-mir-501	hsa-mir-346	hsa-mir-488	hsa-mir-608	hsa-mir-561	hsa-mir-1290	hsa-mir-570	hsa-mir-520b	hsa-mir-520h	hsa-mir-216	hsa-mir-337	hsa-mir-510	hsa-mir-543	hsa-mir-520b	hsa-mir-517a	hsa-mir-325	hsa-mir-589	hsa-mir-525	hsa-mir-320c	hsa-mir-451b
hsa-mir-504	hsa-mir-346	hsa-mir-151b	hsa-mir-504	hsa-mir-766	hsa-mir-525	hsa-mir-940	hsa-mir-346	hsa-mir-595	hsa-mir-645	hsa-mir-522	hsa-mir-524	hsa-mir-766	hsa-mir-216	hsa-mir-216	hsa-mir-766	hsa-mir-765	hsa-mir-488	hsa-mir-432	hsa-mir-597	hsa-mir-216	hsa-mir-500	hsa-mir-128b	hsa-mir-572	hsa-mir-539	hsa-mir-147	hsa-mir-504	hsa-mir-520h	hsa-mir-637	hsa-mir-935	hsa-mir-524	hsa-mir-517a	hsa-mir-616	hsa-mir-323	hsa-mir-655	hsa-mir-325	hsa-mir-526b	hsa-mir-520h	hsa-mir-519c	hsa-mir-517a	hsa-mir-508	hsa-mir-519e	hsa-mir-520h	hsa-mir-570	hsa-mir-766	hsa-mir-487b	hsa-mir-543	hsa-mir-524	hsa-mir-597	hsa-mir-665
hsa-mir-500	hsa-mir-147	hsa-mir-208	hsa-mir-448	hsa-mir-624	hsa-mir-639	hsa-mir-300	hsa-mir-1275	hsa-mir-320b	hsa-mir-758	hsa-mir-508	hsa-mir-448	hsa-mir-637	hsa-mir-608	hsa-mir-613	hsa-mir-522	hsa-mir-411	hsa-mir-378c	hsa-mir-431	hsa-mir-378f	hsa-mir-522	hsa-mir-646	hsa-mir-624	hsa-mir-645	hsa-mir-431	hsa-mir-1303	hsa-mir-766	hsa-mir-525	hsa-mir-615	hsa-mir-597	hsa-mir-543	hsa-mir-519c	hsa-mir-320b	hsa-mir-520g	hsa-mir-634	hsa-mir-522	hsa-mir-151	hsa-mir-519d	hsa-mir-1202	hsa-mir-646	hsa-mir-519b	hsa-mir-524	hsa-mir-3960	hsa-mir-575	hsa-mir-501	hsa-mir-190	hsa-mir-671	hsa-mir-646	hsa-mir-300	hsa-mir-4286
hsa-mir-613	hsa-mir-510	hsa-mir-526b	hsa-mir-517a	hsa-mir-551b	hsa-mir-500	hsa-mir-616	hsa-mir-320d	hsa-mir-665	hsa-mir-603	hsa-mir-1291	hsa-mir-605	hsa-mir-616	hsa-mir-650	hsa-mir-616	hsa-mir-411	hsa-mir-570	hsa-mir-624	hsa-mir-510	hsa-mir-518e	hsa-mir-1303	hsa-mir-526b	hsa-mir-592	hsa-mir-579	hsa-mir-613	hsa-mir-501	hsa-mir-520e	hsa-mir-1303	hsa-mir-522	hsa-mir-598	hsa-mir-1275	hsa-mir-630	hsa-mir-320d	hsa-mir-543	hsa-mir-622	hsa-mir-665	hsa-mir-659	hsa-mir-1275	hsa-mir-624	hsa-mir-575	hsa-mir-671	hsa-mir-645	hsa-mir-346	hsa-mir-624	hsa-mir-585	hsa-mir-613	hsa-mir-320b	hsa-mir-128b	hsa-mir-575	hsa-mir-518e
hsa-mir-765	hsa-mir-151b	hsa-mir-520h	hsa-mir-582	hsa-mir-520g	hsa-mir-1291	hsa-mir-520b	hsa-mir-520f	hsa-mir-1303	hsa-mir-520f	hsa-mir-551b	hsa-mir-378i	hsa-mir-522	hsa-mir-411	hsa-mir-520g	hsa-mir-1275	hsa-mir-147	hsa-mir-935	hsa-mir-320c	hsa-mir-498	hsa-mir-500	hsa-mir-766	hsa-mir-615	hsa-mir-573	hsa-mir-661	hsa-mir-300	hsa-mir-376b	hsa-mir-616	hsa-mir-1258	hsa-mir-4286	hsa-mir-645	hsa-mir-378i	hsa-mir-519b	hsa-mir-592	hsa-mir-598	hsa-mir-616	hsa-mir-589	hsa-mir-510	hsa-mir-510	hsa-mir-570	hsa-mir-718	hsa-mir-128b	hsa-mir-526b	hsa-mir-346	hsa-mir-300	hsa-mir-543	hsa-mir-190	hsa-mir-488	hsa-mir-618	hsa-mir-634
hsa-mir-616	hsa-mir-646	hsa-mir-603	hsa-mir-543	hsa-mir-500	hsa-mir-510	hsa-mir-605	hsa-mir-561	hsa-mir-639	hsa-mir-612	hsa-mir-147	hsa-mir-576	hsa-mir-1291	hsa-mir-517a	hsa-mir-608	hsa-mir-371	hsa-mir-605	hsa-mir-501	hsa-mir-323	hsa-mir-613	hsa-mir-378g	hsa-mir-615	hsa-mir-616	hsa-mir-637	hsa-mir-616	hsa-mir-615	hsa-mir-570	hsa-mir-544a	hsa-mir-151b	hsa-mir-620	hsa-mir-510	hsa-mir-320d	hsa-mir-519c	hsa-mir-524	hsa-mir-585	hsa-mir-582	hsa-mir-646	hsa-mir-411	hsa-mir-645	hsa-mir-545	hsa-mir-325	hsa-mir-300	hsa-mir-519c	hsa-mir-384	hsa-mir-216	hsa-mir-545	hsa-mir-760	hsa-mir-613	hsa-mir-522	hsa-mir-668
hsa-mir-519c	hsa-mir-622	hsa-mir-147b	hsa-mir-519c	hsa-mir-615	hsa-mir-128b	hsa-mir-500	hsa-mir-552	hsa-mir-4739	hsa-mir-627	hsa-mir-320b	hsa-mir-378g	hsa-mir-520f	hsa-mir-147	hsa-mir-592	hsa-mir-147	hsa-mir-582	hsa-mir-500	hsa-mir-421	hsa-mir-520b	hsa-mir-922	hsa-mir-520h	hsa-mir-501	hsa-mir-561	hsa-mir-488	hsa-mir-320b	hsa-mir-543	hsa-mir-598	hsa-mir-300	hsa-mir-599	hsa-mir-519e	hsa-mir-320b	hsa-mir-758	hsa-mir-520f	hsa-mir-298	hsa-mir-592	hsa-mir-545	hsa-mir-615	hsa-mir-337	hsa-mir-488	hsa-mir-545	hsa-mir-637	hsa-mir-519e	hsa-mir-519c	hsa-mir-665	hsa-mir-411	hsa-mir-592	hsa-mir-582	hsa-mir-151b	hsa-mir-627
hsa-mir-601	hsa-mir-488	hsa-mir-760	hsa-mir-660	hsa-mir-128b	hsa-mir-301	hsa-mir-646	hsa-mir-501	hsa-mir-659	hsa-mir-593	hsa-mir-603	hsa-mir-519e	hsa-mir-320b	hsa-mir-518f	hsa-mir-570	hsa-mir-320b	hsa-mir-545	hsa-mir-612	hsa-mir-1275	hsa-mir-320d	hsa-mir-605	hsa-mir-628	hsa-mir-627	hsa-mir-550	hsa-mir-378g	hsa-mir-151b	hsa-mir-597	hsa-mir-760	hsa-mir-323	hsa-mir-448	hsa-mir-488	hsa-mir-147b	hsa-mir-520g	hsa-mir-613	hsa-mir-597	hsa-mir-570	hsa-mir-630	hsa-mir-448	hsa-mir-639	hsa-mir-320d	hsa-mir-520b	hsa-mir-384	hsa-mir-758	hsa-mir-448	hsa-mir-520e	hsa-mir-616	hsa-mir-545	hsa-mir-517a	hsa-mir-378c	hsa-mir-320c
hsa-mir-646	hsa-mir-320d	hsa-mir-147	hsa-mir-616	hsa-mir-595	hsa-mir-661	hsa-mir-613	hsa-mir-627	hsa-mir-935	hsa-mir-519e	hsa-mir-552	hsa-mir-613	hsa-mir-622	hsa-mir-639	hsa-mir-646	hsa-mir-519c	hsa-mir-543	hsa-mir-151b	hsa-mir-545	hsa-mir-216	hsa-mir-1275	hsa-mir-128b	hsa-mir-589	hsa-mir-302f	hsa-mir-579	hsa-mir-508	hsa-mir-802	hsa-mir-608	hsa-mir-668	hsa-mir-451b	hsa-mir-603	hsa-mir-765	hsa-mir-551b	hsa-mir-500	hsa-mir-488	hsa-mir-646	hsa-mir-665	hsa-mir-320b	hsa-mir-216	hsa-mir-301	hsa-mir-517a	hsa-mir-320b	hsa-mir-619	hsa-mir-517a	hsa-mir-2909	hsa-mir-504	hsa-mir-2861	hsa-mir-520f	hsa-mir-659	hsa-mir-378c
hsa-mir-325	hsa-mir-508	hsa-mir-501	hsa-mir-216	hsa-mir-519b	hsa-mir-488	hsa-mir-545	hsa-mir-1303	hsa-mir-576	hsa-mir-1303	hsa-mir-661	hsa-mir-501	hsa-mir-552	hsa-mir-1291	hsa-mir-300	hsa-mir-128b	hsa-mir-660	hsa-mir-766	hsa-mir-663a	hsa-mir-517c	hsa-mir-1202	hsa-mir-524	hsa-mir-520g	hsa-mir-634	hsa-mir-597	hsa-mir-522	hsa-mir-650	hsa-mir-605	hsa-mir-128b	hsa-mir-595	hsa-mir-520b	hsa-mir-508	hsa-mir-766	hsa-mir-615	hsa-mir-603	hsa-mir-384	hsa-mir-1303	hsa-mir-508	hsa-mir-519d	hsa-mir-615	hsa-mir-504	hsa-mir-627	hsa-mir-655	hsa-mir-216	hsa-mir-645	hsa-mir-500	hsa-mir-501	hsa-mir-597	hsa-mir-665	hsa-mir-599
hsa-mir-605	hsa-mir-605	hsa-mir-551b	hsa-mir-520g	hsa-mir-488	hsa-mir-605	hsa-mir-320b	hsa-mir-545	hsa-mir-579	hsa-mir-378c	hsa-mir-645	hsa-mir-622	hsa-mir-944	hsa-mir-500	hsa-mir-519b	hsa-mir-603	hsa-mir-517a	hsa-mir-378i	hsa-mir-650	hsa-mir-500	hsa-mir-488	hsa-mir-548b	hsa-mir-488	hsa-mir-545	hsa-mir-320b	hsa-mir-766	hsa-mir-216	hsa-mir-636	hsa-mir-500	hsa-mir-618	hsa-mir-320c	hsa-mir-524	hsa-mir-501	hsa-mir-517a	hsa-mir-572	hsa-mir-545	hsa-mir-765	hsa-mir-147	hsa-mir-208	hsa-mir-665	hsa-mir-411	hsa-mir-517a	hsa-mir-508	hsa-mir-300	hsa-mir-190	hsa-mir-663b	hsa-mir-595	hsa-mir-510	hsa-mir-595	hsa-mir-561
hsa-mir-570	hsa-mir-520f	hsa-mir-543	hsa-mir-147	hsa-mir-147	hsa-mir-660	hsa-mir-539	hsa-mir-593	hsa-mir-302f	hsa-mir-302f	hsa-mir-384	hsa-mir-346	hsa-mir-520e	hsa-mir-592	hsa-mir-543	hsa-mir-302f	hsa-mir-501	hsa-mir-551b	hsa-mir-624	hsa-mir-544a	hsa-mir-378c	hsa-mir-466	hsa-mir-526b	hsa-mir-518b	hsa-mir-451b	hsa-mir-616	hsa-mir-575	hsa-mir-517a	hsa-mir-940	hsa-mir-190b	hsa-mir-526b	hsa-mir-665	hsa-mir-597	hsa-mir-526b	hsa-mir-637	hsa-mir-320d	hsa-mir-320d	hsa-mir-520g	hsa-mir-641	hsa-mir-765	hsa-mir-517c	hsa-mir-1275	hsa-mir-504	hsa-mir-520g	hsa-mir-510	hsa-mir-302f	hsa-mir-526b	hsa-mir-573	hsa-mir-579	hsa-mir-603
hsa-mir-545	hsa-mir-378g	hsa-mir-519e	hsa-mir-346	hsa-mir-601	hsa-mir-519b	hsa-mir-944	hsa-mir-522	hsa-mir-647	hsa-mir-520b	hsa-mir-944	hsa-mir-765	hsa-mir-551b	hsa-mir-320d	hsa-mir-572	hsa-mir-519b	hsa-mir-500	hsa-mir-320c	hsa-mir-1973	hsa-mir-508	hsa-mir-1291	hsa-mir-508	hsa-mir-545	hsa-mir-659	hsa-mir-545	hsa-mir-645	hsa-mir-4505	hsa-mir-519e	hsa-mir-526b	hsa-mir-589	hsa-mir-760	hsa-mir-1973	hsa-mir-545	hsa-mir-320d	hsa-mir-765	hsa-mir-624	hsa-mir-519e	hsa-mir-301	hsa-mir-526b	hsa-mir-519b	hsa-mir-605	hsa-mir-488	hsa-mir-376b	hsa-mir-504	hsa-mir-765	hsa-mir-517a	hsa-mir-598	hsa-mir-216	hsa-mir-639	hsa-mir-147b
hsa-mir-1275	hsa-mir-524	hsa-mir-766	hsa-mir-545	hsa-mir-616	hsa-mir-147	hsa-mir-128b	hsa-mir-645	hsa-mir-523	hsa-mir-147b	hsa-mir-575	hsa-mir-1303	hsa-mir-659	hsa-mir-624	hsa-mir-510	hsa-mir-545	hsa-mir-663b	hsa-mir-320d	hsa-mir-570	hsa-mir-522	hsa-mir-640	hsa-mir-519c	hsa-mir-302f	hsa-mir-451b	hsa-mir-526b	hsa-mir-1291	hsa-mir-320b	hsa-mir-325	hsa-mir-665	hsa-mir-1825	hsa-mir-622	hsa-mir-543	hsa-mir-346	hsa-mir-624	hsa-mir-654	hsa-mir-575	hsa-mir-543	hsa-mir-500	hsa-mir-543	hsa-mir-300	hsa-mir-608	hsa-mir-622	hsa-mir-320d	hsa-mir-639	hsa-mir-524	hsa-mir-520e	hsa-mir-376b	hsa-mir-526b	hsa-mir-320e	hsa-mir-508
hsa-mir-488	hsa-mir-320c	hsa-mir-508	hsa-mir-646	hsa-mir-572	hsa-mir-520e	hsa-mir-519c	hsa-mir-519e	hsa-mir-637	hsa-mir-300	hsa-mir-190b	hsa-mir-624	hsa-mir-765	hsa-mir-526b	hsa-mir-508	hsa-mir-1297	hsa-mir-519e	hsa-mir-1291	hsa-mir-556	hsa-mir-605	hsa-mir-320d	hsa-mir-3149	hsa-mir-378i	hsa-mir-612	hsa-mir-605	hsa-mir-376b	hsa-mir-608	hsa-mir-615	hsa-mir-519b	hsa-mir-2278	hsa-mir-298	hsa-mir-190	hsa-mir-378i	hsa-mir-519e	hsa-mir-320c	hsa-mir-519c	hsa-mir-128b	hsa-mir-601	hsa-mir-592	hsa-mir-523	hsa-mir-665	hsa-mir-190	hsa-mir-646	hsa-mir-500	hsa-mir-575	hsa-mir-216	hsa-mir-573	hsa-mir-543	hsa-mir-668	hsa-mir-765
hsa-mir-519b	hsa-mir-320b	hsa-mir-378c	hsa-mir-320b	hsa-mir-1303	hsa-mir-526b	hsa-mir-298	hsa-mir-760	hsa-mir-451b	hsa-mir-448	hsa-mir-593	hsa-mir-1275	hsa-mir-627	hsa-mir-645	hsa-mir-520f	hsa-mir-520b	hsa-mir-922	hsa-mir-1303	hsa-mir-575	hsa-mir-659	hsa-mir-508	hsa-mir-301	hsa-mir-524	hsa-mir-595	hsa-mir-660	hsa-mir-519b	hsa-mir-379	hsa-mir-323	hsa-mir-302d	hsa-mir-637	hsa-mir-659	hsa-mir-766	hsa-mir-520f	hsa-mir-760	hsa-mir-668	hsa-mir-520e	hsa-mir-488	hsa-mir-595	hsa-mir-615	hsa-mir-302f	hsa-mir-595	hsa-mir-634	hsa-mir-645	hsa-mir-519b	hsa-mir-320d	hsa-mir-510	hsa-mir-645	hsa-mir-622	hsa-mir-147b	hsa-mir-642
hsa-mir-508	hsa-mir-128b	hsa-mir-378i	hsa-mir-605	hsa-mir-526b	hsa-mir-519e	hsa-mir-216	hsa-mir-575	hsa-mir-575	hsa-mir-935	hsa-mir-595	hsa-mir-760	hsa-mir-520b	hsa-mir-488	hsa-mir-545	hsa-mir-1303	hsa-mir-636	hsa-mir-595	hsa-mir-612	hsa-mir-570	hsa-mir-603	hsa-mir-2909	hsa-mir-758	hsa-mir-320c	hsa-mir-301	hsa-mir-520b	hsa-mir-605	hsa-mir-523	hsa-mir-1275	hsa-mir-378f	hsa-mir-545	hsa-mir-624	hsa-mir-500	hsa-mir-639	hsa-mir-619	hsa-mir-504	hsa-mir-645	hsa-mir-760	hsa-mir-766	hsa-mir-766	hsa-mir-498	hsa-mir-1973	hsa-mir-665	hsa-mir-325	hsa-mir-592	hsa-mir-508	hsa-mir-548b	hsa-mir-605	hsa-mir-634	hsa-mir-654
hsa-mir-520e	hsa-mir-1275	hsa-mir-378g	hsa-mir-128b	hsa-mir-1291	hsa-mir-572	hsa-mir-151b	hsa-mir-616	hsa-mir-571	hsa-mir-573	hsa-mir-765	hsa-mir-302f	hsa-mir-640	hsa-mir-545	hsa-mir-518e	hsa-mir-598	hsa-mir-508	hsa-mir-526b	hsa-mir-639	hsa-mir-1281	hsa-mir-573	hsa-mir-520g	hsa-mir-622	hsa-mir-944	hsa-mir-608	hsa-mir-575	hsa-mir-498	hsa-mir-510	hsa-mir-519c	hsa-mir-596	hsa-mir-4286	hsa-mir-302f	hsa-mir-665	hsa-mir-622	hsa-mir-1303	hsa-mir-300	hsa-mir-500	hsa-mir-488	hsa-mir-665	hsa-mir-501	hsa-mir-302f	hsa-mir-618	hsa-mir-1291	hsa-mir-302f	hsa-mir-615	hsa-mir-519c	hsa-mir-616	hsa-mir-544a	hsa-mir-637	hsa-mir-378b
hsa-mir-575	hsa-mir-765	hsa-mir-765	hsa-mir-1303	hsa-mir-320d	hsa-mir-760	hsa-mir-526b	hsa-mir-378c	hsa-mir-1825	hsa-mir-320b	hsa-mir-640	hsa-mir-522	hsa-mir-451b	hsa-mir-520f	hsa-mir-760	hsa-mir-551b	hsa-mir-766	hsa-mir-301	hsa-mir-1291	hsa-mir-510	hsa-mir-320c	hsa-mir-648	hsa-mir-605	hsa-mir-190	hsa-mir-665	hsa-mir-448	hsa-mir-548b	hsa-mir-624	hsa-mir-520g	hsa-mir-619	hsa-mir-624	hsa-mir-595	hsa-mir-637	hsa-mir-616	hsa-mir-378i	hsa-mir-376b	hsa-mir-605	hsa-mir-551b	hsa-mir-584	hsa-mir-645	hsa-mir-592	hsa-mir-151b	hsa-mir-1275	hsa-mir-3149	hsa-mir-639	hsa-mir-300	hsa-mir-384	hsa-mir-603	hsa-mir-520e	hsa-mir-618
hsa-mir-624	hsa-mir-378i	hsa-mir-519b	hsa-mir-766	hsa-mir-302f	hsa-mir-765	hsa-mir-519b	hsa-mir-320c	hsa-mir-4286	hsa-mir-518e	hsa-mir-518e	hsa-mir-615	hsa-mir-665	hsa-mir-128b	hsa-mir-519e	hsa-mir-595	hsa-mir-526b	hsa-mir-378b	hsa-mir-1297	hsa-mir-944	hsa-mir-520e	hsa-mir-302f	hsa-mir-2909	hsa-mir-147b	hsa-mir-522	hsa-mir-526b	hsa-mir-582	hsa-mir-603	hsa-mir-384	hsa-mir-550	hsa-mir-522	hsa-mir-601	hsa-mir-612	hsa-mir-520b	hsa-mir-620	hsa-mir-517a	hsa-mir-1291	hsa-mir-660	hsa-mir-301	hsa-mir-508	hsa-mir-524	hsa-mir-639	hsa-mir-766	hsa-mir-190	hsa-mir-3149	hsa-mir-346	hsa-mir-618	hsa-mir-572	hsa-mir-378b	hsa-mir-378g
hsa-mir-300	hsa-mir-500	hsa-mir-552	hsa-mir-622	hsa-mir-760	hsa-mir-1303	hsa-mir-510	hsa-mir-765	hsa-mir-2278	hsa-mir-378b	hsa-mir-520f	hsa-mir-603	hsa-mir-593	hsa-mir-378i	hsa-mir-151b	hsa-mir-760	hsa-mir-603	hsa-mir-147b	hsa-mir-302f	hsa-mir-151b	hsa-mir-378b	hsa-mir-523	hsa-mir-519e	hsa-mir-665	hsa-mir-646	hsa-mir-765	hsa-mir-411	hsa-mir-216	hsa-mir-190b	hsa-mir-4739	hsa-mir-1303	hsa-mir-147	hsa-mir-519e	hsa-mir-519b	hsa-mir-412	hsa-mir-302f	hsa-mir-298	hsa-mir-603	hsa-mir-519e	hsa-mir-637	hsa-mir-1972	hsa-mir-1825	hsa-mir-552	hsa-mir-601	hsa-mir-640	hsa-mir-1275	hsa-mir-510	hsa-mir-208	hsa-mir-944	hsa-mir-548b
hsa-mir-147	hsa-mir-665	hsa-mir-545	hsa-mir-320d	hsa-mir-522	hsa-mir-501	hsa-mir-1291	hsa-mir-301	hsa-mir-190b	hsa-mir-634	hsa-mir-520e	hsa-mir-320d	hsa-mir-519e	hsa-mir-646	hsa-mir-320c	hsa-mir-151b	hsa-mir-616	hsa-mir-378f	hsa-mir-628	hsa-mir-378h	hsa-mir-622	hsa-mir-599	hsa-mir-543	hsa-mir-575	hsa-mir-510	hsa-mir-519e	hsa-mir-517a	hsa-mir-128b	hsa-mir-147	hsa-mir-647	hsa-mir-520f	hsa-mir-645	hsa-mir-645	hsa-mir-302f	hsa-mir-378b	hsa-mir-346	hsa-mir-523	hsa-mir-639	hsa-mir-520g	hsa-mir-190	hsa-mir-448	hsa-mir-944	hsa-mir-639	hsa-mir-520f	hsa-mir-760	hsa-mir-3175	hsa-mir-575	hsa-mir-765	hsa-mir-378i	hsa-mir-302f
hsa-mir-519e	hsa-mir-518e	hsa-mir-665	hsa-mir-922	hsa-mir-378c	hsa-mir-615	hsa-mir-4286	hsa-mir-595	hsa-mir-597	hsa-mir-378g	hsa-mir-378c	hsa-mir-147	hsa-mir-668	hsa-mir-519e	hsa-mir-765	hsa-mir-519e	hsa-mir-1303	hsa-mir-522	hsa-mir-151b	hsa-mir-545	hsa-mir-302f	hsa-mir-645	hsa-mir-760	hsa-mir-320d	hsa-mir-615	hsa-mir-320d	hsa-mir-646	hsa-mir-526b	hsa-mir-1297	hsa-mir-578	hsa-mir-616	hsa-mir-1291	hsa-mir-636	hsa-mir-128b	hsa-mir-522	hsa-mir-501	hsa-mir-616	hsa-mir-552	hsa-mir-622	hsa-mir-598	hsa-mir-570	hsa-mir-508	hsa-mir-661	hsa-mir-766	hsa-mir-508	hsa-mir-519e	hsa-mir-2909	hsa-mir-500	hsa-mir-935	hsa-mir-573
hsa-mir-320e	hsa-mir-661	hsa-mir-302f	hsa-mir-603	hsa-mir-378g	hsa-mir-151b	hsa-mir-520g	hsa-mir-518e	hsa-mir-654	hsa-mir-595	hsa-mir-599	hsa-mir-320b	hsa-mir-557	hsa-mir-1275	hsa-mir-639	hsa-mir-622	hsa-mir-520f	hsa-mir-575	hsa-mir-605	hsa-mir-422a	hsa-mir-378f	hsa-mir-510	hsa-mir-520b	hsa-mir-603	hsa-mir-648	hsa-mir-665	hsa-mir-616	hsa-mir-488	hsa-mir-488	hsa-mir-802	hsa-mir-615	hsa-mir-545	hsa-mir-603	hsa-mir-448	hsa-mir-573	hsa-mir-765	hsa-mir-627	hsa-mir-627	hsa-mir-561	hsa-mir-520b	hsa-mir-301	hsa-mir-585	hsa-mir-635	hsa-mir-765	hsa-mir-128b	hsa-mir-570	hsa-mir-216	hsa-mir-1303	hsa-mir-412	hsa-mir-597
hsa-mir-320d	hsa-mir-766	hsa-mir-640	hsa-mir-520e	hsa-mir-151b	hsa-mir-766	hsa-mir-668	hsa-mir-147b	hsa-mir-1202	hsa-mir-640	hsa-mir-935	hsa-mir-526b	hsa-mir-412	hsa-mir-615	hsa-mir-766	hsa-mir-665	hsa-mir-1202	hsa-mir-520b	hsa-mir-660	hsa-mir-646	hsa-mir-384	hsa-mir-639	hsa-mir-522	hsa-mir-548b	hsa-mir-320d	hsa-mir-552	hsa-mir-659	hsa-mir-520f	hsa-mir-661	hsa-mir-601	hsa-mir-301	hsa-mir-128b	hsa-mir-518b	hsa-mir-522	hsa-mir-451b	hsa-mir-190	hsa-mir-346	hsa-mir-128b	hsa-mir-520f	hsa-mir-510	hsa-mir-216	hsa-mir-593	hsa-mir-615	hsa-mir-605	hsa-mir-637	hsa-mir-448	hsa-mir-522	hsa-mir-618	hsa-mir-548b	hsa-mir-2110
hsa-mir-592	hsa-mir-603	hsa-mir-1291	hsa-mir-508	hsa-mir-508	hsa-mir-448	hsa-mir-639	hsa-mir-612	hsa-mir-147b	hsa-mir-320c	hsa-mir-302f	hsa-mir-128b	hsa-mir-628	hsa-mir-765	hsa-mir-501	hsa-mir-520f	hsa-mir-622	hsa-mir-518e	hsa-mir-500	hsa-mir-300	hsa-mir-524	hsa-mir-761	hsa-mir-603	hsa-mir-523	hsa-mir-519e	hsa-mir-320c	hsa-mir-487b	hsa-mir-500	hsa-mir-4286	hsa-mir-2110	hsa-mir-758	hsa-mir-520f	hsa-mir-552	hsa-mir-603	hsa-mir-1275	hsa-mir-517c	hsa-mir-1275	hsa-mir-501	hsa-mir-522	hsa-mir-384	hsa-mir-376b	hsa-mir-548b	hsa-mir-585	hsa-mir-488	hsa-mir-384	hsa-mir-1972	hsa-mir-637	hsa-mir-595	hsa-mir-298	hsa-mir-550
hsa-mir-510	hsa-mir-575	hsa-mir-1303	hsa-mir-522	hsa-mir-448	hsa-mir-552	hsa-mir-517c	hsa-mir-151b	hsa-mir-640	hsa-mir-378i	hsa-mir-718	hsa-mir-519b	hsa-mir-561	hsa-mir-766	hsa-mir-500	hsa-mir-216	hsa-mir-518e	hsa-mir-190b	hsa-mir-128b	hsa-mir-660	hsa-mir-526b	hsa-mir-586	hsa-mir-613	hsa-mir-562	hsa-mir-624	hsa-mir-576	hsa-mir-1303	hsa-mir-190	hsa-mir-648	hsa-mir-1260b	hsa-mir-190	hsa-mir-616	hsa-mir-448	hsa-mir-518e	hsa-mir-378g	hsa-mir-1275	hsa-mir-301	hsa-mir-520e	hsa-mir-501	hsa-mir-524	hsa-mir-510	hsa-mir-579	hsa-mir-517a	hsa-mir-1303	hsa-mir-636	hsa-mir-646	hsa-mir-300	hsa-mir-520e	hsa-mir-589	hsa-mir-620
hsa-mir-760	hsa-mir-601	hsa-mir-378b	hsa-mir-1282	hsa-mir-301	hsa-mir-320b	hsa-mir-488	hsa-mir-190b	hsa-mir-598	hsa-mir-320d	hsa-mir-573	hsa-mir-616	hsa-mir-508	hsa-mir-760	hsa-mir-1299	hsa-mir-922	hsa-mir-1825	hsa-mir-519e	hsa-mir-601	hsa-mir-592	hsa-mir-128b	hsa-mir-605	hsa-mir-552	hsa-mir-378c	hsa-mir-320c	hsa-mir-595	hsa-mir-595	hsa-mir-524	hsa-mir-371	hsa-mir-23c	hsa-mir-448	hsa-mir-378g	hsa-mir-518e	hsa-mir-508	hsa-mir-944	hsa-mir-519b	hsa-mir-551b	hsa-mir-612	hsa-mir-572	hsa-mir-758	hsa-mir-384	hsa-mir-3175	hsa-mir-1973	hsa-mir-320d	hsa-mir-1275	hsa-mir-605	hsa-mir-766	hsa-mir-320d	hsa-mir-378g	hsa-mir-637
hsa-mir-665	hsa-mir-519b	hsa-mir-616	hsa-mir-519e	hsa-mir-320c	hsa-mir-616	hsa-mir-378g	hsa-mir-302f	hsa-mir-518b	hsa-mir-598	hsa-mir-627	hsa-mir-151b	hsa-mir-603	hsa-mir-520b	hsa-mir-622	hsa-mir-659	hsa-mir-519b	hsa-mir-616	hsa-mir-320d	hsa-mir-519b	hsa-mir-301	hsa-mir-216	hsa-mir-766	hsa-mir-384	hsa-mir-595	hsa-mir-612	hsa-mir-510	hsa-mir-645	hsa-mir-320b	hsa-mir-557	hsa-mir-147b	hsa-mir-612	hsa-mir-298	hsa-mir-518b	hsa-mir-300	hsa-mir-572	hsa-mir-1202	hsa-mir-526b	hsa-mir-605	hsa-mir-519c	hsa-mir-601	hsa-mir-758	hsa-mir-520g	hsa-mir-519e	hsa-mir-601	hsa-mir-517c	hsa-mir-411	hsa-mir-302f	hsa-mir-4286	hsa-mir-598
hsa-mir-448	hsa-mir-378c	hsa-mir-320d	hsa-mir-601	hsa-mir-378b	hsa-mir-508	hsa-mir-190	hsa-mir-758	hsa-mir-1299	hsa-mir-548b	hsa-mir-320d	hsa-mir-1291	hsa-mir-2110	hsa-mir-301	hsa-mir-524	hsa-mir-508	hsa-mir-718	hsa-mir-645	hsa-mir-378c	hsa-mir-766	hsa-mir-190	hsa-mir-637	hsa-mir-655	hsa-mir-378g	hsa-mir-544a	hsa-mir-601	hsa-mir-190	hsa-mir-766	hsa-mir-1291	hsa-mir-517c	hsa-mir-612	hsa-mir-501	hsa-mir-627	hsa-mir-378i	hsa-mir-618	hsa-mir-605	hsa-mir-552	hsa-mir-522	hsa-mir-646	hsa-mir-128b	hsa-mir-519c	hsa-mir-1291	hsa-mir-510	hsa-mir-508	hsa-mir-548b	hsa-mir-4286	hsa-mir-147b	hsa-mir-147b	hsa-mir-1260b	hsa-mir-1303
hsa-mir-320c	hsa-mir-760	hsa-mir-612	hsa-mir-1471	hsa-mir-378i	hsa-mir-551b	hsa-mir-2861	hsa-mir-668	hsa-mir-1260b	hsa-mir-572	hsa-mir-668	hsa-mir-301	hsa-mir-548b	hsa-mir-320c	hsa-mir-551b	hsa-mir-301	hsa-mir-510	hsa-mir-627	hsa-mir-584	hsa-mir-1275	hsa-mir-615	hsa-mir-320d	hsa-mir-597	hsa-mir-1231	hsa-mir-151b	hsa-mir-561	hsa-mir-378i	hsa-mir-190b	hsa-mir-639	hsa-mir-4487	hsa-mir-802	hsa-mir-520g	hsa-mir-520b	hsa-mir-665	hsa-mir-612	hsa-mir-510	hsa-mir-618	hsa-mir-302f	hsa-mir-147	hsa-mir-320c	hsa-mir-520e	hsa-mir-1202	hsa-mir-640	hsa-mir-501	hsa-mir-297	hsa-mir-2909	hsa-mir-128b	hsa-mir-616	hsa-mir-4739	hsa-mir-655
hsa-mir-659	hsa-mir-1281	hsa-mir-320c	hsa-mir-510	hsa-mir-520f	hsa-mir-603	hsa-mir-615	hsa-mir-640	hsa-mir-618	hsa-mir-601	hsa-mir-378g	hsa-mir-518e	hsa-mir-1275	hsa-mir-520g	hsa-mir-128b	hsa-mir-510	hsa-mir-448	hsa-mir-561	hsa-mir-216	hsa-mir-298	hsa-mir-378i	hsa-mir-522	hsa-mir-601	hsa-mir-642	hsa-mir-634	hsa-mir-637	hsa-mir-544a	hsa-mir-573	hsa-mir-663b	hsa-mir-520e	hsa-mir-552	hsa-mir-659	hsa-mir-595	hsa-mir-147	hsa-mir-596	hsa-mir-448	hsa-mir-520b	hsa-mir-519e	hsa-mir-589	hsa-mir-605	hsa-mir-765	hsa-mir-655	hsa-mir-520f	hsa-mir-760	hsa-mir-147b	hsa-mir-501	hsa-mir-572	hsa-mir-624	hsa-mir-654	hsa-mir-376b
hsa-mir-1303	hsa-mir-634	hsa-mir-518e	hsa-mir-526b	hsa-mir-765	hsa-mir-1297	hsa-mir-378c	hsa-mir-378i	hsa-mir-922	hsa-mir-4286	hsa-mir-147b	hsa-mir-612	hsa-mir-488	hsa-mir-302f	hsa-mir-603	hsa-mir-190	hsa-mir-760	hsa-mir-572	hsa-mir-613	hsa-mir-1299	hsa-mir-552	hsa-mir-346	hsa-mir-520f	hsa-mir-4286	hsa-mir-622	hsa-mir-598	hsa-mir-665	hsa-mir-1231	hsa-mir-548b	hsa-mir-1281	hsa-mir-640	hsa-mir-320c	hsa-mir-320c	hsa-mir-765	hsa-mir-595	hsa-mir-3149	hsa-mir-524	hsa-mir-616	hsa-mir-548b	hsa-mir-325	hsa-mir-300	hsa-mir-922	hsa-mir-4513	hsa-mir-718	hsa-mir-551b	hsa-mir-1973	hsa-mir-378i	hsa-mir-378g	hsa-mir-585	hsa-mir-378i
hsa-mir-298	hsa-mir-551b	hsa-mir-659	hsa-mir-575	hsa-mir-665	hsa-mir-302f	hsa-mir-501	hsa-mir-378g	hsa-mir-585	hsa-mir-378f	hsa-mir-597	hsa-mir-597	hsa-mir-4286	hsa-mir-597	hsa-mir-624	hsa-mir-518e	hsa-mir-302f	hsa-mir-302f	hsa-mir-508	hsa-mir-572	hsa-mir-645	hsa-mir-758	hsa-mir-619	hsa-mir-2909	hsa-mir-302f	hsa-mir-655	hsa-mir-500	hsa-mir-718	hsa-mir-613	hsa-mir-1299	hsa-mir-508	hsa-mir-518e	hsa-mir-640	hsa-mir-573	hsa-mir-4739	hsa-mir-519e	hsa-mir-320c	hsa-mir-190b	hsa-mir-1303	hsa-mir-548b	hsa-mir-523	hsa-mir-589	hsa-mir-557	hsa-mir-510	hsa-mir-552	hsa-mir-507	hsa-mir-605	hsa-mir-448	hsa-mir-661	hsa-mir-935
hsa-mir-645	hsa-mir-1825	hsa-mir-520f	hsa-mir-760	hsa-mir-519e	hsa-mir-1275	hsa-mir-320d	hsa-mir-548b	hsa-mir-599	hsa-mir-190b	hsa-mir-320c	hsa-mir-552	hsa-mir-612	hsa-mir-665	hsa-mir-589	hsa-mir-384	hsa-mir-520e	hsa-mir-451b	hsa-mir-518c	hsa-mir-2861	hsa-mir-641	hsa-mir-1291	hsa-mir-519b	hsa-mir-517c	hsa-mir-760	hsa-mir-2110	hsa-mir-3960	hsa-mir-622	hsa-mir-5100	hsa-mir-1260a	hsa-mir-579	hsa-mir-639	hsa-mir-147b	hsa-mir-300	hsa-mir-2110	hsa-mir-216	hsa-mir-603	hsa-mir-518b	hsa-mir-508	hsa-mir-517c	hsa-mir-320d	hsa-mir-603	hsa-mir-636	hsa-mir-622	hsa-mir-622	hsa-mir-636	hsa-mir-298	hsa-mir-320c	hsa-mir-642	hsa-mir-601
hsa-mir-522	hsa-mir-378b	hsa-mir-522	hsa-mir-1202	hsa-mir-639	hsa-mir-190b	hsa-mir-637	hsa-mir-597	hsa-mir-642	hsa-mir-557	hsa-mir-648	hsa-mir-147b	hsa-mir-302f	hsa-mir-190b	hsa-mir-1202	hsa-mir-320d	hsa-mir-615	hsa-mir-573	hsa-mir-487b	hsa-mir-935	hsa-mir-551b	hsa-mir-551b	hsa-mir-557	hsa-mir-576	hsa-mir-598	hsa-mir-944	hsa-mir-551b	hsa-mir-557	hsa-mir-557	hsa-mir-639	hsa-mir-548b	hsa-mir-597	hsa-mir-526b	hsa-mir-551b	hsa-mir-548b	hsa-mir-639	hsa-mir-376b	hsa-mir-645	hsa-mir-519b	hsa-mir-718	hsa-mir-488	hsa-mir-595	hsa-mir-522	hsa-mir-1275	hsa-mir-378g	hsa-mir-320d	hsa-mir-500	hsa-mir-190b	hsa-mir-802	hsa-mir-1297
hsa-mir-636	hsa-mir-519e	hsa-mir-575	hsa-mir-500	hsa-mir-147b	hsa-mir-522	hsa-mir-618	hsa-mir-378b	hsa-mir-589	hsa-mir-655	hsa-mir-548b	hsa-mir-320c	hsa-mir-760	hsa-mir-376b	hsa-mir-448	hsa-mir-520e	hsa-mir-300	hsa-mir-665	hsa-mir-2861	hsa-mir-624	hsa-mir-517a	hsa-mir-520f	hsa-mir-518e	hsa-mir-412	hsa-mir-1297	hsa-mir-548b	hsa-mir-592	hsa-mir-545	hsa-mir-520f	hsa-mir-518c	hsa-mir-593	hsa-mir-500	hsa-mir-659	hsa-mir-612	hsa-mir-935	hsa-mir-523	hsa-mir-302f	hsa-mir-151b	hsa-mir-758	hsa-mir-448	hsa-mir-585	hsa-mir-550	hsa-mir-598	hsa-mir-579	hsa-mir-758	hsa-mir-384	hsa-mir-3149	hsa-mir-378c	hsa-mir-564	hsa-mir-596
hsa-mir-128b	hsa-mir-616	hsa-mir-301	hsa-mir-1297	hsa-mir-501	hsa-mir-520f	hsa-mir-579	hsa-mir-1825	hsa-mir-544a	hsa-mir-665	hsa-mir-378b	hsa-mir-544a	hsa-mir-585	hsa-mir-575	hsa-mir-526b	hsa-mir-1202	hsa-mir-128b	hsa-mir-552	hsa-mir-507	hsa-mir-639	hsa-mir-376b	hsa-mir-589	hsa-mir-595	hsa-mir-597	hsa-mir-572	hsa-mir-520f	hsa-mir-624	hsa-mir-320d	hsa-mir-147b	hsa-mir-577	hsa-mir-4739	hsa-mir-622	hsa-mir-522	hsa-mir-766	hsa-mir-599	hsa-mir-586	hsa-mir-1825	hsa-mir-605	hsa-mir-760	hsa-mir-551b	hsa-mir-501	hsa-mir-1299	hsa-mir-605	hsa-mir-376b	hsa-mir-598	hsa-mir-595	hsa-mir-551b	hsa-mir-501	hsa-mir-2110	hsa-mir-556
hsa-mir-622	hsa-mir-378f	hsa-mir-935	hsa-mir-320c	hsa-mir-935	hsa-mir-595	hsa-mir-320c	hsa-mir-300	hsa-mir-2110	hsa-mir-1297	hsa-mir-561	hsa-mir-378c	hsa-mir-1260a	hsa-mir-935	hsa-mir-384	hsa-mir-575	hsa-mir-552	hsa-mir-520f	hsa-mir-1972	hsa-mir-302f	hsa-mir-2110	hsa-mir-665	hsa-mir-593	hsa-mir-598	hsa-mir-517b	hsa-mir-518e	hsa-mir-645	hsa-mir-765	hsa-mir-618	hsa-mir-423-5p	hsa-mir-378g	hsa-mir-572	hsa-mir-760	hsa-mir-320e	hsa-mir-4286	hsa-mir-645	hsa-mir-593	hsa-mir-2110	hsa-mir-659	hsa-mir-552	hsa-mir-320c	hsa-mir-298	hsa-mir-1258	hsa-mir-320c	hsa-mir-378c	hsa-mir-1291	hsa-mir-378g	hsa-mir-508	hsa-mir-571	hsa-mir-4739
hsa-mir-637	hsa-mir-1303	hsa-mir-597	hsa-mir-802	hsa-mir-518e	hsa-mir-637	hsa-mir-384	hsa-mir-598	hsa-mir-412	hsa-mir-575	hsa-mir-325	hsa-mir-551b	hsa-mir-589	hsa-mir-522	hsa-mir-522	hsa-mir-501	hsa-mir-1972	hsa-mir-147	hsa-mir-378b	hsa-mir-616	hsa-mir-665	hsa-mir-501	hsa-mir-575	hsa-mir-378b	hsa-mir-603	hsa-mir-147b	hsa-mir-522	hsa-mir-561	hsa-mir-518b	hsa-mir-651	hsa-mir-1291	hsa-mir-618	hsa-mir-593	hsa-mir-572	hsa-mir-1825	hsa-mir-488	hsa-mir-522	hsa-mir-545	hsa-mir-660	hsa-mir-519e	hsa-mir-378g	hsa-mir-527	hsa-mir-451b	hsa-mir-301	hsa-mir-573	hsa-mir-488	hsa-mir-601	hsa-mir-615	hsa-mir-517c	hsa-mir-518b
hsa-mir-524	hsa-mir-448	hsa-mir-300	hsa-mir-302f	hsa-mir-944	hsa-mir-922	hsa-mir-518e	hsa-mir-4286	hsa-mir-548b	hsa-mir-659	hsa-mir-378i	hsa-mir-190	hsa-mir-618	hsa-mir-384	hsa-mir-1825	hsa-mir-300	hsa-mir-524	hsa-mir-639	hsa-mir-1281	hsa-mir-518b	hsa-mir-765	hsa-mir-4480	hsa-mir-320c	hsa-mir-922	hsa-mir-766	hsa-mir-758	hsa-mir-615	hsa-mir-634	hsa-mir-451b	hsa-mir-320e	hsa-mir-599	hsa-mir-935	hsa-mir-572	hsa-mir-501	hsa-mir-147b	hsa-mir-128b	hsa-mir-668	hsa-mir-384	hsa-mir-2909	hsa-mir-1972	hsa-mir-3138	hsa-mir-302f	hsa-mir-1181	hsa-mir-645	hsa-mir-561	hsa-mir-550	hsa-mir-622	hsa-mir-766	hsa-mir-2278	hsa-mir-589
hsa-mir-1299	hsa-mir-302f	hsa-mir-618	hsa-mir-325	hsa-mir-520b	hsa-mir-573	hsa-mir-1275	hsa-mir-618	hsa-mir-586	hsa-mir-618	hsa-mir-1202	hsa-mir-766	hsa-mir-599	hsa-mir-663b	hsa-mir-298	hsa-mir-615	hsa-mir-522	hsa-mir-944	hsa-mir-422a	hsa-mir-1291	hsa-mir-593	hsa-mir-518c	hsa-mir-378g	hsa-mir-298	hsa-mir-618	hsa-mir-573	hsa-mir-320d	hsa-mir-320e	hsa-mir-585	hsa-mir-576	hsa-mir-1825	hsa-mir-522	hsa-mir-655	hsa-mir-147b	hsa-mir-190	hsa-mir-922	hsa-mir-597	hsa-mir-147b	hsa-mir-627	hsa-mir-298	hsa-mir-550	hsa-mir-320d	hsa-mir-601	hsa-mir-520e	hsa-mir-320c	hsa-mir-298	hsa-mir-615	hsa-mir-300	hsa-mir-523	hsa-mir-619
hsa-mir-615	hsa-mir-526b	hsa-mir-572	hsa-mir-665	hsa-mir-552	hsa-mir-645	hsa-mir-378f	hsa-mir-573	hsa-mir-1179	hsa-mir-4739	hsa-mir-612	hsa-mir-378b	hsa-mir-147b	hsa-mir-603	hsa-mir-378c	hsa-mir-935	hsa-mir-320d	hsa-mir-655	hsa-mir-1202	hsa-mir-520e	hsa-mir-601	hsa-mir-519e	hsa-mir-612	hsa-mir-557	hsa-mir-501	hsa-mir-378c	hsa-mir-4286	hsa-mir-583	hsa-mir-564	hsa-mir-507	hsa-mir-627	hsa-mir-603	hsa-mir-544a	hsa-mir-645	hsa-mir-518c	hsa-mir-615	hsa-mir-320e	hsa-mir-1291	hsa-mir-500	hsa-mir-522	hsa-mir-548b	hsa-mir-640	hsa-mir-648	hsa-mir-552	hsa-mir-572	hsa-mir-522	hsa-mir-640	hsa-mir-561	hsa-mir-1825	hsa-mir-557
hsa-mir-639	hsa-mir-301	hsa-mir-645	hsa-mir-298	hsa-mir-612	hsa-mir-384	hsa-mir-601	hsa-mir-944	hsa-mir-1297	hsa-mir-2861	hsa-mir-586	hsa-mir-944	hsa-mir-378c	hsa-mir-501	hsa-mir-1303	hsa-mir-552	hsa-mir-645	hsa-mir-576	hsa-mir-488	hsa-mir-665	hsa-mir-571	hsa-mir-610	hsa-mir-573	hsa-mir-935	hsa-mir-659	hsa-mir-320e	hsa-mir-501	hsa-mir-517c	hsa-mir-2110	hsa-mir-556	hsa-mir-518e	hsa-mir-586	hsa-mir-1303	hsa-mir-1202	hsa-mir-922	hsa-mir-802	hsa-mir-634	hsa-mir-766	hsa-mir-571	hsa-mir-601	hsa-mir-766	hsa-mir-599	hsa-mir-637	hsa-mir-128b	hsa-mir-517c	hsa-mir-523	hsa-mir-665	hsa-mir-551b	hsa-mir-544a	hsa-mir-647
hsa-mir-589	hsa-mir-615	hsa-mir-593	hsa-mir-618	hsa-mir-593	hsa-mir-325	hsa-mir-665	hsa-mir-659	hsa-mir-577	hsa-mir-1260b	hsa-mir-517c	hsa-mir-1260b	hsa-mir-595	hsa-mir-1973	hsa-mir-2110	hsa-mir-576	hsa-mir-551b	hsa-mir-593	hsa-mir-378i	hsa-mir-517b	hsa-mir-576	hsa-mir-518b	hsa-mir-378c	hsa-mir-654	hsa-mir-1291	hsa-mir-492	hsa-mir-518e	hsa-mir-492	hsa-mir-320d	hsa-mir-298	hsa-mir-573	hsa-mir-760	hsa-mir-302f	hsa-mir-1291	hsa-mir-1299	hsa-mir-595	hsa-mir-4286	hsa-mir-1297	hsa-mir-2861	hsa-mir-297	hsa-mir-615	hsa-mir-378c	hsa-mir-300	hsa-mir-615	hsa-mir-518c	hsa-mir-601	hsa-mir-524	hsa-mir-645	hsa-mir-598	hsa-mir-190
hsa-mir-573	hsa-mir-501	hsa-mir-627	hsa-mir-151b	hsa-mir-378f	hsa-mir-524	hsa-mir-508	hsa-mir-1291	hsa-mir-550	hsa-mir-642	hsa-mir-4286	hsa-mir-935	hsa-mir-935	hsa-mir-508	hsa-mir-376b	hsa-mir-579	hsa-mir-325	hsa-mir-4286	hsa-mir-147b	hsa-mir-634	hsa-mir-548b	hsa-mir-1825	hsa-mir-1291	hsa-mir-668	hsa-mir-190b	hsa-mir-659	hsa-mir-526b	hsa-mir-922	hsa-mir-646	hsa-mir-3149	hsa-mir-665	hsa-mir-1303	hsa-mir-300	hsa-mir-636	hsa-mir-517c	hsa-mir-1303	hsa-mir-619	hsa-mir-655	hsa-mir-585	hsa-mir-585	hsa-mir-3149	hsa-mir-325	hsa-mir-524	hsa-mir-665	hsa-mir-2861	hsa-mir-766	hsa-mir-758	hsa-mir-545	hsa-mir-655	hsa-mir-378f
hsa-mir-766	hsa-mir-624	hsa-mir-573	hsa-mir-518e	hsa-mir-300	hsa-mir-575	hsa-mir-1973	hsa-mir-935	hsa-mir-668	hsa-mir-412	hsa-mir-758	hsa-mir-573	hsa-mir-597	hsa-mir-378g	hsa-mir-601	hsa-mir-548b	hsa-mir-634	hsa-mir-922	hsa-mir-595	hsa-mir-615	hsa-mir-147b	hsa-mir-518e	hsa-mir-147b	hsa-mir-599	hsa-mir-3175	hsa-mir-589	hsa-mir-302f	hsa-mir-758	hsa-mir-760	hsa-mir-1305	hsa-mir-618	hsa-mir-575	hsa-mir-508	hsa-mir-659	hsa-mir-384	hsa-mir-551b	hsa-mir-595	hsa-mir-519b	hsa-mir-320d	hsa-mir-3149	hsa-mir-760	hsa-mir-760	hsa-mir-147b	hsa-mir-524	hsa-mir-718	hsa-mir-592	hsa-mir-320d	hsa-mir-320e	hsa-mir-3646	hsa-mir-2278
hsa-mir-517c	hsa-mir-520e	hsa-mir-378f	hsa-mir-4505	hsa-mir-561	hsa-mir-518e	hsa-mir-302f	hsa-mir-520b	hsa-mir-2861	hsa-mir-597	hsa-mir-298	hsa-mir-1297	hsa-mir-190b	hsa-mir-944	hsa-mir-302f	hsa-mir-325	hsa-mir-384	hsa-mir-634	hsa-mir-378f	hsa-mir-608	hsa-mir-151b	hsa-mir-190	hsa-mir-637	hsa-mir-2110	hsa-mir-612	hsa-mir-378i	hsa-mir-448	hsa-mir-661	hsa-mir-519e	hsa-mir-527	hsa-mir-922	hsa-mir-151b	hsa-mir-765	hsa-mir-378c	hsa-mir-378f	hsa-mir-622	hsa-mir-190	hsa-mir-624	hsa-mir-320c	hsa-mir-627	hsa-mir-298	hsa-mir-320c	hsa-mir-488	hsa-mir-523	hsa-mir-376b	hsa-mir-922	hsa-mir-378c	hsa-mir-4644	hsa-mir-518c	hsa-mir-595
hsa-mir-190b	hsa-mir-545	hsa-mir-190b	hsa-mir-2110	hsa-mir-573	hsa-mir-320e	hsa-mir-378i	hsa-mir-642	hsa-mir-520e	hsa-mir-518b	hsa-mir-412	hsa-mir-575	hsa-mir-619	hsa-mir-298	hsa-mir-645	hsa-mir-645	hsa-mir-298	hsa-mir-518b	hsa-mir-379	hsa-mir-622	hsa-mir-190b	hsa-mir-448	hsa-mir-518b	hsa-mir-151b	hsa-mir-302e	hsa-mir-190b	hsa-mir-622	hsa-mir-151b	hsa-mir-640	hsa-mir-586	hsa-mir-765	hsa-mir-640	hsa-mir-190b	hsa-mir-552	hsa-mir-2278	hsa-mir-1202	hsa-mir-151b	hsa-mir-598	hsa-mir-637	hsa-mir-561	hsa-mir-519e	hsa-mir-378g	hsa-mir-599	hsa-mir-551b	hsa-mir-605	hsa-mir-572	hsa-mir-586	hsa-mir-151b	hsa-mir-619	hsa-mir-1260b
hsa-mir-501	hsa-mir-147b	hsa-mir-561	hsa-mir-718	hsa-mir-575	hsa-mir-612	hsa-mir-624	hsa-mir-518c	hsa-mir-23c	hsa-mir-523	hsa-mir-659	hsa-mir-595	hsa-mir-598	hsa-mir-551b	hsa-mir-378g	hsa-mir-298	hsa-mir-598	hsa-mir-300	hsa-mir-646	hsa-mir-1825	hsa-mir-575	hsa-mir-488	hsa-mir-551b	hsa-mir-320b	hsa-mir-128b	hsa-mir-190	hsa-mir-760	hsa-mir-655	hsa-mir-635	hsa-mir-544a	hsa-mir-2861	hsa-mir-526b	hsa-mir-190	hsa-mir-544a	hsa-mir-151b	hsa-mir-659	hsa-mir-760	hsa-mir-758	hsa-mir-151b	hsa-mir-378c	hsa-mir-522	hsa-mir-451b	hsa-mir-802	hsa-mir-298	hsa-mir-301	hsa-mir-645	hsa-mir-488	hsa-mir-627	hsa-mir-578	hsa-mir-922
hsa-mir-922	hsa-mir-618	hsa-mir-520b	hsa-mir-645	hsa-mir-645	hsa-mir-668	hsa-mir-378b	hsa-mir-665	hsa-mir-596	hsa-mir-571	hsa-mir-378f	hsa-mir-1299	hsa-mir-190	hsa-mir-325	hsa-mir-655	hsa-mir-517c	hsa-mir-639	hsa-mir-448	hsa-mir-1299	hsa-mir-760	hsa-mir-300	hsa-mir-585	hsa-mir-320d	hsa-mir-585	hsa-mir-564	hsa-mir-593	hsa-mir-935	hsa-mir-147b	hsa-mir-412	hsa-mir-544b	hsa-mir-151b	hsa-mir-548b	hsa-mir-622	hsa-mir-597	hsa-mir-1260b	hsa-mir-760	hsa-mir-3175	hsa-mir-320c	hsa-mir-552	hsa-mir-592	hsa-mir-645	hsa-mir-572	hsa-mir-551b	hsa-mir-297	hsa-mir-298	hsa-mir-518c	hsa-mir-4286	hsa-mir-661	hsa-mir-384	hsa-mir-448
hsa-mir-523	hsa-mir-637	hsa-mir-4739	hsa-mir-190b	hsa-mir-1202	hsa-mir-618	hsa-mir-572	hsa-mir-577	hsa-mir-1281	hsa-mir-589	hsa-mir-451b	hsa-mir-640	hsa-mir-320c	hsa-mir-2110	hsa-mir-935	hsa-mir-610	hsa-mir-320e	hsa-mir-320e	hsa-mir-586	hsa-mir-519e	hsa-mir-517c	hsa-mir-4262	hsa-mir-544a	hsa-mir-618	hsa-mir-4286	hsa-mir-640	hsa-mir-128b	hsa-mir-518e	hsa-mir-450	hsa-mir-1270	hsa-mir-384	hsa-mir-519e	hsa-mir-2110	hsa-mir-301	hsa-mir-1260a	hsa-mir-573	hsa-mir-517a	hsa-mir-520f	hsa-mir-1291	hsa-mir-659	hsa-mir-637	hsa-mir-642	hsa-mir-597	hsa-mir-1825	hsa-mir-523	hsa-mir-552	hsa-mir-301	hsa-mir-147	hsa-mir-1202	hsa-mir-1202
hsa-mir-1202	hsa-mir-522	hsa-mir-634	hsa-mir-551b	hsa-mir-518b	hsa-mir-624	hsa-mir-1258	hsa-mir-492	hsa-mir-518c	hsa-mir-2110	hsa-mir-618	hsa-mir-378f	hsa-mir-635	hsa-mir-637	hsa-mir-1291	hsa-mir-639	hsa-mir-3175	hsa-mir-190	hsa-mir-760	hsa-mir-378e	hsa-mir-451b	hsa-mir-1275	hsa-mir-1303	hsa-mir-718	hsa-mir-378c	hsa-mir-378g	hsa-mir-1299	hsa-mir-301	hsa-mir-944	hsa-mir-518b	hsa-mir-300	hsa-mir-301	hsa-mir-1291	hsa-mir-618	hsa-mir-190b	hsa-mir-618	hsa-mir-518e	hsa-mir-571	hsa-mir-575	hsa-mir-663b	hsa-mir-1299	hsa-mir-597	hsa-mir-586	hsa-mir-151b	hsa-mir-593	hsa-mir-518f	hsa-mir-1976	hsa-mir-298	hsa-mir-378f	hsa-mir-518c
hsa-mir-151b	hsa-mir-944	hsa-mir-1202	hsa-mir-615	hsa-mir-190b	hsa-mir-378g	hsa-mir-548b	hsa-mir-2110	hsa-mir-557	hsa-mir-922	hsa-mir-665	hsa-mir-518b	hsa-mir-320d	hsa-mir-1299	hsa-mir-378i	hsa-mir-1299	hsa-mir-1973	hsa-mir-659	hsa-mir-2110	hsa-mir-765	hsa-mir-518b	hsa-mir-642	hsa-mir-635	hsa-mir-586	hsa-mir-378f	hsa-mir-1825	hsa-mir-4449	hsa-mir-572	hsa-mir-216	hsa-mir-450	hsa-mir-378c	hsa-mir-378c	hsa-mir-575	hsa-mir-151b	hsa-mir-647	hsa-mir-550	hsa-mir-758	hsa-mir-300	hsa-mir-1299	hsa-mir-760	hsa-mir-589	hsa-mir-619	hsa-mir-320c	hsa-mir-618	hsa-mir-378b	hsa-mir-376b	hsa-mir-552	hsa-mir-378b	hsa-mir-1299	hsa-mir-564
hsa-mir-718	hsa-mir-298	hsa-mir-4286	hsa-mir-501	hsa-mir-376b	hsa-mir-571	hsa-mir-640	hsa-mir-320e	hsa-mir-620	hsa-mir-576	hsa-mir-585	hsa-mir-593	hsa-mir-523	hsa-mir-378c	hsa-mir-552	hsa-mir-573	hsa-mir-659	hsa-mir-2110	hsa-mir-647	hsa-mir-4286	hsa-mir-612	hsa-mir-659	hsa-mir-640	hsa-mir-378i	hsa-mir-1275	hsa-mir-302f	hsa-mir-552	hsa-mir-520e	hsa-mir-510	hsa-mir-4644	hsa-mir-634	hsa-mir-544a	hsa-mir-634	hsa-mir-298	hsa-mir-423-5p	hsa-mir-601	hsa-mir-300	hsa-mir-544a	hsa-mir-1282	hsa-mir-1303	hsa-mir-551b	hsa-mir-761	hsa-mir-718	hsa-mir-634	hsa-mir-595	hsa-mir-585	hsa-mir-517a	hsa-mir-1291	hsa-mir-647	hsa-mir-190b
hsa-mir-561	hsa-mir-518b	hsa-mir-548b	hsa-mir-518b	hsa-mir-1299	hsa-mir-147b	hsa-mir-147b	hsa-mir-4739	hsa-mir-619	hsa-mir-320e	hsa-mir-601	hsa-mir-647	hsa-mir-518e	hsa-mir-622	hsa-mir-320e	hsa-mir-612	hsa-mir-301	hsa-mir-2278	hsa-mir-298	hsa-mir-501	hsa-mir-2861	hsa-mir-640	hsa-mir-508	hsa-mir-518c	hsa-mir-297	hsa-mir-627	hsa-mir-190b	hsa-mir-2110	hsa-mir-518e	hsa-mir-376b	hsa-mir-378b	hsa-mir-551b	hsa-mir-517c	hsa-mir-190b	hsa-mir-320e	hsa-mir-151b	hsa-mir-586	hsa-mir-944	hsa-mir-298	hsa-mir-550	hsa-mir-1291	hsa-mir-631	hsa-mir-603	hsa-mir-637	hsa-mir-325	hsa-mir-423-5p	hsa-mir-1291	hsa-mir-518b	hsa-mir-586	hsa-mir-517c
hsa-mir-603	hsa-mir-2861	hsa-mir-376b	hsa-mir-301	hsa-mir-634	hsa-mir-601	hsa-mir-935	hsa-mir-922	hsa-mir-718	hsa-mir-517c	hsa-mir-634	hsa-mir-634	hsa-mir-518c	hsa-mir-618	hsa-mir-575	hsa-mir-190b	hsa-mir-802	hsa-mir-640	hsa-mir-450	hsa-mir-526b	hsa-mir-597	hsa-mir-655	hsa-mir-378b	hsa-mir-571	hsa-mir-1299	hsa-mir-378b	hsa-mir-1825	hsa-mir-548b	hsa-mir-599	hsa-mir-1179	hsa-mir-597	hsa-mir-1202	hsa-mir-378g	hsa-mir-320c	hsa-mir-1202	hsa-mir-636	hsa-mir-601	hsa-mir-561	hsa-mir-634	hsa-mir-378g	hsa-mir-297	hsa-mir-654	hsa-mir-548b	hsa-mir-1291	hsa-mir-378i	hsa-mir-615	hsa-mir-561	hsa-mir-552	hsa-mir-451b	hsa-mir-1258
hsa-mir-378c	hsa-mir-935	hsa-mir-944	hsa-mir-552	hsa-mir-618	hsa-mir-1825	hsa-mir-448	hsa-mir-596	hsa-mir-4487	hsa-mir-1825	hsa-mir-2110	hsa-mir-665	hsa-mir-378i	hsa-mir-561	hsa-mir-517c	hsa-mir-597	hsa-mir-576	hsa-mir-1260b	hsa-mir-655	hsa-mir-647	hsa-mir-663b	hsa-mir-552	hsa-mir-572	hsa-mir-578	hsa-mir-655	hsa-mir-518b	hsa-mir-639	hsa-mir-761	hsa-mir-765	hsa-mir-761	hsa-mir-576	hsa-mir-2861	hsa-mir-618	hsa-mir-378g	hsa-mir-448	hsa-mir-518b	hsa-mir-922	hsa-mir-1825	hsa-mir-603	hsa-mir-944	hsa-mir-659	hsa-mir-1295a	hsa-mir-583	hsa-mir-603	hsa-mir-522	hsa-mir-301	hsa-mir-1275	hsa-mir-301	hsa-mir-599	hsa-mir-586
hsa-mir-297	hsa-mir-647	hsa-mir-758	hsa-mir-524	hsa-mir-576	hsa-mir-2110	hsa-mir-645	hsa-mir-654	hsa-mir-297	hsa-mir-451b	hsa-mir-320e	hsa-mir-627	hsa-mir-642	hsa-mir-378f	hsa-mir-190b	hsa-mir-523	hsa-mir-190b	hsa-mir-577	hsa-mir-1324	hsa-mir-579	hsa-mir-3175	hsa-mir-412	hsa-mir-645	hsa-mir-1299	hsa-mir-761	hsa-mir-586	hsa-mir-524	hsa-mir-668	hsa-mir-1303	hsa-mir-3176	hsa-mir-2278	hsa-mir-758	hsa-mir-589	hsa-mir-593	hsa-mir-1281	hsa-mir-637	hsa-mir-637	hsa-mir-518e	hsa-mir-551b	hsa-mir-507	hsa-mir-1295a	hsa-mir-517c	hsa-mir-610	hsa-mir-190b	hsa-mir-618	hsa-mir-548b	hsa-mir-378b	hsa-mir-576	hsa-mir-2861	hsa-mir-298
hsa-mir-384	hsa-mir-384	hsa-mir-601	hsa-mir-519b	hsa-mir-4739	hsa-mir-561	hsa-mir-3175	hsa-mir-1202	hsa-mir-1276	hsa-mir-579	hsa-mir-922	hsa-mir-655	hsa-mir-1973	hsa-mir-668	hsa-mir-615	hsa-mir-1825	hsa-mir-618	hsa-mir-597	hsa-mir-526b	hsa-mir-128b	hsa-mir-4286	hsa-mir-4505	hsa-mir-944	hsa-mir-601	hsa-mir-1303	hsa-mir-572	hsa-mir-301	hsa-mir-320c	hsa-mir-624	hsa-mir-941	hsa-mir-378f	hsa-mir-520b	hsa-mir-1973	hsa-mir-190	hsa-mir-556	hsa-mir-320c	hsa-mir-378g	hsa-mir-576	hsa-mir-612	hsa-mir-557	hsa-mir-518c	hsa-mir-522	hsa-mir-760	hsa-mir-573	hsa-mir-488	hsa-mir-1825	hsa-mir-518e	hsa-mir-378f	hsa-mir-1248	hsa-mir-1299
hsa-mir-627	hsa-mir-190b	hsa-mir-384	hsa-mir-520f	hsa-mir-640	hsa-mir-1202	hsa-mir-519e	hsa-mir-298	hsa-mir-802	hsa-mir-586	hsa-mir-1299	hsa-mir-520e	hsa-mir-655	hsa-mir-572	hsa-mir-634	hsa-mir-571	hsa-mir-190	hsa-mir-598	hsa-mir-935	hsa-mir-576	hsa-mir-595	hsa-mir-668	hsa-mir-634	hsa-mir-1260b	hsa-mir-944	hsa-mir-597	hsa-mir-892b	hsa-mir-585	hsa-mir-610	hsa-mir-5100	hsa-mir-1299	hsa-mir-298	hsa-mir-378c	hsa-mir-545	hsa-mir-3646	hsa-mir-585	hsa-mir-508	hsa-mir-320d	hsa-mir-1183	hsa-mir-378i	hsa-mir-128b	hsa-mir-378b	hsa-mir-622	hsa-mir-147b	hsa-mir-518b	hsa-mir-634	hsa-mir-1303	hsa-mir-922	hsa-mir-1297	hsa-mir-1276
hsa-mir-376b	hsa-mir-552	hsa-mir-655	hsa-mir-576	hsa-mir-627	hsa-mir-634	hsa-mir-634	hsa-mir-655	hsa-mir-635	hsa-mir-654	hsa-mir-655	hsa-mir-517c	hsa-mir-579	hsa-mir-573	hsa-mir-571	hsa-mir-601	hsa-mir-523	hsa-mir-1202	hsa-mir-552	hsa-mir-3175	hsa-mir-616	hsa-mir-593	hsa-mir-1297	hsa-mir-577	hsa-mir-518b	hsa-mir-384	hsa-mir-384	hsa-mir-935	hsa-mir-3175	hsa-mir-626	hsa-mir-451b	hsa-mir-627	hsa-mir-579	hsa-mir-1973	hsa-mir-601	hsa-mir-1299	hsa-mir-325	hsa-mir-637	hsa-mir-1297	hsa-mir-593	hsa-mir-378i	hsa-mir-378i	hsa-mir-612	hsa-mir-659	hsa-mir-550	hsa-mir-637	hsa-mir-802	hsa-mir-601	hsa-mir-4644	hsa-mir-571
hsa-mir-1825	hsa-mir-612	hsa-mir-2110	hsa-mir-637	hsa-mir-4286	hsa-mir-665	hsa-mir-766	hsa-mir-586	hsa-mir-651	hsa-mir-518c	hsa-mir-639	hsa-mir-384	hsa-mir-654	hsa-mir-4505	hsa-mir-301	hsa-mir-378i	hsa-mir-2110	hsa-mir-618	hsa-mir-622	hsa-mir-573	hsa-mir-634	hsa-mir-1973	hsa-mir-659	hsa-mir-378f	hsa-mir-765	hsa-mir-523	hsa-mir-589	hsa-mir-4644	hsa-mir-4262	hsa-mir-3646	hsa-mir-378i	hsa-mir-300	hsa-mir-598	hsa-mir-640	hsa-mir-578	hsa-mir-1825	hsa-mir-622	hsa-mir-665	hsa-mir-518b	hsa-mir-922	hsa-mir-622	hsa-mir-632	hsa-mir-573	hsa-mir-1299	hsa-mir-190b	hsa-mir-3149	hsa-mir-597	hsa-mir-518e	hsa-mir-518b	hsa-mir-1825
hsa-mir-3149	hsa-mir-1299	hsa-mir-598	hsa-mir-571	hsa-mir-659	hsa-mir-627	hsa-mir-1825	hsa-mir-4487	hsa-mir-320e	hsa-mir-668	hsa-mir-598	hsa-mir-1202	hsa-mir-378b	hsa-mir-552	hsa-mir-573	hsa-mir-2110	hsa-mir-601	hsa-mir-601	hsa-mir-934	hsa-mir-301	hsa-mir-518e	hsa-mir-147b	hsa-mir-618	hsa-mir-1202	hsa-mir-718	hsa-mir-634	hsa-mir-627	hsa-mir-522	hsa-mir-1260a	hsa-mir-302e	hsa-mir-302f	hsa-mir-378b	hsa-mir-4739	hsa-mir-378b	hsa-mir-571	hsa-mir-1291	hsa-mir-520e	hsa-mir-573	hsa-mir-668	hsa-mir-639	hsa-mir-572	hsa-mir-668	hsa-mir-575	hsa-mir-320e	hsa-mir-659	hsa-mir-378g	hsa-mir-585	hsa-mir-579	hsa-mir-1260a	hsa-mir-3646
hsa-mir-551b	hsa-mir-595	hsa-mir-190	hsa-mir-1825	hsa-mir-451b	hsa-mir-298	hsa-mir-622	hsa-mir-4644	hsa-mir-544b	hsa-mir-619	hsa-mir-654	hsa-mir-2110	hsa-mir-564	hsa-mir-517c	hsa-mir-576	hsa-mir-448	hsa-mir-624	hsa-mir-517c	hsa-mir-1260a	hsa-mir-4644	hsa-mir-627	hsa-mir-591	hsa-mir-586	hsa-mir-583	hsa-mir-147b	hsa-mir-571	hsa-mir-2110	hsa-mir-551b	hsa-mir-1323	hsa-mir-635	hsa-mir-23c	hsa-mir-1825	hsa-mir-586	hsa-mir-520e	hsa-mir-527	hsa-mir-552	hsa-mir-1972	hsa-mir-320e	hsa-mir-524	hsa-mir-579	hsa-mir-640	hsa-mir-423-5p	hsa-mir-620	hsa-mir-655	hsa-mir-627	hsa-mir-589	hsa-mir-1299	hsa-mir-4286	hsa-mir-601	hsa-mir-802
hsa-mir-518f	hsa-mir-655	hsa-mir-448	hsa-mir-636	hsa-mir-517c	hsa-mir-320d	hsa-mir-599	hsa-mir-448	hsa-mir-657	hsa-mir-585	hsa-mir-802	hsa-mir-190b	hsa-mir-1303	hsa-mir-1202	hsa-mir-520e	hsa-mir-147b	hsa-mir-518b	hsa-mir-758	hsa-mir-616	hsa-mir-23c	hsa-mir-561	hsa-mir-1286	hsa-mir-325	hsa-mir-320e	hsa-mir-642	hsa-mir-550	hsa-mir-663b	hsa-mir-448	hsa-mir-558	hsa-mir-1276	hsa-mir-320e	hsa-mir-636	hsa-mir-384	hsa-mir-935	hsa-mir-635	hsa-mir-576	hsa-mir-378c	hsa-mir-597	hsa-mir-597	hsa-mir-1299	hsa-mir-147b	hsa-mir-2278	hsa-mir-761	hsa-mir-576	hsa-mir-1303	hsa-mir-1299	hsa-mir-378f	hsa-mir-384	hsa-mir-492	hsa-mir-3960
hsa-mir-2110	hsa-mir-892b	hsa-mir-647	hsa-mir-624	hsa-mir-520e	hsa-mir-663b	hsa-mir-1303	hsa-mir-378f	hsa-mir-4644	hsa-mir-520e	hsa-mir-518b	hsa-mir-645	hsa-mir-657	hsa-mir-524	hsa-mir-378b	hsa-mir-655	hsa-mir-597	hsa-mir-589	hsa-mir-572	hsa-mir-190	hsa-mir-758	hsa-mir-4284	hsa-mir-1202	hsa-mir-596	hsa-mir-378b	hsa-mir-935	hsa-mir-378g	hsa-mir-571	hsa-mir-657	hsa-mir-661	hsa-mir-190b	hsa-mir-552	hsa-mir-548b	hsa-mir-575	hsa-mir-518b	hsa-mir-301	hsa-mir-190b	hsa-mir-517c	hsa-mir-618	hsa-mir-1291	hsa-mir-4262	hsa-mir-1281	hsa-mir-325	hsa-mir-522	hsa-mir-448	hsa-mir-518b	hsa-mir-320c	hsa-mir-640	hsa-mir-596	hsa-mir-578
hsa-mir-935	hsa-mir-659	hsa-mir-298	hsa-mir-595	hsa-mir-384	hsa-mir-598	hsa-mir-648	hsa-mir-3646	hsa-mir-578	hsa-mir-639	hsa-mir-2278	hsa-mir-4286	hsa-mir-634	hsa-mir-571	hsa-mir-802	hsa-mir-302e	hsa-mir-579	hsa-mir-571	hsa-mir-1305	hsa-mir-586	hsa-mir-298	hsa-mir-612	hsa-mir-190b	hsa-mir-647	hsa-mir-573	hsa-mir-1260b	hsa-mir-637	hsa-mir-496	hsa-mir-612	hsa-mir-718	hsa-mir-1202	hsa-mir-4286	hsa-mir-561	hsa-mir-2861	hsa-mir-4487	hsa-mir-378i	hsa-mir-517c	hsa-mir-575	hsa-mir-802	hsa-mir-378b	hsa-mir-423-5p	hsa-mir-320e	hsa-mir-518d	hsa-mir-627	hsa-mir-527	hsa-mir-128b	hsa-mir-593	hsa-mir-376b	hsa-mir-550	hsa-mir-5100
hsa-mir-2861	hsa-mir-573	hsa-mir-544a	hsa-mir-663b	hsa-mir-1825	hsa-mir-4286	hsa-mir-190b	hsa-mir-1281	hsa-mir-3646	hsa-mir-577	hsa-mir-576	hsa-mir-659	hsa-mir-517c	hsa-mir-922	hsa-mir-325	hsa-mir-634	hsa-mir-612	hsa-mir-298	hsa-mir-1260b	hsa-mir-654	hsa-mir-655	hsa-mir-922	hsa-mir-1260b	hsa-mir-2278	hsa-mir-1825	hsa-mir-378f	hsa-mir-573	hsa-mir-378c	hsa-mir-1299	hsa-mir-564	hsa-mir-523	hsa-mir-451b	hsa-mir-573	hsa-mir-576	hsa-mir-1179	hsa-mir-4286	hsa-mir-517b	hsa-mir-589	hsa-mir-550	hsa-mir-518c	hsa-mir-597	hsa-mir-492	hsa-mir-302f	hsa-mir-378i	hsa-mir-378f	hsa-mir-639	hsa-mir-1295a	hsa-mir-612	hsa-mir-557	hsa-mir-1282
hsa-mir-378i	hsa-mir-579	hsa-mir-1260b	hsa-mir-1299	hsa-mir-647	hsa-mir-320c	hsa-mir-760	hsa-mir-647	hsa-mir-378h	hsa-mir-298	hsa-mir-564	hsa-mir-1179	hsa-mir-5100	hsa-mir-518c	hsa-mir-627	hsa-mir-585	hsa-mir-320c	hsa-mir-544a	hsa-mir-297	hsa-mir-4721	hsa-mir-523	hsa-mir-2110	hsa-mir-1825	hsa-mir-4644	hsa-mir-552	hsa-mir-451b	hsa-mir-517c	hsa-mir-627	hsa-mir-551b	hsa-mir-3915	hsa-mir-668	hsa-mir-573	hsa-mir-619	hsa-mir-1299	hsa-mir-23c	hsa-mir-935	hsa-mir-384	hsa-mir-376b	hsa-mir-451b	hsa-mir-640	hsa-mir-552	hsa-mir-601	hsa-mir-1825	hsa-mir-2110	hsa-mir-603	hsa-mir-378i	hsa-mir-603	hsa-mir-659	hsa-mir-718	hsa-mir-23c
hsa-mir-301	hsa-mir-922	hsa-mir-1825	hsa-mir-297	hsa-mir-655	hsa-mir-1248	hsa-mir-661	hsa-mir-637	hsa-mir-496	hsa-mir-647	hsa-mir-651	hsa-mir-654	hsa-mir-300	hsa-mir-548b	hsa-mir-4286	hsa-mir-4505	hsa-mir-637	hsa-mir-1299	hsa-mir-523	hsa-mir-1303	hsa-mir-668	hsa-mir-1276	hsa-mir-4286	hsa-mir-507	hsa-mir-599	hsa-mir-922	hsa-mir-320c	hsa-mir-576	hsa-mir-320c	hsa-mir-3163	hsa-mir-520e	hsa-mir-634	hsa-mir-451b	hsa-mir-627	hsa-mir-544a	hsa-mir-297	hsa-mir-1270	hsa-mir-378i	hsa-mir-302f	hsa-mir-147b	hsa-mir-507	hsa-mir-412	hsa-mir-595	hsa-mir-548b	hsa-mir-412	hsa-mir-551b	hsa-mir-517c	hsa-mir-589	hsa-mir-3178	hsa-mir-577
hsa-mir-518b	hsa-mir-376b	hsa-mir-576	hsa-mir-598	hsa-mir-2110	hsa-mir-892b	hsa-mir-451b	hsa-mir-412	hsa-mir-1260a	hsa-mir-550	hsa-mir-4739	hsa-mir-320e	hsa-mir-298	hsa-mir-518b	hsa-mir-647	hsa-mir-544a	hsa-mir-151b	hsa-mir-1297	hsa-mir-571	hsa-mir-147b	hsa-mir-589	hsa-mir-1268b	hsa-mir-935	hsa-mir-1825	hsa-mir-518c	hsa-mir-1299	hsa-mir-518b	hsa-mir-1299	hsa-mir-761	hsa-mir-631	hsa-mir-571	hsa-mir-384	hsa-mir-576	hsa-mir-922	hsa-mir-557	hsa-mir-548b	hsa-mir-1973	hsa-mir-935	hsa-mir-573	hsa-mir-423-5p	hsa-mir-935	hsa-mir-586	hsa-mir-1295a	hsa-mir-640	hsa-mir-1283	hsa-mir-1202	hsa-mir-627	hsa-mir-758	hsa-mir-1281	hsa-mir-1281
hsa-mir-585	hsa-mir-645	hsa-mir-518c	hsa-mir-661	hsa-mir-2861	hsa-mir-802	hsa-mir-585	hsa-mir-634	hsa-mir-3915	hsa-mir-190	hsa-mir-557	hsa-mir-4739	hsa-mir-1202	hsa-mir-758	hsa-mir-548b	hsa-mir-320c	hsa-mir-573	hsa-mir-4487	hsa-mir-301	hsa-mir-645	hsa-mir-2278	hsa-mir-376b	hsa-mir-579	hsa-mir-527	hsa-mir-448	hsa-mir-4286	hsa-mir-147b	hsa-mir-451b	hsa-mir-448	hsa-mir-657	hsa-mir-589	hsa-mir-190b	hsa-mir-639	hsa-mir-595	hsa-mir-520e	hsa-mir-640	hsa-mir-585	hsa-mir-922	hsa-mir-593	hsa-mir-520e	hsa-mir-627	hsa-mir-190b	hsa-mir-151b	hsa-mir-517c	hsa-mir-2110	hsa-mir-297	hsa-mir-190b	hsa-mir-935	hsa-mir-23c	hsa-mir-320e
hsa-mir-552	hsa-mir-802	hsa-mir-668	hsa-mir-1291	hsa-mir-802	hsa-mir-1299	hsa-mir-376b	hsa-mir-523	hsa-mir-562	hsa-mir-1281	hsa-mir-518c	hsa-mir-572	hsa-mir-448	hsa-mir-378b	hsa-mir-618	hsa-mir-1260b	hsa-mir-935	hsa-mir-1825	hsa-mir-1303	hsa-mir-595	hsa-mir-450	hsa-mir-614	hsa-mir-378f	hsa-mir-325	hsa-mir-548b	hsa-mir-642	hsa-mir-603	hsa-mir-4721	hsa-mir-508	hsa-mir-518f	hsa-mir-2110	hsa-mir-564	hsa-mir-1825	hsa-mir-944	hsa-mir-302e	hsa-mir-603	hsa-mir-663b	hsa-mir-1260b	hsa-mir-302e	hsa-mir-597	hsa-mir-1202	hsa-mir-598	hsa-mir-1299	hsa-mir-585	hsa-mir-935	hsa-mir-935	hsa-mir-508	hsa-mir-548b	hsa-mir-651	hsa-mir-1305
hsa-mir-571	hsa-mir-576	hsa-mir-451b	hsa-mir-190	hsa-mir-597	hsa-mir-758	hsa-mir-1297	hsa-mir-576	hsa-mir-298	hsa-mir-1179	hsa-mir-1297	hsa-mir-571	hsa-mir-1276	hsa-mir-601	hsa-mir-518b	hsa-mir-593	hsa-mir-595	hsa-mir-661	hsa-mir-5100	hsa-mir-518c	hsa-mir-492	hsa-mir-492	hsa-mir-4739	hsa-mir-4487	hsa-mir-640	hsa-mir-647	hsa-mir-508	hsa-mir-612	hsa-mir-573	hsa-mir-548an	hsa-mir-654	hsa-mir-378f	hsa-mir-599	hsa-mir-4739	hsa-mir-586	hsa-mir-612	hsa-mir-802	hsa-mir-557	hsa-mir-378i	hsa-mir-1295a	hsa-mir-1283	hsa-mir-4286	hsa-mir-378g	hsa-mir-922	hsa-mir-1291	hsa-mir-760	hsa-mir-320e	hsa-mir-4739	hsa-mir-577	hsa-mir-635
hsa-mir-548b	hsa-mir-523	hsa-mir-23c	hsa-mir-573	hsa-mir-2278	hsa-mir-576	hsa-mir-765	hsa-mir-544b	hsa-mir-517c	hsa-mir-1202	hsa-mir-647	hsa-mir-618	hsa-mir-1260b	hsa-mir-448	hsa-mir-523	hsa-mir-376b	hsa-mir-1299	hsa-mir-384	hsa-mir-644a	hsa-mir-524	hsa-mir-935	hsa-mir-151b	hsa-mir-298	hsa-mir-4736	hsa-mir-2110	hsa-mir-639	hsa-mir-1291	hsa-mir-599	hsa-mir-655	hsa-mir-548ac	hsa-mir-598	hsa-mir-561	hsa-mir-320e	hsa-mir-517c	hsa-mir-3611	hsa-mir-3175	hsa-mir-492	hsa-mir-577	hsa-mir-1260b	hsa-mir-2861	hsa-mir-1275	hsa-mir-518c	hsa-mir-518b	hsa-mir-1202	hsa-mir-597	hsa-mir-1283	hsa-mir-523	hsa-mir-190	hsa-mir-5100	hsa-mir-3666
hsa-mir-1291	hsa-mir-4739	hsa-mir-320e	hsa-mir-579	hsa-mir-1260b	hsa-mir-935	hsa-mir-595	hsa-mir-518b	hsa-mir-661	hsa-mir-564	hsa-mir-1260b	hsa-mir-758	hsa-mir-601	hsa-mir-520e	hsa-mir-147b	hsa-mir-518c	hsa-mir-627	hsa-mir-4739	hsa-mir-3163	hsa-mir-551b	hsa-mir-1295a	hsa-mir-558	hsa-mir-571	hsa-mir-651	hsa-mir-1973	hsa-mir-618	hsa-mir-4721	hsa-mir-300	hsa-mir-190	hsa-mir-648	hsa-mir-637	hsa-mir-571	hsa-mir-378b	hsa-mir-548b	hsa-mir-518f	hsa-mir-2909	hsa-mir-378i	hsa-mir-593	hsa-mir-378g	hsa-mir-622	hsa-mir-561	hsa-mir-661	hsa-mir-579	hsa-mir-561	hsa-mir-612	hsa-mir-622	hsa-mir-659	hsa-mir-1299	hsa-mir-1471	hsa-mir-4487
hsa-mir-550	hsa-mir-668	hsa-mir-654	hsa-mir-634	hsa-mir-320e	hsa-mir-659	hsa-mir-412	hsa-mir-544a	hsa-mir-302e	hsa-mir-5100	hsa-mir-190	hsa-mir-596	hsa-mir-596	hsa-mir-1303	hsa-mir-668	hsa-mir-320e	hsa-mir-4505	hsa-mir-557	hsa-mir-557	hsa-mir-1202	hsa-mir-320e	hsa-mir-4429	hsa-mir-2110	hsa-mir-2861	hsa-mir-519b	hsa-mir-2278	hsa-mir-378c	hsa-mir-1825	hsa-mir-718	hsa-mir-517b	hsa-mir-577	hsa-mir-589	hsa-mir-2861	hsa-mir-634	hsa-mir-4644	hsa-mir-190b	hsa-mir-640	hsa-mir-636	hsa-mir-190b	hsa-mir-1825	hsa-mir-518f	hsa-mir-1303	hsa-mir-412	hsa-mir-758	hsa-mir-302e	hsa-mir-718	hsa-mir-518b	hsa-mir-586	hsa-mir-583	hsa-mir-657
hsa-mir-634	hsa-mir-627	hsa-mir-1299	hsa-mir-320e	hsa-mir-548b	hsa-mir-557	hsa-mir-552	hsa-mir-578	hsa-mir-564	hsa-mir-544a	hsa-mir-596	hsa-mir-639	hsa-mir-1295a	hsa-mir-659	hsa-mir-4739	hsa-mir-618	hsa-mir-571	hsa-mir-4644	hsa-mir-1825	hsa-mir-1260b	hsa-mir-448	hsa-mir-1303	hsa-mir-1973	hsa-mir-23c	hsa-mir-3646	hsa-mir-718	hsa-mir-151b	hsa-mir-378g	hsa-mir-645	hsa-mir-297	hsa-mir-935	hsa-mir-1297	hsa-mir-935	hsa-mir-561	hsa-mir-3915	hsa-mir-579	hsa-mir-654	hsa-mir-640	hsa-mir-320e	hsa-mir-634	hsa-mir-573	hsa-mir-934	hsa-mir-1303	hsa-mir-572	hsa-mir-599	hsa-mir-524	hsa-mir-668	hsa-mir-634	hsa-mir-4521	hsa-mir-639
hsa-mir-517b	hsa-mir-320e	hsa-mir-1281	hsa-mir-612	hsa-mir-598	hsa-mir-610	hsa-mir-2110	hsa-mir-1305	hsa-mir-423-5p	hsa-mir-651	hsa-mir-637	hsa-mir-548b	hsa-mir-632	hsa-mir-585	hsa-mir-4644	hsa-mir-640	hsa-mir-544a	hsa-mir-647	hsa-mir-501	hsa-mir-552	hsa-mir-585	hsa-mir-564	hsa-mir-1299	hsa-mir-1297	hsa-mir-523	hsa-mir-4739	hsa-mir-612	hsa-mir-4262	hsa-mir-601	hsa-mir-3662	hsa-mir-944	hsa-mir-320e	hsa-mir-668	hsa-mir-451b	hsa-mir-507	hsa-mir-589	hsa-mir-412	hsa-mir-548b	hsa-mir-579	hsa-mir-4429	hsa-mir-593	hsa-mir-378f	hsa-mir-550	hsa-mir-378c	hsa-mir-668	hsa-mir-151b	hsa-mir-661	hsa-mir-637	hsa-mir-302e	hsa-mir-1179
hsa-mir-597	hsa-mir-598	hsa-mir-661	hsa-mir-627	hsa-mir-577	hsa-mir-718	hsa-mir-524	hsa-mir-1260a	hsa-mir-548an	hsa-mir-637	hsa-mir-761	hsa-mir-297	hsa-mir-620	hsa-mir-627	hsa-mir-663b	hsa-mir-636	hsa-mir-561	hsa-mir-651	hsa-mir-518d	hsa-mir-571	hsa-mir-1260b	hsa-mir-451b	hsa-mir-320e	hsa-mir-302e	hsa-mir-645	hsa-mir-802	hsa-mir-320e	hsa-mir-1297	hsa-mir-595	hsa-mir-548l	hsa-mir-412	hsa-mir-3646	hsa-mir-944	hsa-mir-598	hsa-mir-1270	hsa-mir-758	hsa-mir-4739	hsa-mir-378b	hsa-mir-4286	hsa-mir-412	hsa-mir-586	hsa-mir-507	hsa-mir-1260b	hsa-mir-1260b	hsa-mir-576	hsa-mir-603	hsa-mir-636	hsa-mir-802	hsa-mir-190	hsa-mir-3662
hsa-mir-944	hsa-mir-190	hsa-mir-517c	hsa-mir-4301	hsa-mir-758	hsa-mir-544a	hsa-mir-551b	hsa-mir-802	hsa-mir-507	hsa-mir-4644	hsa-mir-1825	hsa-mir-302e	hsa-mir-573	hsa-mir-589	hsa-mir-593	hsa-mir-378c	hsa-mir-517c	hsa-mir-2861	hsa-mir-620	hsa-mir-3149	hsa-mir-302e	hsa-mir-4513	hsa-mir-384	hsa-mir-802	hsa-mir-190	hsa-mir-1202	hsa-mir-601	hsa-mir-640	hsa-mir-3666	hsa-mir-4295	hsa-mir-938	hsa-mir-711	hsa-mir-550	hsa-mir-1260b	hsa-mir-1276	hsa-mir-412	hsa-mir-548b	hsa-mir-1202	hsa-mir-518d	hsa-mir-378f	hsa-mir-2909	hsa-mir-4644	hsa-mir-3149	hsa-mir-1297	hsa-mir-642	hsa-mir-378c	hsa-mir-765	hsa-mir-492	hsa-mir-663b	hsa-mir-3611
hsa-mir-618	hsa-mir-1297	hsa-mir-922	hsa-mir-302e	hsa-mir-412	hsa-mir-518b	hsa-mir-557	hsa-mir-585	hsa-mir-3176	hsa-mir-302e	hsa-mir-571	hsa-mir-557	hsa-mir-1825	hsa-mir-640	hsa-mir-297	hsa-mir-4286	hsa-mir-1291	hsa-mir-564	hsa-mir-524	hsa-mir-448	hsa-mir-4505	hsa-mir-944	hsa-mir-2278	hsa-mir-556	hsa-mir-668	hsa-mir-1281	hsa-mir-325	hsa-mir-802	hsa-mir-298	hsa-mir-2861	hsa-mir-661	hsa-mir-557	hsa-mir-601	hsa-mir-1825	hsa-mir-631	hsa-mir-423-5p	hsa-mir-561	hsa-mir-572	hsa-mir-517c	hsa-mir-572	hsa-mir-663b	hsa-mir-520e	hsa-mir-593	hsa-mir-944	hsa-mir-589	hsa-mir-627	hsa-mir-641	hsa-mir-668	hsa-mir-4301	hsa-mir-3915
hsa-mir-802	hsa-mir-561	hsa-mir-557	hsa-mir-655	hsa-mir-661	hsa-mir-577	hsa-mir-663b	hsa-mir-190	hsa-mir-518f	hsa-mir-23c	hsa-mir-642	hsa-mir-492	hsa-mir-922	hsa-mir-4286	hsa-mir-518f	hsa-mir-572	hsa-mir-4644	hsa-mir-619	hsa-mir-603	hsa-mir-451b	hsa-mir-1825	hsa-mir-507	hsa-mir-665	hsa-mir-5100	hsa-mir-524	hsa-mir-517c	hsa-mir-548c	hsa-mir-302f	hsa-mir-766	hsa-mir-4500	hsa-mir-557	hsa-mir-632	hsa-mir-518c	hsa-mir-571	hsa-mir-544b	hsa-mir-2110	hsa-mir-518c	hsa-mir-4286	hsa-mir-718	hsa-mir-668	hsa-mir-668	hsa-mir-1264	hsa-mir-1182	hsa-mir-2861	hsa-mir-944	hsa-mir-302e	hsa-mir-576	hsa-mir-639	hsa-mir-423-5p	hsa-mir-3163
hsa-mir-190	hsa-mir-4286	hsa-mir-637	hsa-mir-610	hsa-mir-492	hsa-mir-378c	hsa-mir-1281	hsa-mir-619	hsa-mir-626	hsa-mir-2278	hsa-mir-589	hsa-mir-2278	hsa-mir-320e	hsa-mir-544a	hsa-mir-561	hsa-mir-758	hsa-mir-378g	hsa-mir-302e	hsa-mir-1267	hsa-mir-627	hsa-mir-550	hsa-mir-2278	hsa-mir-548b	hsa-mir-423-5p	hsa-mir-637	hsa-mir-654	hsa-mir-2861	hsa-mir-1202	hsa-mir-4500	hsa-mir-581	hsa-mir-585	hsa-mir-944	hsa-mir-642	hsa-mir-4286	hsa-mir-518d	hsa-mir-527	hsa-mir-655	hsa-mir-190	hsa-mir-1260a	hsa-mir-1275	hsa-mir-758	hsa-mir-573	hsa-mir-561	hsa-mir-595	hsa-mir-4286	hsa-mir-618	hsa-mir-571	hsa-mir-1202	hsa-mir-3960	hsa-mir-576
hsa-mir-147b	hsa-mir-517c	hsa-mir-2861	hsa-mir-378g	hsa-mir-922	hsa-mir-597	hsa-mir-1299	hsa-mir-517c	hsa-mir-631	hsa-mir-384	hsa-mir-579	hsa-mir-579	hsa-mir-556	hsa-mir-147b	hsa-mir-922	hsa-mir-802	hsa-mir-640	hsa-mir-548b	hsa-mir-1268b	hsa-mir-655	hsa-mir-639	hsa-mir-618	hsa-mir-661	hsa-mir-3646	hsa-mir-601	hsa-mir-4644	hsa-mir-1973	hsa-mir-589	hsa-mir-3662	hsa-mir-518d	hsa-mir-601	hsa-mir-593	hsa-mir-1202	hsa-mir-637	hsa-mir-2861	hsa-mir-561	hsa-mir-572	hsa-mir-378c	hsa-mir-4454	hsa-mir-642	hsa-mir-378c	hsa-mir-147b	hsa-mir-298	hsa-mir-612	hsa-mir-151b	hsa-mir-147b	hsa-mir-302e	hsa-mir-1825	hsa-mir-620	hsa-mir-423-5p
hsa-mir-378b	hsa-mir-1202	hsa-mir-523	hsa-mir-935	hsa-mir-589	hsa-mir-640	hsa-mir-564	hsa-mir-384	hsa-mir-4295	hsa-mir-596	hsa-mir-544a	hsa-mir-589	hsa-mir-571	hsa-mir-451b	hsa-mir-612	hsa-mir-378g	hsa-mir-1297	hsa-mir-596	hsa-mir-4284	hsa-mir-1179	hsa-mir-1299	hsa-mir-661	hsa-mir-561	hsa-mir-518d	hsa-mir-802	hsa-mir-599	hsa-mir-655	hsa-mir-637	hsa-mir-1972	hsa-mir-1976	hsa-mir-647	hsa-mir-637	hsa-mir-663b	hsa-mir-758	hsa-mir-577	hsa-mir-320e	hsa-mir-550	hsa-mir-1299	hsa-mir-935	hsa-mir-571	hsa-mir-1303	hsa-mir-578	hsa-mir-523	hsa-mir-571	hsa-mir-517b	hsa-mir-659	hsa-mir-3175	hsa-mir-522	hsa-mir-325	hsa-mir-548ac
hsa-mir-576	hsa-mir-663b	hsa-mir-518b	hsa-mir-548b	hsa-mir-571	hsa-mir-579	hsa-mir-586	hsa-mir-2278	hsa-mir-527	hsa-mir-620	hsa-mir-492	hsa-mir-561	hsa-mir-648	hsa-mir-593	hsa-mir-378f	hsa-mir-561	hsa-mir-378i	hsa-mir-492	hsa-mir-577	hsa-mir-4672	hsa-mir-599	hsa-mir-3171	hsa-mir-517c	hsa-mir-520e	hsa-mir-4443	hsa-mir-544a	hsa-mir-561	hsa-mir-596	hsa-mir-632	hsa-mir-1264	hsa-mir-642	hsa-mir-376b	hsa-mir-596	hsa-mir-384	hsa-mir-636	hsa-mir-1973	hsa-mir-573	hsa-mir-378g	hsa-mir-3185	hsa-mir-618	hsa-mir-1825	hsa-mir-297	hsa-mir-518e	hsa-mir-586	hsa-mir-1972	hsa-mir-571	hsa-mir-151b	hsa-mir-2861	hsa-mir-517b	hsa-mir-648
hsa-mir-4286	hsa-mir-297	hsa-mir-1973	hsa-mir-659	hsa-mir-544a	hsa-mir-297	hsa-mir-1202	hsa-mir-572	hsa-mir-1305	hsa-mir-544b	hsa-mir-23c	hsa-mir-1825	hsa-mir-378g	hsa-mir-1825	hsa-mir-595	hsa-mir-944	hsa-mir-548b	hsa-mir-378h	hsa-mir-640	hsa-mir-663b	hsa-mir-579	hsa-mir-634	hsa-mir-647	hsa-mir-1179	hsa-mir-1324	hsa-mir-620	hsa-mir-593	hsa-mir-1972	hsa-mir-935	hsa-mir-496	hsa-mir-492	hsa-mir-3915	hsa-mir-2278	hsa-mir-661	hsa-mir-587	hsa-mir-518f	hsa-mir-378b	hsa-mir-938	hsa-mir-619	hsa-mir-603	hsa-mir-618	hsa-mir-935	hsa-mir-654	hsa-mir-597	hsa-mir-1825	hsa-mir-1303	hsa-mir-655	hsa-mir-665	hsa-mir-1179	hsa-mir-4500
hsa-mir-507	hsa-mir-2110	hsa-mir-577	hsa-mir-523	hsa-mir-1281	hsa-mir-190	hsa-mir-802	hsa-mir-451b	hsa-mir-487a	hsa-mir-657	hsa-mir-578	hsa-mir-637	hsa-mir-384	hsa-mir-612	hsa-mir-758	hsa-mir-627	hsa-mir-527	hsa-mir-544b	hsa-mir-615	hsa-mir-612	hsa-mir-620	hsa-mir-760	hsa-mir-151b	hsa-mir-3148	hsa-mir-527	hsa-mir-1297	hsa-mir-640	hsa-mir-4286	hsa-mir-622	hsa-mir-3666	hsa-mir-561	hsa-mir-579	hsa-mir-632	hsa-mir-2110	hsa-mir-517b	hsa-mir-4739	hsa-mir-2110	hsa-mir-4644	hsa-mir-663b	hsa-mir-573	hsa-mir-517b	hsa-mir-571	hsa-mir-659	hsa-mir-378b	hsa-mir-1973	hsa-mir-190b	hsa-mir-599	hsa-mir-944	hsa-mir-610	hsa-mir-631
hsa-mir-593	hsa-mir-648	hsa-mir-589	hsa-mir-517c	hsa-mir-596	hsa-mir-302e	hsa-mir-297	hsa-mir-1299	hsa-mir-556	hsa-mir-4487	hsa-mir-1281	hsa-mir-23c	hsa-mir-2278	hsa-mir-657	hsa-mir-544a	hsa-mir-637	hsa-mir-147b	hsa-mir-637	hsa-mir-4262	hsa-mir-190b	hsa-mir-637	hsa-mir-518d	hsa-mir-598	hsa-mir-569	hsa-mir-922	hsa-mir-579	hsa-mir-378b	hsa-mir-564	hsa-mir-603	hsa-mir-548c	hsa-mir-4644	hsa-mir-517c	hsa-mir-3646	hsa-mir-655	hsa-mir-4271	hsa-mir-147b	hsa-mir-2861	hsa-mir-492	hsa-mir-944	hsa-mir-654	hsa-mir-634	hsa-mir-2110	hsa-mir-517c	hsa-mir-518c	hsa-mir-423-5p	hsa-mir-802	hsa-mir-612	hsa-mir-2110	hsa-mir-3611	hsa-mir-4644
hsa-mir-378g	hsa-mir-378h	hsa-mir-596	hsa-mir-4739	hsa-mir-654	hsa-mir-944	hsa-mir-573	hsa-mir-1260b	hsa-mir-4736	hsa-mir-599	hsa-mir-5100	hsa-mir-598	hsa-mir-3611	hsa-mir-300	hsa-mir-1281	hsa-mir-378b	hsa-mir-376b	hsa-mir-668	hsa-mir-589	hsa-mir-4739	hsa-mir-648	hsa-mir-4488	hsa-mir-922	hsa-mir-1293	hsa-mir-627	hsa-mir-596	hsa-mir-4644	hsa-mir-508	hsa-mir-597	hsa-mir-587	hsa-mir-1260b	hsa-mir-4454	hsa-mir-412	hsa-mir-647	hsa-mir-639	hsa-mir-718	hsa-mir-2909	hsa-mir-610	hsa-mir-3175	hsa-mir-655	hsa-mir-527	hsa-mir-4271	hsa-mir-1248	hsa-mir-518f	hsa-mir-451b	hsa-mir-597	hsa-mir-448	hsa-mir-593	hsa-mir-657	hsa-mir-632
hsa-mir-640	hsa-mir-325	hsa-mir-663b	hsa-mir-378i	hsa-mir-4644	hsa-mir-4739	hsa-mir-636	hsa-mir-564	hsa-mir-450	hsa-mir-636	hsa-mir-619	hsa-mir-661	hsa-mir-550	hsa-mir-1276	hsa-mir-190	hsa-mir-1291	hsa-mir-655	hsa-mir-635	hsa-mir-23c	hsa-mir-668	hsa-mir-412	hsa-mir-579	hsa-mir-412	hsa-mir-661	hsa-mir-3915	hsa-mir-668	hsa-mir-618	hsa-mir-384	hsa-mir-524	hsa-mir-1297	hsa-mir-564	hsa-mir-598	hsa-mir-1281	hsa-mir-1297	hsa-mir-1305	hsa-mir-668	hsa-mir-147b	hsa-mir-618	hsa-mir-557	hsa-mir-151b	hsa-mir-23c	hsa-mir-1260b	hsa-mir-5100	hsa-mir-647	hsa-mir-507	hsa-mir-320c	hsa-mir-297	hsa-mir-655	hsa-mir-544b	hsa-mir-651
hsa-mir-661	hsa-mir-586	hsa-mir-2278	hsa-mir-1973	hsa-mir-668	hsa-mir-548b	hsa-mir-4262	hsa-mir-571	hsa-mir-761	hsa-mir-1299	hsa-mir-562	hsa-mir-2861	hsa-mir-4262	hsa-mir-586	hsa-mir-598	hsa-mir-642	hsa-mir-1260b	hsa-mir-654	hsa-mir-654	hsa-mir-758	hsa-mir-802	hsa-mir-718	hsa-mir-585	hsa-mir-620	hsa-mir-639	hsa-mir-557	hsa-mir-298	hsa-mir-1291	hsa-mir-517c	hsa-mir-583	hsa-mir-655	hsa-mir-2110	hsa-mir-523	hsa-mir-586	hsa-mir-5100	hsa-mir-378g	hsa-mir-639	hsa-mir-4739	hsa-mir-378c	hsa-mir-517b	hsa-mir-378b	hsa-mir-4739	hsa-mir-3610	hsa-mir-648	hsa-mir-922	hsa-mir-517b	hsa-mir-922	hsa-mir-718	hsa-mir-527	hsa-mir-548an
hsa-mir-378f	hsa-mir-718	hsa-mir-412	hsa-mir-548c	hsa-mir-1297	hsa-mir-378f	hsa-mir-603	hsa-mir-557	hsa-mir-1295a	hsa-mir-1260a	hsa-mir-3646	hsa-mir-1269a	hsa-mir-3666	hsa-mir-599	hsa-mir-944	hsa-mir-589	hsa-mir-4286	hsa-mir-376b	hsa-mir-3909	hsa-mir-1297	hsa-mir-618	hsa-mir-548ac	hsa-mir-555	hsa-mir-1260a	hsa-mir-943	hsa-mir-412	hsa-mir-668	hsa-mir-665	hsa-mir-1244	hsa-mir-4324	hsa-mir-518b	hsa-mir-4487	hsa-mir-564	hsa-mir-654	hsa-mir-3176	hsa-mir-378c	hsa-mir-612	hsa-mir-551a	hsa-mir-1972	hsa-mir-595	hsa-mir-1264	hsa-mir-596	hsa-mir-634	hsa-mir-4286	hsa-mir-654	hsa-mir-1295a	hsa-mir-492	hsa-mir-557	hsa-mir-496	hsa-mir-518d
hsa-mir-302e	hsa-mir-597	hsa-mir-585	hsa-mir-551a	hsa-mir-23c	hsa-mir-551a	hsa-mir-659	hsa-mir-376b	hsa-mir-4282	hsa-mir-297	hsa-mir-1260a	hsa-mir-586	hsa-mir-647	hsa-mir-634	hsa-mir-637	hsa-mir-492	hsa-mir-507	hsa-mir-1281	hsa-mir-1538	hsa-mir-548b	hsa-mir-4644	hsa-mir-636	hsa-mir-577	hsa-mir-626	hsa-mir-1283	hsa-mir-636	hsa-mir-634	hsa-mir-378b	hsa-mir-614	hsa-mir-3960	hsa-mir-376b	hsa-mir-448	hsa-mir-1260b	hsa-mir-378f	hsa-mir-564	hsa-mir-1283	hsa-mir-596	hsa-mir-1231	hsa-mir-631	hsa-mir-619	hsa-mir-944	hsa-mir-635	hsa-mir-4279	hsa-mir-593	hsa-mir-634	hsa-mir-561	hsa-mir-1202	hsa-mir-517c	hsa-mir-1323	hsa-mir-450
hsa-mir-758	hsa-mir-1260b	hsa-mir-571	hsa-mir-1260b	hsa-mir-378h	hsa-mir-593	hsa-mir-5100	hsa-mir-589	hsa-mir-3149	hsa-mir-492	hsa-mir-577	hsa-mir-523	hsa-mir-586	hsa-mir-579	hsa-mir-640	hsa-mir-451b	hsa-mir-492	hsa-mir-297	hsa-mir-598	hsa-mir-603	hsa-mir-1976	hsa-mir-4271	hsa-mir-599	hsa-mir-1276	hsa-mir-4279	hsa-mir-2861	hsa-mir-586	hsa-mir-1260b	hsa-mir-302f	hsa-mir-325	hsa-mir-619	hsa-mir-655	hsa-mir-151b	hsa-mir-518f	hsa-mir-548an	hsa-mir-518c	hsa-mir-451b	hsa-mir-642	hsa-mir-651	hsa-mir-612	hsa-mir-4286	hsa-mir-612	hsa-mir-1293	hsa-mir-550	hsa-mir-1264	hsa-mir-640	hsa-mir-2110	hsa-mir-378h	hsa-mir-3148	hsa-mir-1264
hsa-mir-668	hsa-mir-23c	hsa-mir-520e	hsa-mir-378b	hsa-mir-599	hsa-mir-655	hsa-mir-610	hsa-mir-3163	hsa-mir-1231	hsa-mir-661	hsa-mir-657	hsa-mir-1281	hsa-mir-761	hsa-mir-2278	hsa-mir-586	hsa-mir-4306	hsa-mir-297	hsa-mir-3646	hsa-mir-412	hsa-mir-302e	hsa-mir-518c	hsa-mir-627	hsa-mir-466	hsa-mir-300	hsa-mir-935	hsa-mir-585	hsa-mir-518c	hsa-mir-632	hsa-mir-576	hsa-mir-4271	hsa-mir-596	hsa-mir-668	hsa-mir-297	hsa-mir-564	hsa-mir-4429	hsa-mir-598	hsa-mir-642	hsa-mir-668	hsa-mir-518e	hsa-mir-4739	hsa-mir-598	hsa-mir-548an	hsa-mir-642	hsa-mir-378f	hsa-mir-1299	hsa-mir-1264	hsa-mir-4443	hsa-mir-1260b	hsa-mir-3915	hsa-mir-1270
hsa-mir-612	hsa-mir-571	hsa-mir-4644	hsa-mir-597	hsa-mir-642	hsa-mir-376b	hsa-mir-571	hsa-mir-423-5p	hsa-mir-1248	hsa-mir-507	hsa-mir-4644	hsa-mir-376b	hsa-mir-4505	hsa-mir-564	hsa-mir-23c	hsa-mir-599	hsa-mir-641	hsa-mir-642	hsa-mir-378h	hsa-mir-640	hsa-mir-944	hsa-mir-1297	hsa-mir-300	hsa-mir-663b	hsa-mir-1281	hsa-mir-298	hsa-mir-572	hsa-mir-550	hsa-mir-922	hsa-mir-3611	hsa-mir-4306	hsa-mir-577	hsa-mir-718	hsa-mir-2278	hsa-mir-802	hsa-mir-627	hsa-mir-448	hsa-mir-647	hsa-mir-2110	hsa-mir-1260a	hsa-mir-151b	hsa-mir-657	hsa-mir-591	hsa-mir-661	hsa-mir-1202	hsa-mir-758	hsa-mir-596	hsa-mir-564	hsa-mir-1182	hsa-mir-302e
hsa-mir-423-5p	hsa-mir-302e	hsa-mir-579	hsa-mir-378c	hsa-mir-557	hsa-mir-647	hsa-mir-4739	hsa-mir-601	hsa-mir-5100	hsa-mir-635	hsa-mir-302e	hsa-mir-378h	hsa-mir-3662	hsa-mir-1264	hsa-mir-548c	hsa-mir-661	hsa-mir-572	hsa-mir-1179	hsa-mir-657	hsa-mir-4294	hsa-mir-647	hsa-mir-603	hsa-mir-1281	hsa-mir-1972	hsa-mir-610	hsa-mir-4487	hsa-mir-661	hsa-mir-651	hsa-mir-627	hsa-mir-6133	hsa-mir-550	hsa-mir-576	hsa-mir-3915	hsa-mir-3646	hsa-mir-1295a	hsa-mir-571	hsa-mir-635	hsa-mir-661	hsa-mir-4429	hsa-mir-2909	hsa-mir-557	hsa-mir-4449	hsa-mir-663b	hsa-mir-518b	hsa-mir-620	hsa-mir-2110	hsa-mir-3185	hsa-mir-647	hsa-mir-376b	hsa-mir-544b
hsa-mir-598	hsa-mir-544a	hsa-mir-297	hsa-mir-3178	hsa-mir-564	hsa-mir-451b	hsa-mir-523	hsa-mir-496	hsa-mir-941	hsa-mir-802	hsa-mir-550	hsa-mir-922	hsa-mir-577	hsa-mir-412	hsa-mir-451b	hsa-mir-668	hsa-mir-589	hsa-mir-412	hsa-mir-636	hsa-mir-3915	hsa-mir-596	hsa-mir-596	hsa-mir-654	hsa-mir-548l	hsa-mir-571	hsa-mir-1179	hsa-mir-642	hsa-mir-378f	hsa-mir-501	hsa-mir-4521	hsa-mir-6133	hsa-mir-922	hsa-mir-577	hsa-mir-325	hsa-mir-1264	hsa-mir-599	hsa-mir-935	hsa-mir-518c	hsa-mir-520e	hsa-mir-2110	hsa-mir-302e	hsa-mir-2861	hsa-mir-1268b	hsa-mir-935	hsa-mir-4513	hsa-mir-593	hsa-mir-1825	hsa-mir-1297	hsa-mir-3176	hsa-mir-3176
hsa-mir-579	hsa-mir-492	hsa-mir-3149	hsa-mir-1248	hsa-mir-523	hsa-mir-1281	hsa-mir-320e	hsa-mir-23c	hsa-mir-581	hsa-mir-632	hsa-mir-635	hsa-mir-668	hsa-mir-518d	hsa-mir-1183	hsa-mir-597	hsa-mir-654	hsa-mir-944	hsa-mir-620	hsa-mir-551b	hsa-mir-637	hsa-mir-642	hsa-mir-765	hsa-mir-518c	hsa-mir-517b	hsa-mir-663b	hsa-mir-23c	hsa-mir-1260b	hsa-mir-657	hsa-mir-4293	hsa-mir-663b	hsa-mir-5100	hsa-mir-4505	hsa-mir-492	hsa-mir-668	hsa-mir-3149	hsa-mir-663b	hsa-mir-297	hsa-mir-302e	hsa-mir-378b	hsa-mir-320e	hsa-mir-571	hsa-mir-4455	hsa-mir-1286	hsa-mir-544a	hsa-mir-1295a	hsa-mir-598	hsa-mir-451b	hsa-mir-599	hsa-mir-556	hsa-mir-661
hsa-mir-663b	hsa-mir-758	hsa-mir-642	hsa-mir-147b	hsa-mir-302e	hsa-mir-378b	hsa-mir-576	hsa-mir-632	hsa-mir-1976	hsa-mir-3646	hsa-mir-4487	hsa-mir-298	hsa-mir-1281	hsa-mir-661	hsa-mir-1297	hsa-mir-4739	hsa-mir-550	hsa-mir-23c	hsa-mir-527	hsa-mir-641	hsa-mir-619	hsa-mir-620	hsa-mir-648	hsa-mir-544b	hsa-mir-892b	hsa-mir-520e	hsa-mir-579	hsa-mir-552	hsa-mir-297	hsa-mir-1184	hsa-mir-586	hsa-mir-562	hsa-mir-922	hsa-mir-3915	hsa-mir-3148	hsa-mir-597	hsa-mir-571	hsa-mir-451b	hsa-mir-636	hsa-mir-599	hsa-mir-655	hsa-mir-892b	hsa-mir-576	hsa-mir-378g	hsa-mir-3960	hsa-mir-573	hsa-mir-4739	hsa-mir-3196	hsa-mir-2909	hsa-mir-544a
hsa-mir-4739	hsa-mir-640	hsa-mir-492	hsa-mir-378f	hsa-mir-298	hsa-mir-1260b	hsa-mir-3149	hsa-mir-661	hsa-mir-376b	hsa-mir-631	hsa-mir-548ac	hsa-mir-412	hsa-mir-376b	hsa-mir-654	hsa-mir-1181	hsa-mir-297	hsa-mir-518f	hsa-mir-520e	hsa-mir-573	hsa-mir-589	hsa-mir-3196	hsa-mir-487a	hsa-mir-576	hsa-mir-492	hsa-mir-557	hsa-mir-527	hsa-mir-518f	hsa-mir-3646	hsa-mir-1202	hsa-mir-4282	hsa-mir-517c	hsa-mir-1281	hsa-mir-1260a	hsa-mir-802	hsa-mir-581	hsa-mir-1297	hsa-mir-423-5p	hsa-mir-325	hsa-mir-640	hsa-mir-4286	hsa-mir-4739	hsa-mir-647	hsa-mir-668	hsa-mir-802	hsa-mir-1281	hsa-mir-527	hsa-mir-634	hsa-mir-3646	hsa-mir-4257	hsa-mir-583
hsa-mir-1297	hsa-mir-593	hsa-mir-302e	hsa-mir-561	hsa-mir-4487	hsa-mir-4644	hsa-mir-635	hsa-mir-2861	hsa-mir-636	hsa-mir-1276	hsa-mir-376b	hsa-mir-651	hsa-mir-1264	hsa-mir-320e	hsa-mir-517b	hsa-mir-518b	hsa-mir-668	hsa-mir-518c	hsa-mir-766	hsa-mir-596	hsa-mir-654	hsa-mir-555	hsa-mir-802	hsa-mir-1281	hsa-mir-576	hsa-mir-544b	hsa-mir-523	hsa-mir-578	hsa-mir-544a	hsa-mir-1295a	hsa-mir-548ac	hsa-mir-1976	hsa-mir-571	hsa-mir-557	hsa-mir-626	hsa-mir-944	hsa-mir-718	hsa-mir-378f	hsa-mir-601	hsa-mir-1202	hsa-mir-2861	hsa-mir-620	hsa-mir-558	hsa-mir-507	hsa-mir-619	hsa-mir-320e	hsa-mir-935	hsa-mir-325	hsa-mir-587	hsa-mir-761
hsa-mir-1260b	hsa-mir-2278	hsa-mir-544b	hsa-mir-1258	hsa-mir-3646	hsa-mir-636	hsa-mir-718	hsa-mir-3196	hsa-mir-587	hsa-mir-1231	hsa-mir-610	hsa-mir-585	hsa-mir-4500	hsa-mir-2861	hsa-mir-661	hsa-mir-647	hsa-mir-378c	hsa-mir-1260a	hsa-mir-448	hsa-mir-618	hsa-mir-4739	hsa-mir-1264	hsa-mir-668	hsa-mir-564	hsa-mir-1202	hsa-mir-577	hsa-mir-378f	hsa-mir-642	hsa-mir-572	hsa-mir-641	hsa-mir-1281	hsa-mir-302e	hsa-mir-378f	hsa-mir-589	hsa-mir-548ac	hsa-mir-302e	hsa-mir-647	hsa-mir-596	hsa-mir-647	hsa-mir-935	hsa-mir-612	hsa-mir-376b	hsa-mir-564	hsa-mir-1295a	hsa-mir-1260b	hsa-mir-586	hsa-mir-564	hsa-mir-598	hsa-mir-548l	hsa-mir-297
hsa-mir-572	hsa-mir-527	hsa-mir-564	hsa-mir-4644	hsa-mir-585	hsa-mir-1973	hsa-mir-647	hsa-mir-620	hsa-mir-1181	hsa-mir-450	hsa-mir-450	hsa-mir-802	hsa-mir-4739	hsa-mir-550	hsa-mir-718	hsa-mir-518f	hsa-mir-548c	hsa-mir-585	hsa-mir-4739	hsa-mir-4530	hsa-mir-661	hsa-mir-622	hsa-mir-596	hsa-mir-941	hsa-mir-507	hsa-mir-1972	hsa-mir-4739	hsa-mir-593	hsa-mir-571	hsa-mir-3148	hsa-mir-4487	hsa-mir-1260b	hsa-mir-4286	hsa-mir-376b	hsa-mir-6133	hsa-mir-378b	hsa-mir-564	hsa-mir-659	hsa-mir-23c	hsa-mir-23c	hsa-mir-518b	hsa-mir-1181	hsa-mir-602	hsa-mir-302e	hsa-mir-450	hsa-mir-654	hsa-mir-579	hsa-mir-641	hsa-mir-548ac	hsa-mir-4429
hsa-mir-518c	hsa-mir-378e	hsa-mir-3175	hsa-mir-4286	hsa-mir-544b	hsa-mir-527	hsa-mir-450	hsa-mir-4521	hsa-mir-648	hsa-mir-3915	hsa-mir-1179	hsa-mir-3915	hsa-mir-3646	hsa-mir-523	hsa-mir-1183	hsa-mir-4262	hsa-mir-661	hsa-mir-507	hsa-mir-4644	hsa-mir-526a	hsa-mir-2909	hsa-mir-595	hsa-mir-1295a	hsa-mir-581	hsa-mir-556	hsa-mir-578	hsa-mir-526a	hsa-mir-635	hsa-mir-487a	hsa-mir-1267	hsa-mir-578	hsa-mir-585	hsa-mir-654	hsa-mir-4644	hsa-mir-548l	hsa-mir-451b	hsa-mir-507	hsa-mir-634	hsa-mir-576	hsa-mir-1260b	hsa-mir-647	hsa-mir-3646	hsa-mir-618	hsa-mir-4739	hsa-mir-3646	hsa-mir-378b	hsa-mir-544a	hsa-mir-571	hsa-mir-4487	hsa-mir-518f
hsa-mir-595	hsa-mir-557	hsa-mir-3646	hsa-mir-544a	hsa-mir-1179	hsa-mir-599	hsa-mir-627	hsa-mir-4324	hsa-mir-518d	hsa-mir-578	hsa-mir-544b	hsa-mir-451b	hsa-mir-576	hsa-mir-648	hsa-mir-1973	hsa-mir-412	hsa-mir-378b	hsa-mir-423-5p	hsa-mir-631	hsa-mir-593	hsa-mir-544a	hsa-mir-190b	hsa-mir-302e	hsa-mir-518f	hsa-mir-585	hsa-mir-619	hsa-mir-1281	hsa-mir-527	hsa-mir-1825	hsa-mir-606	hsa-mir-1297	hsa-mir-4290	hsa-mir-647	hsa-mir-663b	hsa-mir-3163	hsa-mir-892b	hsa-mir-378f	hsa-mir-1281	hsa-mir-4449	hsa-mir-589	hsa-mir-2110	hsa-mir-2909	hsa-mir-596	hsa-mir-663b	hsa-mir-518f	hsa-mir-378f	hsa-mir-3926	hsa-mir-523	hsa-mir-507	hsa-mir-587
hsa-mir-2909	hsa-mir-589	hsa-mir-4487	hsa-mir-647	hsa-mir-637	hsa-mir-378i	hsa-mir-597	hsa-mir-579	hsa-mir-643	hsa-mir-556	hsa-mir-2861	hsa-mir-642	hsa-mir-3915	hsa-mir-655	hsa-mir-557	hsa-mir-663b	hsa-mir-586	hsa-mir-1305	hsa-mir-4480	hsa-mir-523	hsa-mir-378h	hsa-mir-619	hsa-mir-1179	hsa-mir-3176	hsa-mir-1295a	hsa-mir-423-5p	hsa-mir-647	hsa-mir-376b	hsa-mir-1264	hsa-mir-2909	hsa-mir-544a	hsa-mir-2278	hsa-mir-620	hsa-mir-596	hsa-mir-576	hsa-mir-524	hsa-mir-2278	hsa-mir-412	hsa-mir-412	hsa-mir-527	hsa-mir-922	hsa-mir-651	hsa-mir-190b	hsa-mir-599	hsa-mir-596	hsa-mir-612	hsa-mir-642	hsa-mir-451b	hsa-mir-1295a	hsa-mir-2861
hsa-mir-527	hsa-mir-564	hsa-mir-550	hsa-mir-654	hsa-mir-518c	hsa-mir-761	hsa-mir-761	hsa-mir-651	hsa-mir-3611	hsa-mir-1973	hsa-mir-523	hsa-mir-599	hsa-mir-544a	hsa-mir-620	hsa-mir-2278	hsa-mir-557	hsa-mir-302e	hsa-mir-527	hsa-mir-597	hsa-mir-2278	hsa-mir-3646	hsa-mir-561	hsa-mir-4644	hsa-mir-761	hsa-mir-551b	hsa-mir-651	hsa-mir-3175	hsa-mir-2278	hsa-mir-662	hsa-mir-1286	hsa-mir-1179	hsa-mir-642	hsa-mir-556	hsa-mir-297	hsa-mir-3666	hsa-mir-593	hsa-mir-3646	hsa-mir-3178	hsa-mir-378f	hsa-mir-1283	hsa-mir-619	hsa-mir-1260a	hsa-mir-4455	hsa-mir-598	hsa-mir-586	hsa-mir-668	hsa-mir-1248	hsa-mir-585	hsa-mir-297	hsa-mir-1293
hsa-mir-1283	hsa-mir-654	hsa-mir-619	hsa-mir-2861	hsa-mir-586	hsa-mir-518f	hsa-mir-4672	hsa-mir-4257	hsa-mir-1264	hsa-mir-527	hsa-mir-1258	hsa-mir-631	hsa-mir-1299	hsa-mir-1248	hsa-mir-654	hsa-mir-4644	hsa-mir-593	hsa-mir-1973	hsa-mir-938	hsa-mir-3176	hsa-mir-4487	hsa-mir-1295a	hsa-mir-1231	hsa-mir-657	hsa-mir-647	hsa-mir-556	hsa-mir-577	hsa-mir-944	hsa-mir-1276	hsa-mir-487a	hsa-mir-548an	hsa-mir-520e	hsa-mir-1299	hsa-mir-585	hsa-mir-4282	hsa-mir-4429	hsa-mir-1281	hsa-mir-523	hsa-mir-599	hsa-mir-190b	hsa-mir-579	hsa-mir-557	hsa-mir-581	hsa-mir-1281	hsa-mir-4739	hsa-mir-3662	hsa-mir-412	hsa-mir-663b	hsa-mir-1305	hsa-mir-3148
hsa-mir-586	hsa-mir-577	hsa-mir-610	hsa-mir-518f	hsa-mir-1295a	hsa-mir-648	hsa-mir-23c	hsa-mir-631	hsa-mir-632	hsa-mir-378h	hsa-mir-517b	hsa-mir-507	hsa-mir-1231	hsa-mir-487a	hsa-mir-2861	hsa-mir-550	hsa-mir-451b	hsa-mir-586	hsa-mir-190b	hsa-mir-585	hsa-mir-423-5p	hsa-mir-635	hsa-mir-23c	hsa-mir-3149	hsa-mir-4721	hsa-mir-661	hsa-mir-3926	hsa-mir-601	hsa-mir-561	hsa-mir-3689d	hsa-mir-518c	hsa-mir-4739	hsa-mir-3611	hsa-mir-632	hsa-mir-1972	hsa-mir-544a	hsa-mir-544a	hsa-mir-4262	hsa-mir-655	hsa-mir-596	hsa-mir-412	hsa-mir-556	hsa-mir-378c	hsa-mir-2909	hsa-mir-571	hsa-mir-579	hsa-mir-3960	hsa-mir-2278	hsa-mir-626	hsa-mir-581
hsa-mir-654	hsa-mir-4644	hsa-mir-639	hsa-mir-492	hsa-mir-496	hsa-mir-412	hsa-mir-518b	hsa-mir-507	hsa-mir-3960	hsa-mir-423-5p	hsa-mir-1973	hsa-mir-544b	hsa-mir-1827	hsa-mir-596	hsa-mir-579	hsa-mir-577	hsa-mir-647	hsa-mir-548an	hsa-mir-548b	hsa-mir-556	hsa-mir-1297	hsa-mir-4286	hsa-mir-451b	hsa-mir-3915	hsa-mir-561	hsa-mir-564	hsa-mir-944	hsa-mir-1270	hsa-mir-802	hsa-mir-3175	hsa-mir-527	hsa-mir-647	hsa-mir-520e	hsa-mir-718	hsa-mir-4736	hsa-mir-4271	hsa-mir-598	hsa-mir-619	hsa-mir-596	hsa-mir-3138	hsa-mir-603	hsa-mir-548p	hsa-mir-578	hsa-mir-668	hsa-mir-3915	hsa-mir-544a	hsa-mir-578	hsa-mir-3178	hsa-mir-1293	hsa-mir-1973
hsa-mir-1973	hsa-mir-1248	hsa-mir-1179	hsa-mir-944	hsa-mir-527	hsa-mir-1181	hsa-mir-758	hsa-mir-3149	hsa-mir-548l	hsa-mir-3178	hsa-mir-297	hsa-mir-518c	hsa-mir-450	hsa-mir-4488	hsa-mir-585	hsa-mir-378f	hsa-mir-758	hsa-mir-3915	hsa-mir-619	hsa-mir-550	hsa-mir-297	hsa-mir-575	hsa-mir-583	hsa-mir-548an	hsa-mir-320e	hsa-mir-4271	hsa-mir-4467	hsa-mir-1281	hsa-mir-378i	hsa-mir-610	hsa-mir-3960	hsa-mir-802	hsa-mir-585	hsa-mir-412	hsa-mir-1976	hsa-mir-3960	hsa-mir-4429	hsa-mir-1179	hsa-mir-642	hsa-mir-1281	hsa-mir-190b	hsa-mir-4429	hsa-mir-2110	hsa-mir-589	hsa-mir-557	hsa-mir-619	hsa-mir-518c	hsa-mir-4530	hsa-mir-548an	hsa-mir-527
hsa-mir-557	hsa-mir-1179	hsa-mir-802	hsa-mir-451b	hsa-mir-3915	hsa-mir-507	hsa-mir-892b	hsa-mir-718	hsa-mir-548ac	hsa-mir-376b	hsa-mir-3666	hsa-mir-325	hsa-mir-23c	hsa-mir-802	hsa-mir-518c	hsa-mir-527	hsa-mir-599	hsa-mir-1827	hsa-mir-1976	hsa-mir-644a	hsa-mir-586	hsa-mir-4449	hsa-mir-2861	hsa-mir-544a	hsa-mir-4739	hsa-mir-631	hsa-mir-557	hsa-mir-581	hsa-mir-552	hsa-mir-1972	hsa-mir-1269a	hsa-mir-619	hsa-mir-557	hsa-mir-492	hsa-mir-2909	hsa-mir-23c	hsa-mir-4505	hsa-mir-1973	hsa-mir-595	hsa-mir-518f	hsa-mir-320e	hsa-mir-1283	hsa-mir-4301	hsa-mir-892a	hsa-mir-4429	hsa-mir-944	hsa-mir-718	hsa-mir-610	hsa-mir-1324	hsa-mir-1269a
hsa-mir-655	hsa-mir-518c	hsa-mir-450	hsa-mir-599	hsa-mir-3149	hsa-mir-4301	hsa-mir-378h	hsa-mir-550	hsa-mir-3666	hsa-mir-4500	hsa-mir-496	hsa-mir-619	hsa-mir-651	hsa-mir-1297	hsa-mir-378h	hsa-mir-718	hsa-mir-2278	hsa-mir-5100	hsa-mir-765	hsa-mir-4454	hsa-mir-325	hsa-mir-1283	hsa-mir-1181	hsa-mir-3178	hsa-mir-23c	hsa-mir-1260a	hsa-mir-596	hsa-mir-586	hsa-mir-586	hsa-mir-1323	hsa-mir-3646	hsa-mir-661	hsa-mir-4487	hsa-mir-579	hsa-mir-3960	hsa-mir-661	hsa-mir-569	hsa-mir-297	hsa-mir-1976	hsa-mir-3175	hsa-mir-654	hsa-mir-581	hsa-mir-567	hsa-mir-4644	hsa-mir-23c	hsa-mir-4505	hsa-mir-1973	hsa-mir-297	hsa-mir-631	hsa-mir-558
hsa-mir-544a	hsa-mir-1181	hsa-mir-1260a	hsa-mir-648	hsa-mir-1973	hsa-mir-492	hsa-mir-1260a	hsa-mir-1276	hsa-mir-3163	hsa-mir-718	hsa-mir-620	hsa-mir-527	hsa-mir-1179	hsa-mir-517b	hsa-mir-1260b	hsa-mir-596	hsa-mir-1281	hsa-mir-802	hsa-mir-618	hsa-mir-648	hsa-mir-578	hsa-mir-517c	hsa-mir-520e	hsa-mir-1264	hsa-mir-1260b	hsa-mir-3646	hsa-mir-576	hsa-mir-556	hsa-mir-376b	hsa-mir-4429	hsa-mir-1260a	hsa-mir-620	hsa-mir-23c	hsa-mir-518c	hsa-mir-583	hsa-mir-655	hsa-mir-3149	hsa-mir-1269a	hsa-mir-492	hsa-mir-620	hsa-mir-802	hsa-mir-548ac	hsa-mir-1297	hsa-mir-1972	hsa-mir-320e	hsa-mir-655	hsa-mir-3646	hsa-mir-4721	hsa-mir-648	hsa-mir-507
hsa-mir-1972	hsa-mir-636	hsa-mir-578	hsa-mir-1181	hsa-mir-619	hsa-mir-3178	hsa-mir-561	hsa-mir-1179	hsa-mir-6133	hsa-mir-3176	hsa-mir-4262	hsa-mir-3149	hsa-mir-544b	hsa-mir-2909	hsa-mir-3175	hsa-mir-3149	hsa-mir-892b	hsa-mir-626	hsa-mir-648	hsa-mir-598	hsa-mir-496	hsa-mir-569	hsa-mir-523	hsa-mir-4282	hsa-mir-586	hsa-mir-518c	hsa-mir-758	hsa-mir-518b	hsa-mir-4739	hsa-mir-4736	hsa-mir-556	hsa-mir-654	hsa-mir-3960	hsa-mir-1179	hsa-mir-3662	hsa-mir-1976	hsa-mir-4644	hsa-mir-635	hsa-mir-517b	hsa-mir-631	hsa-mir-544a	hsa-mir-643	hsa-mir-2861	hsa-mir-3171	hsa-mir-579	hsa-mir-2861	hsa-mir-654	hsa-mir-602	hsa-mir-3662	hsa-mir-4736
hsa-mir-1183	hsa-mir-517b	hsa-mir-599	hsa-mir-557	hsa-mir-657	hsa-mir-589	hsa-mir-4293	hsa-mir-639	hsa-mir-3662	hsa-mir-626	hsa-mir-1276	hsa-mir-577	hsa-mir-578	hsa-mir-4644	hsa-mir-619	hsa-mir-641	hsa-mir-3178	hsa-mir-941	hsa-mir-548c	hsa-mir-619	hsa-mir-1179	hsa-mir-4447	hsa-mir-663b	hsa-mir-6133	hsa-mir-378h	hsa-mir-657	hsa-mir-619	hsa-mir-3196	hsa-mir-659	hsa-mir-1282	hsa-mir-518f	hsa-mir-1299	hsa-mir-578	hsa-mir-1976	hsa-mir-657	hsa-mir-1260b	hsa-mir-599	hsa-mir-657	hsa-mir-1973	hsa-mir-2278	hsa-mir-3175	hsa-mir-466	hsa-mir-1231	hsa-mir-23c	hsa-mir-647	hsa-mir-596	hsa-mir-518f	hsa-mir-892b	hsa-mir-635	hsa-mir-548l
hsa-mir-412	hsa-mir-550	hsa-mir-631	hsa-mir-651	hsa-mir-297	hsa-mir-450	hsa-mir-1323	hsa-mir-527	hsa-mir-591	hsa-mir-587	hsa-mir-548l	hsa-mir-4644	hsa-mir-492	hsa-mir-3646	hsa-mir-412	hsa-mir-517b	hsa-mir-3149	hsa-mir-578	hsa-mir-637	hsa-mir-922	hsa-mir-564	hsa-mir-802	hsa-mir-642	hsa-mir-3666	hsa-mir-3611	hsa-mir-1269a	hsa-mir-1183	hsa-mir-548l	hsa-mir-598	hsa-mir-1231	hsa-mir-544b	hsa-mir-651	hsa-mir-4644	hsa-mir-544b	hsa-mir-641	hsa-mir-642	hsa-mir-518b	hsa-mir-298	hsa-mir-548c	hsa-mir-647	hsa-mir-635	hsa-mir-548c	hsa-mir-1179	hsa-mir-651	hsa-mir-1976	hsa-mir-23c	hsa-mir-325	hsa-mir-636	hsa-mir-1276	hsa-mir-626
hsa-mir-1281	hsa-mir-548b	hsa-mir-651	hsa-mir-527	hsa-mir-718	hsa-mir-1471	hsa-mir-3666	hsa-mir-1231	hsa-mir-583	hsa-mir-548an	hsa-mir-527	hsa-mir-657	hsa-mir-4644	hsa-mir-3175	hsa-mir-492	hsa-mir-1179	hsa-mir-3138	hsa-mir-718	hsa-mir-581	hsa-mir-297	hsa-mir-3926	hsa-mir-1827	hsa-mir-297	hsa-mir-9500	hsa-mir-423-5p	hsa-mir-302e	hsa-mir-492	hsa-mir-518c	hsa-mir-518f	hsa-mir-562	hsa-mir-583	hsa-mir-523	hsa-mir-376b	hsa-mir-1281	hsa-mir-4295	hsa-mir-648	hsa-mir-1299	hsa-mir-718	hsa-mir-654	hsa-mir-4644	hsa-mir-642	hsa-mir-1276	hsa-mir-507	hsa-mir-412	hsa-mir-2278	hsa-mir-3138	hsa-mir-944	hsa-mir-3149	hsa-mir-518f	hsa-mir-718
hsa-mir-892b	hsa-mir-3149	hsa-mir-586	hsa-mir-640	hsa-mir-579	hsa-mir-564	hsa-mir-593	hsa-mir-1976	hsa-mir-3689d	hsa-mir-1305	hsa-mir-941	hsa-mir-718	hsa-mir-423-5p	hsa-mir-1976	hsa-mir-564	hsa-mir-3175	hsa-mir-651	hsa-mir-550	hsa-mir-376b	hsa-mir-631	hsa-mir-557	hsa-mir-297	hsa-mir-544b	hsa-mir-1258	hsa-mir-1258	hsa-mir-297	hsa-mir-1297	hsa-mir-5193	hsa-mir-579	hsa-mir-636	hsa-mir-4429	hsa-mir-3611	hsa-mir-527	hsa-mir-23c	hsa-mir-651	hsa-mir-647	hsa-mir-578	hsa-mir-2861	hsa-mir-606	hsa-mir-1264	hsa-mir-548p	hsa-mir-3149	hsa-mir-378i	hsa-mir-1270	hsa-mir-564	hsa-mir-4644	hsa-mir-23c	hsa-mir-3926	hsa-mir-1231	hsa-mir-325
hsa-mir-631	hsa-mir-4454	hsa-mir-1972	hsa-mir-668	hsa-mir-1260a	hsa-mir-642	hsa-mir-302e	hsa-mir-626	hsa-mir-4324	hsa-mir-548l	hsa-mir-626	hsa-mir-550	hsa-mir-2861	hsa-mir-642	hsa-mir-1976	hsa-mir-564	hsa-mir-642	hsa-mir-1269a	hsa-mir-564	hsa-mir-412	hsa-mir-4443	hsa-mir-3138	hsa-mir-376b	hsa-mir-1305	hsa-mir-4447	hsa-mir-5100	hsa-mir-1179	hsa-mir-4294	hsa-mir-523	hsa-mir-3926	hsa-mir-663b	hsa-mir-450	hsa-mir-1976	hsa-mir-577	hsa-mir-325	hsa-mir-4644	hsa-mir-1260b	hsa-mir-518f	hsa-mir-523	hsa-mir-586	hsa-mir-631	hsa-mir-23c	hsa-mir-320e	hsa-mir-557	hsa-mir-1324	hsa-mir-1183	hsa-mir-663b	hsa-mir-1183	hsa-mir-1269a	hsa-mir-4455
hsa-mir-4644	hsa-mir-450	hsa-mir-1297	hsa-mir-892b	hsa-mir-578	hsa-mir-517c	hsa-mir-3662	hsa-mir-1293	hsa-mir-1184	hsa-mir-3611	hsa-mir-3662	hsa-mir-3176	hsa-mir-4487	hsa-mir-647	hsa-mir-518d	hsa-mir-548c	hsa-mir-423-5p	hsa-mir-663b	hsa-mir-1179	hsa-mir-384	hsa-mir-651	hsa-mir-450	hsa-mir-5100	hsa-mir-587	hsa-mir-2861	hsa-mir-378h	hsa-mir-412	hsa-mir-3666	hsa-mir-589	hsa-mir-4505	hsa-mir-610	hsa-mir-544b	hsa-mir-802	hsa-mir-599	hsa-mir-548p	hsa-mir-4672	hsa-mir-1295a	hsa-mir-2909	hsa-mir-4644	hsa-mir-450	hsa-mir-1973	hsa-mir-548l	hsa-mir-571	hsa-mir-654	hsa-mir-4644	hsa-mir-4739	hsa-mir-496	hsa-mir-648	hsa-mir-3163	hsa-mir-6133
hsa-mir-23c	hsa-mir-651	hsa-mir-527	hsa-mir-758	hsa-mir-518f	hsa-mir-518c	hsa-mir-1260b	hsa-mir-1323	hsa-mir-606	hsa-mir-1323	hsa-mir-581	hsa-mir-518f	hsa-mir-1297	hsa-mir-4454	hsa-mir-4295	hsa-mir-3646	hsa-mir-654	hsa-mir-579	hsa-mir-320e	hsa-mir-561	hsa-mir-527	hsa-mir-378b	hsa-mir-631	hsa-mir-639	hsa-mir-711	hsa-mir-496	hsa-mir-585	hsa-mir-3149	hsa-mir-492	hsa-mir-643	hsa-mir-1270	hsa-mir-1260a	hsa-mir-3149	hsa-mir-642	hsa-mir-4290	hsa-mir-378f	hsa-mir-1260a	hsa-mir-3646	hsa-mir-3178	hsa-mir-451b	hsa-mir-4429	hsa-mir-648	hsa-mir-4505	hsa-mir-517b	hsa-mir-548p	hsa-mir-548p	hsa-mir-943	hsa-mir-302e	hsa-mir-6133	hsa-mir-1295a
hsa-mir-647	hsa-mir-3915	hsa-mir-626	hsa-mir-589	hsa-mir-4295	hsa-mir-1258	hsa-mir-517b	hsa-mir-5100	hsa-mir-4500	hsa-mir-1269a	hsa-mir-1231	hsa-mir-581	hsa-mir-583	hsa-mir-4739	hsa-mir-3960	hsa-mir-586	hsa-mir-4739	hsa-mir-3176	hsa-mir-651	hsa-mir-3689d	hsa-mir-23c	hsa-mir-548c	hsa-mir-564	hsa-mir-636	hsa-mir-3666	hsa-mir-635	hsa-mir-938	hsa-mir-1258	hsa-mir-496	hsa-mir-4534	hsa-mir-423-5p	hsa-mir-4736	hsa-mir-5100	hsa-mir-938	hsa-mir-4324	hsa-mir-2861	hsa-mir-557	hsa-mir-544b	hsa-mir-635	hsa-mir-556	hsa-mir-451b	hsa-mir-576	hsa-mir-518c	hsa-mir-451b	hsa-mir-761	hsa-mir-2278	hsa-mir-4480	hsa-mir-550	hsa-mir-1258	hsa-mir-487a
hsa-mir-451b	hsa-mir-1973	hsa-mir-3915	hsa-mir-892a	hsa-mir-631	hsa-mir-651	hsa-mir-4500	hsa-mir-302e	hsa-mir-610	hsa-mir-4282	hsa-mir-1827	hsa-mir-4487	hsa-mir-378f	hsa-mir-1258	hsa-mir-4454	hsa-mir-1281	hsa-mir-941	hsa-mir-657	hsa-mir-668	hsa-mir-2110	hsa-mir-577	hsa-mir-5100	hsa-mir-610	hsa-mir-1286	hsa-mir-384	hsa-mir-518f	hsa-mir-1976	hsa-mir-610	hsa-mir-634	hsa-mir-4469	hsa-mir-518d	hsa-mir-4279	hsa-mir-631	hsa-mir-631	hsa-mir-466	hsa-mir-466	hsa-mir-527	hsa-mir-663b	hsa-mir-564	hsa-mir-632	hsa-mir-1976	hsa-mir-4262	hsa-mir-4429	hsa-mir-1973	hsa-mir-661	hsa-mir-412	hsa-mir-647	hsa-mir-412	hsa-mir-1976	hsa-mir-636
hsa-mir-526a	hsa-mir-4487	hsa-mir-5100	hsa-mir-3960	hsa-mir-1276	hsa-mir-585	hsa-mir-654	hsa-mir-3611	hsa-mir-4454	hsa-mir-644a	hsa-mir-1323	hsa-mir-517b	hsa-mir-3148	hsa-mir-576	hsa-mir-1179	hsa-mir-620	hsa-mir-378f	hsa-mir-523	hsa-mir-3176	hsa-mir-642	hsa-mir-1206	hsa-mir-2861	hsa-mir-518f	hsa-mir-1973	hsa-mir-578	hsa-mir-548an	hsa-mir-651	hsa-mir-2861	hsa-mir-1827	hsa-mir-4257	hsa-mir-3196	hsa-mir-23c	hsa-mir-507	hsa-mir-527	hsa-mir-941	hsa-mir-1295a	hsa-mir-466	hsa-mir-5100	hsa-mir-556	hsa-mir-4271	hsa-mir-518d	hsa-mir-577	hsa-mir-5193	hsa-mir-2278	hsa-mir-655	hsa-mir-1260b	hsa-mir-4262	hsa-mir-578	hsa-mir-581	hsa-mir-1231
hsa-mir-548c	hsa-mir-451b	hsa-mir-648	hsa-mir-1281	hsa-mir-620	hsa-mir-1231	hsa-mir-612	hsa-mir-3915	hsa-mir-1972	hsa-mir-610	hsa-mir-1305	hsa-mir-620	hsa-mir-1323	hsa-mir-557	hsa-mir-4505	hsa-mir-569	hsa-mir-620	hsa-mir-4324	hsa-mir-4466	hsa-mir-320e	hsa-mir-718	hsa-mir-4534	hsa-mir-3646	hsa-mir-3662	hsa-mir-635	hsa-mir-3915	hsa-mir-610	hsa-mir-412	hsa-mir-1265	hsa-mir-3178	hsa-mir-1295a	hsa-mir-297	hsa-mir-648	hsa-mir-4454	hsa-mir-4534	hsa-mir-651	hsa-mir-5100	hsa-mir-527	hsa-mir-518c	hsa-mir-3960	hsa-mir-6133	hsa-mir-4487	hsa-mir-556	hsa-mir-548c	hsa-mir-631	hsa-mir-642	hsa-mir-620	hsa-mir-1179	hsa-mir-1270	hsa-mir-517b
hsa-mir-492	hsa-mir-544b	hsa-mir-1305	hsa-mir-3149	hsa-mir-651	hsa-mir-558	hsa-mir-544a	hsa-mir-518f	hsa-mir-9500	hsa-mir-3662	hsa-mir-3915	hsa-mir-3646	hsa-mir-325	hsa-mir-641	hsa-mir-596	hsa-mir-2278	hsa-mir-610	hsa-mir-496	hsa-mir-4505	hsa-mir-602	hsa-mir-583	hsa-mir-5193	hsa-mir-527	hsa-mir-450	hsa-mir-4293	hsa-mir-941	hsa-mir-599	hsa-mir-892a	hsa-mir-320e	hsa-mir-1269a	hsa-mir-1305	hsa-mir-1248	hsa-mir-4721	hsa-mir-619	hsa-mir-606	hsa-mir-492	hsa-mir-3148	hsa-mir-1183	hsa-mir-527	hsa-mir-302e	hsa-mir-1281	hsa-mir-3666	hsa-mir-1281	hsa-mir-3178	hsa-mir-3175	hsa-mir-620	hsa-mir-4644	hsa-mir-577	hsa-mir-4429	hsa-mir-1323
hsa-mir-3175	hsa-mir-626	hsa-mir-4262	hsa-mir-562	hsa-mir-5100	hsa-mir-2861	hsa-mir-657	hsa-mir-4505	hsa-mir-3178	hsa-mir-583	hsa-mir-518f	hsa-mir-610	hsa-mir-4295	hsa-mir-5100	hsa-mir-642	hsa-mir-578	hsa-mir-412	hsa-mir-587	hsa-mir-627	hsa-mir-606	hsa-mir-1973	hsa-mir-571	hsa-mir-639	hsa-mir-3175	hsa-mir-1270	hsa-mir-507	hsa-mir-451b	hsa-mir-647	hsa-mir-378g	hsa-mir-1181	hsa-mir-587	hsa-mir-1827	hsa-mir-1179	hsa-mir-4487	hsa-mir-4521	hsa-mir-1972	hsa-mir-23c	hsa-mir-579	hsa-mir-3646	hsa-mir-544b	hsa-mir-492	hsa-mir-591	hsa-mir-544a	hsa-mir-492	hsa-mir-544a	hsa-mir-451b	hsa-mir-550	hsa-mir-556	hsa-mir-761	hsa-mir-3149
hsa-mir-1295a	hsa-mir-610	hsa-mir-378h	hsa-mir-761	hsa-mir-3196	hsa-mir-5100	hsa-mir-1270	hsa-mir-297	hsa-mir-1267	hsa-mir-581	hsa-mir-558	hsa-mir-578	hsa-mir-548l	hsa-mir-619	hsa-mir-651	hsa-mir-507	hsa-mir-577	hsa-mir-4454	hsa-mir-4454	hsa-mir-376b	hsa-mir-3149	hsa-mir-943	hsa-mir-1269a	hsa-mir-631	hsa-mir-1268a	hsa-mir-3176	hsa-mir-631	hsa-mir-4521	hsa-mir-636	hsa-mir-9500	hsa-mir-651	hsa-mir-550	hsa-mir-544b	hsa-mir-523	hsa-mir-3926	hsa-mir-517b	hsa-mir-4487	hsa-mir-654	hsa-mir-4739	hsa-mir-544a	hsa-mir-602	hsa-mir-564	hsa-mir-631	hsa-mir-577	hsa-mir-1248	hsa-mir-647	hsa-mir-4488	hsa-mir-1281	hsa-mir-4282	hsa-mir-610
hsa-mir-1179	hsa-mir-551a	hsa-mir-657	hsa-mir-23c	hsa-mir-4262	hsa-mir-657	hsa-mir-1276	hsa-mir-548an	hsa-mir-1182	hsa-mir-3658	hsa-mir-3178	hsa-mir-3689d	hsa-mir-631	hsa-mir-527	hsa-mir-657	hsa-mir-544b	hsa-mir-518c	hsa-mir-3611	hsa-mir-1248	hsa-mir-1184	hsa-mir-548an	hsa-mir-378g	hsa-mir-636	hsa-mir-297	hsa-mir-518d	hsa-mir-626	hsa-mir-3149	hsa-mir-764	hsa-mir-4644	hsa-mir-4454	hsa-mir-325	hsa-mir-3175	hsa-mir-3148	hsa-mir-892b	hsa-mir-4500	hsa-mir-892a	hsa-mir-576	hsa-mir-651	hsa-mir-3176	hsa-mir-578	hsa-mir-2278	hsa-mir-450	hsa-mir-1202	hsa-mir-3175	hsa-mir-1276	hsa-mir-599	hsa-mir-423-5p	hsa-mir-518c	hsa-mir-892b	hsa-mir-1976
hsa-mir-2278	hsa-mir-1469	hsa-mir-4505	hsa-mir-641	hsa-mir-548an	hsa-mir-654	hsa-mir-558	hsa-mir-518d	hsa-mir-517b	hsa-mir-4295	hsa-mir-3176	hsa-mir-564	hsa-mir-487a	hsa-mir-598	hsa-mir-577	hsa-mir-1260a	hsa-mir-564	hsa-mir-4505	hsa-mir-659	hsa-mir-6133	hsa-mir-4736	hsa-mir-711	hsa-mir-657	hsa-mir-487a	hsa-mir-4268	hsa-mir-1305	hsa-mir-302e	hsa-mir-1269a	hsa-mir-1295a	hsa-mir-632	hsa-mir-657	hsa-mir-412	hsa-mir-4505	hsa-mir-4262	hsa-mir-4447	hsa-mir-557	hsa-mir-518d	hsa-mir-4505	hsa-mir-3149	hsa-mir-1183	hsa-mir-599	hsa-mir-518d	hsa-mir-651	hsa-mir-642	hsa-mir-1260a	hsa-mir-1248	hsa-mir-1260b	hsa-mir-4262	hsa-mir-4500	hsa-mir-641
hsa-mir-599	hsa-mir-596	hsa-mir-6133	hsa-mir-2278	hsa-mir-1305	hsa-mir-635	hsa-mir-518c	hsa-mir-4295	hsa-mir-3148	hsa-mir-3163	hsa-mir-587	hsa-mir-587	hsa-mir-1972	hsa-mir-1260b	hsa-mir-6133	hsa-mir-450	hsa-mir-557	hsa-mir-548l	hsa-mir-548an	hsa-mir-557	hsa-mir-1276	hsa-mir-1202	hsa-mir-548ac	hsa-mir-1976	hsa-mir-376b	hsa-mir-632	hsa-mir-2278	hsa-mir-4306	hsa-mir-517b	hsa-mir-1293	hsa-mir-639	hsa-mir-663b	hsa-mir-569	hsa-mir-517b	hsa-mir-1184	hsa-mir-620	hsa-mir-577	hsa-mir-3149	hsa-mir-2278	hsa-mir-635	hsa-mir-1183	hsa-mir-1297	hsa-mir-4739	hsa-mir-1283	hsa-mir-648	hsa-mir-4429	hsa-mir-3196	hsa-mir-4634	hsa-mir-3149	hsa-mir-4282
hsa-mir-578	hsa-mir-591	hsa-mir-3176	hsa-mir-466	hsa-mir-3611	hsa-mir-544b	hsa-mir-1179	hsa-mir-556	hsa-mir-1270	hsa-mir-4454	hsa-mir-4500	hsa-mir-1184	hsa-mir-3149	hsa-mir-631	hsa-mir-4480	hsa-mir-581	hsa-mir-4306	hsa-mir-1471	hsa-mir-1184	hsa-mir-4469	hsa-mir-548ac	hsa-mir-1260a	hsa-mir-492	hsa-mir-4279	hsa-mir-496	hsa-mir-1258	hsa-mir-718	hsa-mir-548c	hsa-mir-1260b	hsa-mir-4270	hsa-mir-643	hsa-mir-3185	hsa-mir-4290	hsa-mir-3611	hsa-mir-1324	hsa-mir-3171	hsa-mir-1305	hsa-mir-585	hsa-mir-1258	hsa-mir-4487	hsa-mir-576	hsa-mir-1469	hsa-mir-647	hsa-mir-466	hsa-mir-4262	hsa-mir-661	hsa-mir-648	hsa-mir-527	hsa-mir-1973	hsa-mir-4271
hsa-mir-1264	hsa-mir-507	hsa-mir-548an	hsa-mir-1179	hsa-mir-626	hsa-mir-2278	hsa-mir-589	hsa-mir-3176	hsa-mir-325	hsa-mir-4324	hsa-mir-556	hsa-mir-3175	hsa-mir-581	hsa-mir-632	hsa-mir-544b	hsa-mir-651	hsa-mir-934	hsa-mir-1976	hsa-mir-922	hsa-mir-518f	hsa-mir-4480	hsa-mir-378i	hsa-mir-1260a	hsa-mir-3163	hsa-mir-526a	hsa-mir-587	hsa-mir-654	hsa-mir-1323	hsa-mir-758	hsa-mir-378h	hsa-mir-635	hsa-mir-492	hsa-mir-711	hsa-mir-610	hsa-mir-496	hsa-mir-564	hsa-mir-302e	hsa-mir-599	hsa-mir-1825	hsa-mir-6133	hsa-mir-3171	hsa-mir-302e	hsa-mir-943	hsa-mir-578	hsa-mir-577	hsa-mir-1976	hsa-mir-527	hsa-mir-3175	hsa-mir-4443	hsa-mir-4324
hsa-mir-619	hsa-mir-518f	hsa-mir-496	hsa-mir-564	hsa-mir-423-5p	hsa-mir-3662	hsa-mir-518f	hsa-mir-599	hsa-mir-3658	hsa-mir-3149	hsa-mir-3149	hsa-mir-1260a	hsa-mir-4271	hsa-mir-635	hsa-mir-4262	hsa-mir-631	hsa-mir-1179	hsa-mir-4282	hsa-mir-6133	hsa-mir-802	hsa-mir-507	hsa-mir-631	hsa-mir-1293	hsa-mir-548p	hsa-mir-492	hsa-mir-1293	hsa-mir-636	hsa-mir-4293	hsa-mir-1976	hsa-mir-1324	hsa-mir-4271	hsa-mir-578	hsa-mir-548ac	hsa-mir-3175	hsa-mir-3689d	hsa-mir-654	hsa-mir-648	hsa-mir-602	hsa-mir-544a	hsa-mir-3646	hsa-mir-596	hsa-mir-1270	hsa-mir-4447	hsa-mir-610	hsa-mir-1179	hsa-mir-1281	hsa-mir-378h	hsa-mir-496	hsa-mir-4736	hsa-mir-941
hsa-mir-596	hsa-mir-412	hsa-mir-507	hsa-mir-544b	hsa-mir-507	hsa-mir-1269a	hsa-mir-378e	hsa-mir-3148	hsa-mir-4290	hsa-mir-4447	hsa-mir-4295	hsa-mir-548l	hsa-mir-1258	hsa-mir-23c	hsa-mir-550	hsa-mir-3178	hsa-mir-585	hsa-mir-3163	hsa-mir-1268a	hsa-mir-527	hsa-mir-631	hsa-mir-654	hsa-mir-3176	hsa-mir-4429	hsa-mir-632	hsa-mir-548l	hsa-mir-297	hsa-mir-3178	hsa-mir-647	hsa-mir-3658	hsa-mir-3149	hsa-mir-606	hsa-mir-4736	hsa-mir-378h	hsa-mir-297	hsa-mir-1179	hsa-mir-4271	hsa-mir-1471	hsa-mir-526a	hsa-mir-3611	hsa-mir-4505	hsa-mir-544a	hsa-mir-23c	hsa-mir-1179	hsa-mir-3611	hsa-mir-526a	hsa-mir-556	hsa-mir-892a	hsa-mir-632	hsa-mir-4534
hsa-mir-4429	hsa-mir-3960	hsa-mir-548l	hsa-mir-550	hsa-mir-4282	hsa-mir-1976	hsa-mir-2278	hsa-mir-938	hsa-mir-1268a	hsa-mir-518f	hsa-mir-548c	hsa-mir-606	hsa-mir-2909	hsa-mir-1179	hsa-mir-3646	hsa-mir-1972	hsa-mir-1269a	hsa-mir-631	hsa-mir-604	hsa-mir-599	hsa-mir-1260a	hsa-mir-576	hsa-mir-3175	hsa-mir-496	hsa-mir-636	hsa-mir-517b	hsa-mir-527	hsa-mir-639	hsa-mir-378c	hsa-mir-1471	hsa-mir-648	hsa-mir-631	hsa-mir-1972	hsa-mir-550	hsa-mir-450	hsa-mir-1281	hsa-mir-1976	hsa-mir-2278	hsa-mir-4301	hsa-mir-648	hsa-mir-564	hsa-mir-518b	hsa-mir-548an	hsa-mir-527	hsa-mir-1297	hsa-mir-641	hsa-mir-1183	hsa-mir-544b	hsa-mir-1184	hsa-mir-2909
hsa-mir-892a	hsa-mir-599	hsa-mir-581	hsa-mir-591	hsa-mir-632	hsa-mir-1260a	hsa-mir-4644	hsa-mir-762	hsa-mir-378e	hsa-mir-517b	hsa-mir-423-5p	hsa-mir-518d	hsa-mir-3175	hsa-mir-577	hsa-mir-302e	hsa-mir-556	hsa-mir-544b	hsa-mir-450	hsa-mir-3658	hsa-mir-3658	hsa-mir-1270	hsa-mir-1182	hsa-mir-718	hsa-mir-4271	hsa-mir-589	hsa-mir-3178	hsa-mir-564	hsa-mir-4530	hsa-mir-593	hsa-mir-548p	hsa-mir-4270	hsa-mir-518c	hsa-mir-661	hsa-mir-4505	hsa-mir-1293	hsa-mir-610	hsa-mir-641	hsa-mir-1181	hsa-mir-3915	hsa-mir-1179	hsa-mir-577	hsa-mir-517b	hsa-mir-1264	hsa-mir-423-5p	hsa-mir-492	hsa-mir-576	hsa-mir-2278	hsa-mir-1258	hsa-mir-569	hsa-mir-4505
hsa-mir-4505	hsa-mir-657	hsa-mir-3611	hsa-mir-1269a	hsa-mir-4257	hsa-mir-938	hsa-mir-598	hsa-mir-4282	hsa-mir-492	hsa-mir-4262	hsa-mir-632	hsa-mir-941	hsa-mir-297	hsa-mir-3915	hsa-mir-636	hsa-mir-23c	hsa-mir-4454	hsa-mir-556	hsa-mir-1269a	hsa-mir-2909	hsa-mir-517b	hsa-mir-597	hsa-mir-4487	hsa-mir-648	hsa-mir-654	hsa-mir-938	hsa-mir-517b	hsa-mir-892b	hsa-mir-562	hsa-mir-4290	hsa-mir-3163	hsa-mir-507	hsa-mir-581	hsa-mir-651	hsa-mir-4270	hsa-mir-1231	hsa-mir-636	hsa-mir-518d	hsa-mir-147b	hsa-mir-1973	hsa-mir-4270	hsa-mir-4295	hsa-mir-577	hsa-mir-3646	hsa-mir-1231	hsa-mir-635	hsa-mir-507	hsa-mir-632	hsa-mir-4262	hsa-mir-4290
hsa-mir-642	hsa-mir-3176	hsa-mir-3196	hsa-mir-378e	hsa-mir-3176	hsa-mir-620	hsa-mir-2909	hsa-mir-548l	hsa-mir-1269a	hsa-mir-325	hsa-mir-4521	hsa-mir-548c	hsa-mir-941	hsa-mir-1260a	hsa-mir-527	hsa-mir-619	hsa-mir-761	hsa-mir-599	hsa-mir-384	hsa-mir-1305	hsa-mir-4282	hsa-mir-633	hsa-mir-548an	hsa-mir-4324	hsa-mir-4290	hsa-mir-1295a	hsa-mir-1231	hsa-mir-4487	hsa-mir-892b	hsa-mir-764	hsa-mir-3148	hsa-mir-4721	hsa-mir-1305	hsa-mir-591	hsa-mir-632	hsa-mir-578	hsa-mir-6133	hsa-mir-4294	hsa-mir-190	hsa-mir-5100	hsa-mir-5100	hsa-mir-518f	hsa-mir-518f	hsa-mir-657	hsa-mir-378h	hsa-mir-492	hsa-mir-4672	hsa-mir-378e	hsa-mir-3196	hsa-mir-1267
hsa-mir-4454	hsa-mir-4301	hsa-mir-518f	hsa-mir-3175	hsa-mir-3175	hsa-mir-550	hsa-mir-655	hsa-mir-520e	hsa-mir-663b	hsa-mir-518d	hsa-mir-591	hsa-mir-4469	hsa-mir-517b	hsa-mir-507	hsa-mir-3149	hsa-mir-4487	hsa-mir-1231	hsa-mir-1276	hsa-mir-548l	hsa-mir-3196	hsa-mir-941	hsa-mir-378c	hsa-mir-550	hsa-mir-606	hsa-mir-602	hsa-mir-548ac	hsa-mir-591	hsa-mir-619	hsa-mir-602	hsa-mir-558	hsa-mir-718	hsa-mir-943	hsa-mir-635	hsa-mir-1231	hsa-mir-4505	hsa-mir-577	hsa-mir-3611	hsa-mir-517b	hsa-mir-578	hsa-mir-518d	hsa-mir-3646	hsa-mir-626	hsa-mir-1276	hsa-mir-631	hsa-mir-663b	hsa-mir-557	hsa-mir-1179	hsa-mir-1260a	hsa-mir-1206	hsa-mir-3926
hsa-mir-610	hsa-mir-1260a	hsa-mir-3163	hsa-mir-4306	hsa-mir-548l	hsa-mir-1179	hsa-mir-1295a	hsa-mir-610	hsa-mir-4429	hsa-mir-3171	hsa-mir-3163	hsa-mir-5100	hsa-mir-302e	hsa-mir-892b	hsa-mir-641	hsa-mir-1323	hsa-mir-578	hsa-mir-4262	hsa-mir-3185	hsa-mir-423-5p	hsa-mir-562	hsa-mir-548p	hsa-mir-3915	hsa-mir-641	hsa-mir-1323	hsa-mir-761	hsa-mir-578	hsa-mir-654	hsa-mir-548c	hsa-mir-4293	hsa-mir-3178	hsa-mir-635	hsa-mir-325	hsa-mir-3185	hsa-mir-1267	hsa-mir-4279	hsa-mir-661	hsa-mir-587	hsa-mir-4467	hsa-mir-577	hsa-mir-1297	hsa-mir-4736	hsa-mir-2278	hsa-mir-1264	hsa-mir-578	hsa-mir-1179	hsa-mir-619	hsa-mir-1973	hsa-mir-562	hsa-mir-4295
hsa-mir-3926	hsa-mir-3178	hsa-mir-4454	hsa-mir-518c	hsa-mir-636	hsa-mir-1469	hsa-mir-487a	hsa-mir-4429	hsa-mir-4521	hsa-mir-941	hsa-mir-631	hsa-mir-3178	hsa-mir-507	hsa-mir-423-5p	hsa-mir-620	hsa-mir-1973	hsa-mir-3646	hsa-mir-3178	hsa-mir-2278	hsa-mir-718	hsa-mir-544b	hsa-mir-3662	hsa-mir-3178	hsa-mir-1270	hsa-mir-550	hsa-mir-325	hsa-mir-23c	hsa-mir-3148	hsa-mir-577	hsa-mir-1183	hsa-mir-3611	hsa-mir-3149	hsa-mir-3175	hsa-mir-2909	hsa-mir-718	hsa-mir-3646	hsa-mir-544b	hsa-mir-761	hsa-mir-586	hsa-mir-518b	hsa-mir-641	hsa-mir-6133	hsa-mir-378b	hsa-mir-4262	hsa-mir-3171	hsa-mir-577	hsa-mir-1281	hsa-mir-651	hsa-mir-641	hsa-mir-3175
hsa-mir-3185	hsa-mir-1182	hsa-mir-620	hsa-mir-2909	hsa-mir-550	hsa-mir-523	hsa-mir-3171	hsa-mir-3666	hsa-mir-4271	hsa-mir-4429	hsa-mir-548an	hsa-mir-4282	hsa-mir-518b	hsa-mir-1323	hsa-mir-507	hsa-mir-423-5p	hsa-mir-2861	hsa-mir-636	hsa-mir-764	hsa-mir-3646	hsa-mir-610	hsa-mir-556	hsa-mir-1305	hsa-mir-3611	hsa-mir-412	hsa-mir-643	hsa-mir-892a	hsa-mir-1973	hsa-mir-527	hsa-mir-1248	hsa-mir-581	hsa-mir-4268	hsa-mir-3163	hsa-mir-302e	hsa-mir-1297	hsa-mir-596	hsa-mir-3915	hsa-mir-1276	hsa-mir-4262	hsa-mir-548ac	hsa-mir-938	hsa-mir-1179	hsa-mir-3646	hsa-mir-620	hsa-mir-518d	hsa-mir-631	hsa-mir-3915	hsa-mir-642	hsa-mir-518d	hsa-mir-1184
hsa-mir-544b	hsa-mir-578	hsa-mir-943	hsa-mir-585	hsa-mir-1827	hsa-mir-626	hsa-mir-922	hsa-mir-517b	hsa-mir-1282	hsa-mir-6133	hsa-mir-3611	hsa-mir-1276	hsa-mir-661	hsa-mir-3926	hsa-mir-3915	hsa-mir-2861	hsa-mir-892a	hsa-mir-3149	hsa-mir-633	hsa-mir-578	hsa-mir-518f	hsa-mir-663b	hsa-mir-556	hsa-mir-4521	hsa-mir-2909	hsa-mir-1276	hsa-mir-3646	hsa-mir-2909	hsa-mir-619	hsa-mir-3196	hsa-mir-3915	hsa-mir-1179	hsa-mir-4429	hsa-mir-5100	hsa-mir-3658	hsa-mir-4262	hsa-mir-944	hsa-mir-564	hsa-mir-1184	hsa-mir-1297	hsa-mir-450	hsa-mir-5100	hsa-mir-1269a	hsa-mir-1183	hsa-mir-802	hsa-mir-3611	hsa-mir-1268a	hsa-mir-654	hsa-mir-3666	hsa-mir-4454
hsa-mir-466	hsa-mir-3646	hsa-mir-761	hsa-mir-593	hsa-mir-1183	hsa-mir-1183	hsa-mir-1264	hsa-mir-587	hsa-mir-4270	hsa-mir-1471	hsa-mir-1269a	hsa-mir-496	hsa-mir-636	hsa-mir-578	hsa-mir-635	hsa-mir-1183	hsa-mir-1294	hsa-mir-1264	hsa-mir-423-5p	hsa-mir-4487	hsa-mir-4449	hsa-mir-573	hsa-mir-587	hsa-mir-4293	hsa-mir-657	hsa-mir-4282	hsa-mir-544b	hsa-mir-620	hsa-mir-651	hsa-mir-4447	hsa-mir-761	hsa-mir-517b	hsa-mir-641	hsa-mir-3149	hsa-mir-4257	hsa-mir-507	hsa-mir-892b	hsa-mir-4284	hsa-mir-617	hsa-mir-1324	hsa-mir-378f	hsa-mir-3178	hsa-mir-4282	hsa-mir-3138	hsa-mir-4487	hsa-mir-4454	hsa-mir-610	hsa-mir-4294	hsa-mir-606	hsa-mir-4521
hsa-mir-577	hsa-mir-761	hsa-mir-4282	hsa-mir-577	hsa-mir-6133	hsa-mir-587	hsa-mir-4279	hsa-mir-657	hsa-mir-4469	hsa-mir-4736	hsa-mir-1976	hsa-mir-4721	hsa-mir-527	hsa-mir-450	hsa-mir-892b	hsa-mir-3666	hsa-mir-1270	hsa-mir-4295	hsa-mir-1295a	hsa-mir-518d	hsa-mir-1281	hsa-mir-518f	hsa-mir-1276	hsa-mir-548ac	hsa-mir-620	hsa-mir-6133	hsa-mir-550	hsa-mir-517b	hsa-mir-641	hsa-mir-492	hsa-mir-1323	hsa-mir-1305	hsa-mir-302e	hsa-mir-548c	hsa-mir-648	hsa-mir-1264	hsa-mir-1276	hsa-mir-548l	hsa-mir-632	hsa-mir-548p	hsa-mir-1260a	hsa-mir-3176	hsa-mir-606	hsa-mir-4429	hsa-mir-3926	hsa-mir-548c	hsa-mir-487a	hsa-mir-3148	hsa-mir-591	hsa-mir-4293
hsa-mir-564	hsa-mir-4270	hsa-mir-635	hsa-mir-518d	hsa-mir-761	hsa-mir-3149	hsa-mir-1244	hsa-mir-1297	hsa-mir-3175	hsa-mir-548ac	hsa-mir-583	hsa-mir-548an	hsa-mir-548ac	hsa-mir-548c	hsa-mir-556	hsa-mir-1305	hsa-mir-648	hsa-mir-518f	hsa-mir-1323	hsa-mir-1324	hsa-mir-657	hsa-mir-641	hsa-mir-626	hsa-mir-1181	hsa-mir-1179	hsa-mir-663b	hsa-mir-657	hsa-mir-4739	hsa-mir-620	hsa-mir-591	hsa-mir-1276	hsa-mir-596	hsa-mir-466	hsa-mir-657	hsa-mir-1181	hsa-mir-631	hsa-mir-1179	hsa-mir-941	hsa-mir-1295a	hsa-mir-802	hsa-mir-4644	hsa-mir-544b	hsa-mir-548ac	hsa-mir-544b	hsa-mir-583	hsa-mir-4672	hsa-mir-1276	hsa-mir-5100	hsa-mir-4271	hsa-mir-4262
hsa-mir-4262	hsa-mir-585	hsa-mir-587	hsa-mir-596	hsa-mir-556	hsa-mir-548an	hsa-mir-507	hsa-mir-636	hsa-mir-641	hsa-mir-3148	hsa-mir-4271	hsa-mir-1305	hsa-mir-1305	hsa-mir-378h	hsa-mir-578	hsa-mir-657	hsa-mir-4262	hsa-mir-761	hsa-mir-1258	hsa-mir-620	hsa-mir-1305	hsa-mir-6069	hsa-mir-578	hsa-mir-4500	hsa-mir-651	hsa-mir-548c	hsa-mir-1260a	hsa-mir-3138	hsa-mir-378b	hsa-mir-4262	hsa-mir-302e	hsa-mir-518f	hsa-mir-3176	hsa-mir-1295a	hsa-mir-487a	hsa-mir-544b	hsa-mir-3185	hsa-mir-802	hsa-mir-577	hsa-mir-3176	hsa-mir-556	hsa-mir-1248	hsa-mir-496	hsa-mir-619	hsa-mir-5100	hsa-mir-1297	hsa-mir-577	hsa-mir-4487	hsa-mir-941	hsa-mir-3689d
hsa-mir-3171	hsa-mir-3175	hsa-mir-1276	hsa-mir-1294	hsa-mir-587	hsa-mir-596	hsa-mir-556	hsa-mir-6133	hsa-mir-1323	hsa-mir-487a	hsa-mir-507	hsa-mir-626	hsa-mir-548an	hsa-mir-302e	hsa-mir-4534	hsa-mir-518d	hsa-mir-596	hsa-mir-3196	hsa-mir-1183	hsa-mir-496	hsa-mir-3960	hsa-mir-1299	hsa-mir-450	hsa-mir-1269a	hsa-mir-1183	hsa-mir-1976	hsa-mir-4429	hsa-mir-943	hsa-mir-1281	hsa-mir-4775	hsa-mir-626	hsa-mir-5100	hsa-mir-651	hsa-mir-4736	hsa-mir-643	hsa-mir-4505	hsa-mir-556	hsa-mir-581	hsa-mir-3148	hsa-mir-1270	hsa-mir-4271	hsa-mir-3163	hsa-mir-487a	hsa-mir-602	hsa-mir-1270	hsa-mir-518d	hsa-mir-892b	hsa-mir-3666	hsa-mir-892a	hsa-mir-643
hsa-mir-1324	hsa-mir-6133	hsa-mir-632	hsa-mir-412	hsa-mir-1976	hsa-mir-586	hsa-mir-4534	hsa-mir-4271	hsa-mir-1286	hsa-mir-2909	hsa-mir-1264	hsa-mir-2909	hsa-mir-639	hsa-mir-518d	hsa-mir-4487	hsa-mir-3915	hsa-mir-496	hsa-mir-4306	hsa-mir-576	hsa-mir-577	hsa-mir-5100	hsa-mir-320c	hsa-mir-581	hsa-mir-4270	hsa-mir-3201	hsa-mir-3611	hsa-mir-4672	hsa-mir-3611	hsa-mir-578	hsa-mir-3185	hsa-mir-3176	hsa-mir-518d	hsa-mir-518f	hsa-mir-943	hsa-mir-661	hsa-mir-634	hsa-mir-548l	hsa-mir-3175	hsa-mir-9500	hsa-mir-3171	hsa-mir-1276	hsa-mir-4521	hsa-mir-944	hsa-mir-564	hsa-mir-6133	hsa-mir-556	hsa-mir-378e	hsa-mir-581	hsa-mir-4295	hsa-mir-1972
hsa-mir-3178	hsa-mir-496	hsa-mir-518d	hsa-mir-619	hsa-mir-1323	hsa-mir-4505	hsa-mir-642	hsa-mir-1270	hsa-mir-558	hsa-mir-3666	hsa-mir-1286	hsa-mir-423-5p	hsa-mir-626	hsa-mir-3611	hsa-mir-548l	hsa-mir-3176	hsa-mir-602	hsa-mir-3662	hsa-mir-2909	hsa-mir-1260a	hsa-mir-548l	hsa-mir-3185	hsa-mir-548l	hsa-mir-1324	hsa-mir-518f	hsa-mir-518d	hsa-mir-1270	hsa-mir-4271	hsa-mir-2909	hsa-mir-4294	hsa-mir-4282	hsa-mir-4262	hsa-mir-517b	hsa-mir-761	hsa-mir-3175	hsa-mir-619	hsa-mir-3176	hsa-mir-23c	hsa-mir-569	hsa-mir-4454	hsa-mir-466	hsa-mir-1231	hsa-mir-378f	hsa-mir-1269a	hsa-mir-3185	hsa-mir-938	hsa-mir-557	hsa-mir-548c	hsa-mir-4454	hsa-mir-9500
hsa-mir-548p	hsa-mir-1827	hsa-mir-636	hsa-mir-4429	hsa-mir-1181	hsa-mir-23c	hsa-mir-550	hsa-mir-2909	hsa-mir-3185	hsa-mir-558	hsa-mir-614	hsa-mir-1258	hsa-mir-4293	hsa-mir-4429	hsa-mir-1276	hsa-mir-1269a	hsa-mir-548an	hsa-mir-4521	hsa-mir-593	hsa-mir-4270	hsa-mir-1269a	hsa-mir-517b	hsa-mir-1976	hsa-mir-4290	hsa-mir-758	hsa-mir-581	hsa-mir-551a	hsa-mir-3915	hsa-mir-4505	hsa-mir-1268a	hsa-mir-548l	hsa-mir-1269a	hsa-mir-657	hsa-mir-507	hsa-mir-1183	hsa-mir-2278	hsa-mir-548ac	hsa-mir-632	hsa-mir-1179	hsa-mir-587	hsa-mir-620	hsa-mir-3611	hsa-mir-562	hsa-mir-3185	hsa-mir-3196	hsa-mir-892a	hsa-mir-4257	hsa-mir-4282	hsa-mir-558	hsa-mir-606
hsa-mir-3138	hsa-mir-631	hsa-mir-4295	hsa-mir-3648	hsa-mir-663b	hsa-mir-4487	hsa-mir-619	hsa-mir-635	hsa-mir-4775	hsa-mir-761	hsa-mir-6133	hsa-mir-1295a	hsa-mir-3176	hsa-mir-1281	hsa-mir-4270	hsa-mir-548an	hsa-mir-1976	hsa-mir-518d	hsa-mir-518f	hsa-mir-1976	hsa-mir-1286	hsa-mir-3611	hsa-mir-507	hsa-mir-1267	hsa-mir-941	hsa-mir-487a	hsa-mir-3171	hsa-mir-604	hsa-mir-1183	hsa-mir-1973	hsa-mir-507	hsa-mir-626	hsa-mir-2909	hsa-mir-3178	hsa-mir-1283	hsa-mir-548p	hsa-mir-626	hsa-mir-4530	hsa-mir-3611	hsa-mir-4505	hsa-mir-1260b	hsa-mir-802	hsa-mir-1283	hsa-mir-378h	hsa-mir-610	hsa-mir-1323	hsa-mir-569	hsa-mir-596	hsa-mir-1267	hsa-mir-943
hsa-mir-4487	hsa-mir-642	hsa-mir-1976	hsa-mir-586	hsa-mir-583	hsa-mir-3175	hsa-mir-3915	hsa-mir-1245a	hsa-mir-1293	hsa-mir-4521	hsa-mir-636	hsa-mir-378e	hsa-mir-569	hsa-mir-548ac	hsa-mir-378e	hsa-mir-1295a	hsa-mir-619	hsa-mir-4271	hsa-mir-641	hsa-mir-1323	hsa-mir-581	hsa-mir-6068	hsa-mir-4505	hsa-mir-591	hsa-mir-596	hsa-mir-4521	hsa-mir-1269a	hsa-mir-23c	hsa-mir-654	hsa-mir-1322	hsa-mir-4736	hsa-mir-938	hsa-mir-3185	hsa-mir-423-5p	hsa-mir-4454	hsa-mir-4736	hsa-mir-4257	hsa-mir-1258	hsa-mir-4521	hsa-mir-1305	hsa-mir-657	hsa-mir-1305	hsa-mir-4534	hsa-mir-1324	hsa-mir-581	hsa-mir-578	hsa-mir-892a	hsa-mir-4521	hsa-mir-1264	hsa-mir-4257
hsa-mir-635	hsa-mir-711	hsa-mir-718	hsa-mir-3646	hsa-mir-3163	hsa-mir-643	hsa-mir-1294	hsa-mir-641	hsa-mir-3926	hsa-mir-496	hsa-mir-1270	hsa-mir-663b	hsa-mir-6133	hsa-mir-3666	hsa-mir-626	hsa-mir-5100	hsa-mir-1323	hsa-mir-938	hsa-mir-4448	hsa-mir-544b	hsa-mir-636	hsa-mir-9500	hsa-mir-517b	hsa-mir-632	hsa-mir-3196	hsa-mir-4324	hsa-mir-1248	hsa-mir-562	hsa-mir-550	hsa-mir-938	hsa-mir-1972	hsa-mir-527	hsa-mir-1297	hsa-mir-3176	hsa-mir-761	hsa-mir-4534	hsa-mir-4262	hsa-mir-591	hsa-mir-1281	hsa-mir-3148	hsa-mir-578	hsa-mir-602	hsa-mir-922	hsa-mir-548l	hsa-mir-548ac	hsa-mir-651	hsa-mir-1323	hsa-mir-3915	hsa-mir-762	hsa-mir-3658
hsa-mir-1181	hsa-mir-635	hsa-mir-423-5p	hsa-mir-1976	hsa-mir-4521	hsa-mir-1323	hsa-mir-596	hsa-mir-3178	hsa-mir-4257	hsa-mir-606	hsa-mir-4282	hsa-mir-636	hsa-mir-572	hsa-mir-1265	hsa-mir-610	hsa-mir-941	hsa-mir-581	hsa-mir-581	hsa-mir-585	hsa-mir-581	hsa-mir-1267	hsa-mir-1976	hsa-mir-4282	hsa-mir-4295	hsa-mir-1269a	hsa-mir-4447	hsa-mir-1181	hsa-mir-1295a	hsa-mir-934	hsa-mir-526a	hsa-mir-4534	hsa-mir-3178	hsa-mir-4268	hsa-mir-1305	hsa-mir-1231	hsa-mir-1270	hsa-mir-657	hsa-mir-378h	hsa-mir-1181	hsa-mir-641	hsa-mir-581	hsa-mir-941	hsa-mir-657	hsa-mir-641	hsa-mir-943	hsa-mir-4487	hsa-mir-651	hsa-mir-619	hsa-mir-4324	hsa-mir-3185
hsa-mir-651	hsa-mir-548an	hsa-mir-556	hsa-mir-507	hsa-mir-4736	hsa-mir-3960	hsa-mir-492	hsa-mir-548c	hsa-mir-1324	hsa-mir-4271	hsa-mir-1324	hsa-mir-635	hsa-mir-641	hsa-mir-3960	hsa-mir-3178	hsa-mir-1270	hsa-mir-23c	hsa-mir-2909	hsa-mir-1181	hsa-mir-4505	hsa-mir-466	hsa-mir-1281	hsa-mir-3148	hsa-mir-4505	hsa-mir-4262	hsa-mir-1323	hsa-mir-583	hsa-mir-1260a	hsa-mir-4672	hsa-mir-1244	hsa-mir-631	hsa-mir-548c	hsa-mir-1827	hsa-mir-496	hsa-mir-1286	hsa-mir-4487	hsa-mir-3662	hsa-mir-4447	hsa-mir-548l	hsa-mir-657	hsa-mir-1324	hsa-mir-558	hsa-mir-450	hsa-mir-4279	hsa-mir-3176	hsa-mir-1260a	hsa-mir-4487	hsa-mir-4257	hsa-mir-3689d	hsa-mir-663b
hsa-mir-4521	hsa-mir-556	hsa-mir-517b	hsa-mir-602	hsa-mir-1231	hsa-mir-548c	hsa-mir-632	hsa-mir-941	hsa-mir-938	hsa-mir-1264	hsa-mir-4293	hsa-mir-6133	hsa-mir-4454	hsa-mir-4672	hsa-mir-4306	hsa-mir-496	hsa-mir-1258	hsa-mir-325	hsa-mir-610	hsa-mir-661	hsa-mir-626	hsa-mir-423-5p	hsa-mir-3163	hsa-mir-4317	hsa-mir-4672	hsa-mir-3662	hsa-mir-761	hsa-mir-1276	hsa-mir-1283	hsa-mir-604	hsa-mir-1264	hsa-mir-556	hsa-mir-423-5p	hsa-mir-548l	hsa-mir-1269a	hsa-mir-4500	hsa-mir-581	hsa-mir-578	hsa-mir-1267	hsa-mir-1276	hsa-mir-3176	hsa-mir-4505	hsa-mir-587	hsa-mir-3960	hsa-mir-1305	hsa-mir-564	hsa-mir-1305	hsa-mir-657	hsa-mir-1183	hsa-mir-1206
hsa-mir-518d	hsa-mir-1471	hsa-mir-3178	hsa-mir-1183	hsa-mir-635	hsa-mir-591	hsa-mir-1305	hsa-mir-581	hsa-mir-1827	hsa-mir-1184	hsa-mir-518d	hsa-mir-3185	hsa-mir-518f	hsa-mir-3662	hsa-mir-938	hsa-mir-548l	hsa-mir-938	hsa-mir-610	hsa-mir-758	hsa-mir-4429	hsa-mir-1324	hsa-mir-550	hsa-mir-602	hsa-mir-3689d	hsa-mir-593	hsa-mir-3163	hsa-mir-635	hsa-mir-3926	hsa-mir-526a	hsa-mir-4530	hsa-mir-551a	hsa-mir-3163	hsa-mir-587	hsa-mir-4429	hsa-mir-644a	hsa-mir-1324	hsa-mir-3163	hsa-mir-4487	hsa-mir-6133	hsa-mir-651	hsa-mir-4672	hsa-mir-764	hsa-mir-935	hsa-mir-1323	hsa-mir-544b	hsa-mir-648	hsa-mir-4505	hsa-mir-567	hsa-mir-4290	hsa-mir-1471
hsa-mir-648	hsa-mir-619	hsa-mir-583	hsa-mir-943	hsa-mir-3178	hsa-mir-423-5p	hsa-mir-578	hsa-mir-3689d	hsa-mir-4534	hsa-mir-643	hsa-mir-3148	hsa-mir-1231	hsa-mir-4736	hsa-mir-3149	hsa-mir-659	hsa-mir-1324	hsa-mir-657	hsa-mir-4290	hsa-mir-614	hsa-mir-4534	hsa-mir-761	hsa-mir-557	hsa-mir-1972	hsa-mir-643	hsa-mir-3909	hsa-mir-569	hsa-mir-4487	hsa-mir-4257	hsa-mir-1248	hsa-mir-3171	hsa-mir-4521	hsa-mir-3176	hsa-mir-626	hsa-mir-3163	hsa-mir-663b	hsa-mir-548c	hsa-mir-3666	hsa-mir-631	hsa-mir-1248	hsa-mir-626	hsa-mir-3915	hsa-mir-1269a	hsa-mir-1273c	hsa-mir-1248	hsa-mir-1286	hsa-mir-544b	hsa-mir-587	hsa-mir-1323	hsa-mir-3908	hsa-mir-4270
hsa-mir-1260a	hsa-mir-606	hsa-mir-4736	hsa-mir-657	hsa-mir-517b	hsa-mir-631	hsa-mir-548l	hsa-mir-548ac	hsa-mir-4447	hsa-mir-4505	hsa-mir-487a	hsa-mir-1323	hsa-mir-1270	hsa-mir-1305	hsa-mir-1294	hsa-mir-587	hsa-mir-631	hsa-mir-606	hsa-mir-1293	hsa-mir-1973	hsa-mir-892a	hsa-mir-4295	hsa-mir-761	hsa-mir-644a	hsa-mir-548c	hsa-mir-4736	hsa-mir-3178	hsa-mir-941	hsa-mir-518c	hsa-mir-762	hsa-mir-3926	hsa-mir-4306	hsa-mir-610	hsa-mir-626	hsa-mir-4469	hsa-mir-641	hsa-mir-4500	hsa-mir-1976	hsa-mir-3138	hsa-mir-3163	hsa-mir-562	hsa-mir-583	hsa-mir-1827	hsa-mir-596	hsa-mir-635	hsa-mir-1324	hsa-mir-6133	hsa-mir-1293	hsa-mir-1286	hsa-mir-548p
hsa-mir-4513	hsa-mir-938	hsa-mir-3148	hsa-mir-378h	hsa-mir-3666	hsa-mir-4500	hsa-mir-6133	hsa-mir-450	hsa-mir-4505	hsa-mir-1976	hsa-mir-4257	hsa-mir-487a	hsa-mir-4290	hsa-mir-3178	hsa-mir-1972	hsa-mir-626	hsa-mir-548l	hsa-mir-3666	hsa-mir-1231	hsa-mir-635	hsa-mir-3176	hsa-mir-577	hsa-mir-4736	hsa-mir-4454	hsa-mir-3178	hsa-mir-450	hsa-mir-4447	hsa-mir-297	hsa-mir-1269a	hsa-mir-569	hsa-mir-641	hsa-mir-4644	hsa-mir-548an	hsa-mir-1182	hsa-mir-558	hsa-mir-941	hsa-mir-620	hsa-mir-586	hsa-mir-3689d	hsa-mir-4448	hsa-mir-3662	hsa-mir-1976	hsa-mir-4286	hsa-mir-581	hsa-mir-1182	hsa-mir-548ac	hsa-mir-518d	hsa-mir-423-5p	hsa-mir-466	hsa-mir-4447
hsa-mir-761	hsa-mir-423-5p	hsa-mir-4480	hsa-mir-548an	hsa-mir-325	hsa-mir-604	hsa-mir-527	hsa-mir-4270	hsa-mir-466	hsa-mir-1972	hsa-mir-3196	hsa-mir-3611	hsa-mir-4429	hsa-mir-4721	hsa-mir-1231	hsa-mir-3163	hsa-mir-1183	hsa-mir-4257	hsa-mir-4500	hsa-mir-548an	hsa-mir-4467	hsa-mir-378e	hsa-mir-4721	hsa-mir-3185	hsa-mir-4644	hsa-mir-4429	hsa-mir-556	hsa-mir-648	hsa-mir-3178	hsa-mir-4281	hsa-mir-496	hsa-mir-648	hsa-mir-6133	hsa-mir-548ac	hsa-mir-4293	hsa-mir-6133	hsa-mir-518f	hsa-mir-1260a	hsa-mir-657	hsa-mir-4736	hsa-mir-548l	hsa-mir-496	hsa-mir-569	hsa-mir-4505	hsa-mir-4295	hsa-mir-558	hsa-mir-4429	hsa-mir-23c	hsa-mir-1972	hsa-mir-1244
hsa-mir-3915	hsa-mir-643	hsa-mir-1231	hsa-mir-642	hsa-mir-581	hsa-mir-641	hsa-mir-3176	hsa-mir-569	hsa-mir-4294	hsa-mir-1183	hsa-mir-378h	hsa-mir-4775	hsa-mir-943	hsa-mir-1270	hsa-mir-3176	hsa-mir-4295	hsa-mir-526a	hsa-mir-562	hsa-mir-579	hsa-mir-507	hsa-mir-569	hsa-mir-4306	hsa-mir-651	hsa-mir-938	hsa-mir-2278	hsa-mir-3666	hsa-mir-581	hsa-mir-544b	hsa-mir-1179	hsa-mir-644a	hsa-mir-4295	hsa-mir-1183	hsa-mir-548l	hsa-mir-583	hsa-mir-4268	hsa-mir-562	hsa-mir-4672	hsa-mir-1182	hsa-mir-4513	hsa-mir-4270	hsa-mir-3163	hsa-mir-587	hsa-mir-3915	hsa-mir-4257	hsa-mir-657	hsa-mir-4513	hsa-mir-1297	hsa-mir-1248	hsa-mir-450	hsa-mir-1181
hsa-mir-5100	hsa-mir-548c	hsa-mir-4324	hsa-mir-517b	hsa-mir-548ac	hsa-mir-1282	hsa-mir-631	hsa-mir-4480	hsa-mir-3171	hsa-mir-3175	hsa-mir-892b	hsa-mir-1293	hsa-mir-587	hsa-mir-4521	hsa-mir-548an	hsa-mir-3148	hsa-mir-4467	hsa-mir-1183	hsa-mir-645	hsa-mir-564	hsa-mir-3915	hsa-mir-3909	hsa-mir-3611	hsa-mir-610	hsa-mir-1267	hsa-mir-1231	hsa-mir-423-5p	hsa-mir-4429	hsa-mir-23c	hsa-mir-617	hsa-mir-3662	hsa-mir-610	hsa-mir-518d	hsa-mir-548an	hsa-mir-4530	hsa-mir-1323	hsa-mir-643	hsa-mir-1264	hsa-mir-5100	hsa-mir-576	hsa-mir-4487	hsa-mir-3662	hsa-mir-1267	hsa-mir-941	hsa-mir-548l	hsa-mir-632	hsa-mir-583	hsa-mir-4454	hsa-mir-1181	hsa-mir-496
hsa-mir-3689d	hsa-mir-1269a	hsa-mir-4521	hsa-mir-631	hsa-mir-3662	hsa-mir-1182	hsa-mir-1976	hsa-mir-4447	hsa-mir-4293	hsa-mir-1182	hsa-mir-1182	hsa-mir-1181	hsa-mir-4282	hsa-mir-297	hsa-mir-5100	hsa-mir-1276	hsa-mir-548ac	hsa-mir-4429	hsa-mir-1283	hsa-mir-941	hsa-mir-3662	hsa-mir-378h	hsa-mir-3662	hsa-mir-4530	hsa-mir-1469	hsa-mir-1264	hsa-mir-1182	hsa-mir-626	hsa-mir-1181	hsa-mir-4317	hsa-mir-4262	hsa-mir-3686	hsa-mir-4262	hsa-mir-1972	hsa-mir-9500	hsa-mir-3915	hsa-mir-4295	hsa-mir-556	hsa-mir-3662	hsa-mir-548an	hsa-mir-3611	hsa-mir-3196	hsa-mir-3611	hsa-mir-556	hsa-mir-548an	hsa-mir-3909	hsa-mir-517b	hsa-mir-4736	hsa-mir-4467	hsa-mir-4672
hsa-mir-620	hsa-mir-1305	hsa-mir-2909	hsa-mir-1182	hsa-mir-1258	hsa-mir-548l	hsa-mir-620	hsa-mir-4736	hsa-mir-4455	hsa-mir-938	hsa-mir-1295a	hsa-mir-648	hsa-mir-4447	hsa-mir-651	hsa-mir-3196	hsa-mir-1268a	hsa-mir-5100	hsa-mir-1231	hsa-mir-596	hsa-mir-651	hsa-mir-635	hsa-mir-578	hsa-mir-1323	hsa-mir-3171	hsa-mir-3960	hsa-mir-4257	hsa-mir-4488	hsa-mir-1179	hsa-mir-1231	hsa-mir-4291	hsa-mir-591	hsa-mir-892b	hsa-mir-3178	hsa-mir-587	hsa-mir-4480	hsa-mir-1183	hsa-mir-587	hsa-mir-4775	hsa-mir-4317	hsa-mir-1976	hsa-mir-651	hsa-mir-4270	hsa-mir-544b	hsa-mir-632	hsa-mir-558	hsa-mir-1181	hsa-mir-761	hsa-mir-548ac	hsa-mir-4270	hsa-mir-1286
hsa-mir-657	hsa-mir-518d	hsa-mir-4270	hsa-mir-1231	hsa-mir-610	hsa-mir-581	hsa-mir-1827	hsa-mir-3662	hsa-mir-892b	hsa-mir-641	hsa-mir-4429	hsa-mir-3163	hsa-mir-3163	hsa-mir-583	hsa-mir-4672	hsa-mir-635	hsa-mir-450	hsa-mir-1293	hsa-mir-802	hsa-mir-3171	hsa-mir-587	hsa-mir-1270	hsa-mir-1258	hsa-mir-378h	hsa-mir-3686	hsa-mir-606	hsa-mir-1972	hsa-mir-631	hsa-mir-551a	hsa-mir-1258	hsa-mir-1183	hsa-mir-548an	hsa-mir-4282	hsa-mir-1260a	hsa-mir-3185	hsa-mir-548l	hsa-mir-4736	hsa-mir-567	hsa-mir-518f	hsa-mir-4672	hsa-mir-761	hsa-mir-762	hsa-mir-517b	hsa-mir-1258	hsa-mir-4505	hsa-mir-934	hsa-mir-3611	hsa-mir-4306	hsa-mir-9500	hsa-mir-1324
hsa-mir-6133	hsa-mir-587	hsa-mir-1295a	hsa-mir-635	hsa-mir-4271	hsa-mir-578	hsa-mir-4429	hsa-mir-621	hsa-mir-4301	hsa-mir-892b	hsa-mir-641	hsa-mir-556	hsa-mir-1183	hsa-mir-4500	hsa-mir-941	hsa-mir-4429	hsa-mir-3666	hsa-mir-4270	hsa-mir-4487	hsa-mir-3662	hsa-mir-1182	hsa-mir-3666	hsa-mir-4500	hsa-mir-1323	hsa-mir-581	hsa-mir-610	hsa-mir-4282	hsa-mir-518f	hsa-mir-2861	hsa-mir-1294	hsa-mir-567	hsa-mir-718	hsa-mir-1276	hsa-mir-581	hsa-mir-4775	hsa-mir-4488	hsa-mir-892a	hsa-mir-550	hsa-mir-648	hsa-mir-3185	hsa-mir-1270	hsa-mir-4293	hsa-mir-3945	hsa-mir-4487	hsa-mir-892a	hsa-mir-1267	hsa-mir-581	hsa-mir-562	hsa-mir-1245a	hsa-mir-4294
hsa-mir-1323	hsa-mir-1270	hsa-mir-1323	hsa-mir-578	hsa-mir-487a	hsa-mir-892a	hsa-mir-518d	hsa-mir-1972	hsa-mir-4496	hsa-mir-3689d	hsa-mir-764	hsa-mir-4262	hsa-mir-1269a	hsa-mir-3689d	hsa-mir-496	hsa-mir-548ac	hsa-mir-4487	hsa-mir-6133	hsa-mir-4290	hsa-mir-1276	hsa-mir-4271	hsa-mir-4324	hsa-mir-620	hsa-mir-1184	hsa-mir-662	hsa-mir-4500	hsa-mir-587	hsa-mir-641	hsa-mir-2278	hsa-mir-4480	hsa-mir-1267	hsa-mir-587	hsa-mir-4324	hsa-mir-4290	hsa-mir-1973	hsa-mir-1260a	hsa-mir-548an	hsa-mir-1286	hsa-mir-1305	hsa-mir-4324	hsa-mir-1179	hsa-mir-1324	hsa-mir-4271	hsa-mir-1231	hsa-mir-591	hsa-mir-5100	hsa-mir-4534	hsa-mir-635	hsa-mir-3658	hsa-mir-1182
hsa-mir-641	hsa-mir-892a	hsa-mir-606	hsa-mir-938	hsa-mir-1264	hsa-mir-1244	hsa-mir-651	hsa-mir-3185	hsa-mir-764	hsa-mir-1270	hsa-mir-4324	hsa-mir-3196	hsa-mir-4324	hsa-mir-938	hsa-mir-423-5p	hsa-mir-4271	hsa-mir-4282	hsa-mir-643	hsa-mir-492	hsa-mir-1270	hsa-mir-3666	hsa-mir-4455	hsa-mir-1182	hsa-mir-4294	hsa-mir-4521	hsa-mir-1183	hsa-mir-548l	hsa-mir-1268a	hsa-mir-642	hsa-mir-1206	hsa-mir-1976	hsa-mir-4324	hsa-mir-3662	hsa-mir-1276	hsa-mir-1323	hsa-mir-496	hsa-mir-651	hsa-mir-892b	hsa-mir-4721	hsa-mir-548l	hsa-mir-548an	hsa-mir-3171	hsa-mir-4306	hsa-mir-3915	hsa-mir-496	hsa-mir-4295	hsa-mir-1270	hsa-mir-1269a	hsa-mir-643	hsa-mir-4268
hsa-mir-496	hsa-mir-1976	hsa-mir-3666	hsa-mir-4454	hsa-mir-4429	hsa-mir-3666	hsa-mir-423-5p	hsa-mir-1258	hsa-mir-644a	hsa-mir-4294	hsa-mir-1181	hsa-mir-1976	hsa-mir-1976	hsa-mir-1294	hsa-mir-4294	hsa-mir-1976	hsa-mir-3915	hsa-mir-1258	hsa-mir-103b	hsa-mir-649	hsa-mir-4295	hsa-mir-527	hsa-mir-6133	hsa-mir-658	hsa-mir-1827	hsa-mir-4295	hsa-mir-4262	hsa-mir-302e	hsa-mir-631	hsa-mir-933	hsa-mir-4324	hsa-mir-4775	hsa-mir-943	hsa-mir-4672	hsa-mir-4294	hsa-mir-657	hsa-mir-1267	hsa-mir-1972	hsa-mir-548an	hsa-mir-4262	hsa-mir-4295	hsa-mir-1827	hsa-mir-1323	hsa-mir-761	hsa-mir-4488	hsa-mir-378h	hsa-mir-526a	hsa-mir-1471	hsa-mir-378h	hsa-mir-4301
hsa-mir-548l	hsa-mir-3171	hsa-mir-1182	hsa-mir-6133	hsa-mir-518d	hsa-mir-619	hsa-mir-544b	hsa-mir-9500	hsa-mir-548c	hsa-mir-4290	hsa-mir-569	hsa-mir-526a	hsa-mir-718	hsa-mir-4306	hsa-mir-1270	hsa-mir-1258	hsa-mir-4449	hsa-mir-1184	hsa-mir-643	hsa-mir-3611	hsa-mir-632	hsa-mir-935	hsa-mir-4429	hsa-mir-1295a	hsa-mir-619	hsa-mir-3148	hsa-mir-4530	hsa-mir-1245a	hsa-mir-302e	hsa-mir-4672	hsa-mir-620	hsa-mir-496	hsa-mir-1295a	hsa-mir-606	hsa-mir-764	hsa-mir-3178	hsa-mir-4521	hsa-mir-620	hsa-mir-1276	hsa-mir-492	hsa-mir-4500	hsa-mir-1471	hsa-mir-1976	hsa-mir-587	hsa-mir-487a	hsa-mir-3646	hsa-mir-4634	hsa-mir-764	hsa-mir-4505	hsa-mir-4469
hsa-mir-548an	hsa-mir-3196	hsa-mir-1269a	hsa-mir-5100	hsa-mir-1972	hsa-mir-941	hsa-mir-606	hsa-mir-3908	hsa-mir-1258	hsa-mir-4257	hsa-mir-3175	hsa-mir-3662	hsa-mir-4521	hsa-mir-4282	hsa-mir-648	hsa-mir-1264	hsa-mir-551a	hsa-mir-4500	hsa-mir-606	hsa-mir-548c	hsa-mir-3611	hsa-mir-4478	hsa-mir-4521	hsa-mir-3926	hsa-mir-567	hsa-mir-4262	hsa-mir-4294	hsa-mir-3171	hsa-mir-1182	hsa-mir-1182	hsa-mir-4500	hsa-mir-4672	hsa-mir-761	hsa-mir-1269a	hsa-mir-943	hsa-mir-548an	hsa-mir-1293	hsa-mir-548an	hsa-mir-581	hsa-mir-4284	hsa-mir-892a	hsa-mir-4257	hsa-mir-423-5p	hsa-mir-1294	hsa-mir-4282	hsa-mir-1305	hsa-mir-1258	hsa-mir-518f	hsa-mir-943	hsa-mir-764
hsa-mir-1305	hsa-mir-466	hsa-mir-591	hsa-mir-632	hsa-mir-1293	hsa-mir-1270	hsa-mir-4480	hsa-mir-4294	hsa-mir-103b	hsa-mir-1286	hsa-mir-4505	hsa-mir-1267	hsa-mir-3689d	hsa-mir-587	hsa-mir-3926	hsa-mir-648	hsa-mir-517b	hsa-mir-378e	hsa-mir-4736	hsa-mir-1295a	hsa-mir-518d	hsa-mir-1282	hsa-mir-3149	hsa-mir-4262	hsa-mir-1282	hsa-mir-3175	hsa-mir-4454	hsa-mir-423-5p	hsa-mir-4306	hsa-mir-1256	hsa-mir-636	hsa-mir-3960	hsa-mir-4295	hsa-mir-3926	hsa-mir-610	hsa-mir-1294	hsa-mir-1294	hsa-mir-3915	hsa-mir-548ac	hsa-mir-4449	hsa-mir-4282	hsa-mir-4513	hsa-mir-4644	hsa-mir-548ac	hsa-mir-4480	hsa-mir-548l	hsa-mir-4521	hsa-mir-631	hsa-mir-4447	hsa-mir-1827
hsa-mir-3909	hsa-mir-4262	hsa-mir-1270	hsa-mir-450	hsa-mir-2909	hsa-mir-3176	hsa-mir-1324	hsa-mir-583	hsa-mir-3196	hsa-mir-1293	hsa-mir-943	hsa-mir-4505	hsa-mir-802	hsa-mir-581	hsa-mir-599	hsa-mir-632	hsa-mir-3662	hsa-mir-1248	hsa-mir-550	hsa-mir-1256	hsa-mir-6133	hsa-mir-4294	hsa-mir-606	hsa-mir-4775	hsa-mir-1181	hsa-mir-648	hsa-mir-1294	hsa-mir-1264	hsa-mir-596	hsa-mir-4496	hsa-mir-4505	hsa-mir-581	hsa-mir-941	hsa-mir-4295	hsa-mir-4262	hsa-mir-1269a	hsa-mir-4282	hsa-mir-487a	hsa-mir-507	hsa-mir-3909	hsa-mir-1269a	hsa-mir-641	hsa-mir-3196	hsa-mir-6133	hsa-mir-4271	hsa-mir-587	hsa-mir-3171	hsa-mir-1976	hsa-mir-3185	hsa-mir-569
hsa-mir-643	hsa-mir-3148	hsa-mir-1293	hsa-mir-526a	hsa-mir-548c	hsa-mir-4467	hsa-mir-3646	hsa-mir-1295a	hsa-mir-4530	hsa-mir-1258	hsa-mir-606	hsa-mir-4736	hsa-mir-764	hsa-mir-4480	hsa-mir-3909	hsa-mir-643	hsa-mir-587	hsa-mir-3175	hsa-mir-599	hsa-mir-626	hsa-mir-4672	hsa-mir-3686	hsa-mir-378h	hsa-mir-555	hsa-mir-3610	hsa-mir-567	hsa-mir-507	hsa-mir-569	hsa-mir-3960	hsa-mir-1245a	hsa-mir-606	hsa-mir-761	hsa-mir-1293	hsa-mir-378e	hsa-mir-562	hsa-mir-4306	hsa-mir-631	hsa-mir-4282	hsa-mir-4487	hsa-mir-564	hsa-mir-1305	hsa-mir-3915	hsa-mir-6133	hsa-mir-1976	hsa-mir-3666	hsa-mir-3960	hsa-mir-5100	hsa-mir-938	hsa-mir-1268a	hsa-mir-492
hsa-mir-4672	hsa-mir-1184	hsa-mir-3662	hsa-mir-4487	hsa-mir-3926	hsa-mir-562	hsa-mir-4324	hsa-mir-4775	hsa-mir-1244	hsa-mir-4775	hsa-mir-3960	hsa-mir-9500	hsa-mir-4268	hsa-mir-3176	hsa-mir-4429	hsa-mir-4447	hsa-mir-4429	hsa-mir-764	hsa-mir-3662	hsa-mir-1972	hsa-mir-4447	hsa-mir-1294	hsa-mir-641	hsa-mir-4257	hsa-mir-450	hsa-mir-4301	hsa-mir-764	hsa-mir-1976	hsa-mir-1294	hsa-mir-4301	hsa-mir-1294	hsa-mir-423-5p	hsa-mir-4279	hsa-mir-3689d	hsa-mir-4672	hsa-mir-3610	hsa-mir-1323	hsa-mir-9500	hsa-mir-4672	hsa-mir-3662	hsa-mir-548c	hsa-mir-487a	hsa-mir-3185	hsa-mir-548an	hsa-mir-651	hsa-mir-583	hsa-mir-1260a	hsa-mir-1305	hsa-mir-3175	hsa-mir-3178
hsa-mir-1258	hsa-mir-581	hsa-mir-941	hsa-mir-643	hsa-mir-3689d	hsa-mir-4429	hsa-mir-526a	hsa-mir-4500	hsa-mir-4262	hsa-mir-4270	hsa-mir-1972	hsa-mir-1268a	hsa-mir-558	hsa-mir-3148	hsa-mir-643	hsa-mir-4293	hsa-mir-3171	hsa-mir-517b	hsa-mir-642	hsa-mir-548l	hsa-mir-4429	hsa-mir-3915	hsa-mir-1184	hsa-mir-4534	hsa-mir-548l	hsa-mir-1184	hsa-mir-1295a	hsa-mir-3175	hsa-mir-544b	hsa-mir-466	hsa-mir-3666	hsa-mir-3148	hsa-mir-1248	hsa-mir-641	hsa-mir-591	hsa-mir-5100	hsa-mir-4270	hsa-mir-507	hsa-mir-762	hsa-mir-3666	hsa-mir-1294	hsa-mir-610	hsa-mir-3662	hsa-mir-1305	hsa-mir-3163	hsa-mir-548an	hsa-mir-548c	hsa-mir-548l	hsa-mir-487a	hsa-mir-4775
hsa-mir-1270	hsa-mir-4429	hsa-mir-378e	hsa-mir-567	hsa-mir-1269a	hsa-mir-1276	hsa-mir-591	hsa-mir-3171	hsa-mir-569	hsa-mir-3196	hsa-mir-1268a	hsa-mir-1248	hsa-mir-1184	hsa-mir-626	hsa-mir-1258	hsa-mir-378h	hsa-mir-567	hsa-mir-4736	hsa-mir-635	hsa-mir-4290	hsa-mir-378e	hsa-mir-4487	hsa-mir-1270	hsa-mir-1182	hsa-mir-6133	hsa-mir-2909	hsa-mir-3915	hsa-mir-4443	hsa-mir-3138	hsa-mir-4306	hsa-mir-517b	hsa-mir-657	hsa-mir-1231	hsa-mir-551a	hsa-mir-4301	hsa-mir-587	hsa-mir-602	hsa-mir-648	hsa-mir-3163	hsa-mir-661	hsa-mir-587	hsa-mir-943	hsa-mir-4478	hsa-mir-518d	hsa-mir-3138	hsa-mir-4721	hsa-mir-1182	hsa-mir-3176	hsa-mir-636	hsa-mir-378h
hsa-mir-1182	hsa-mir-562	hsa-mir-641	hsa-mir-496	hsa-mir-4324	hsa-mir-378h	hsa-mir-4487	hsa-mir-4469	hsa-mir-4466	hsa-mir-1181	hsa-mir-4736	hsa-mir-4454	hsa-mir-610	hsa-mir-4295	hsa-mir-4530	hsa-mir-466	hsa-mir-4530	hsa-mir-3689d	hsa-mir-3171	hsa-mir-4476	hsa-mir-1231	hsa-mir-4739	hsa-mir-643	hsa-mir-1283	hsa-mir-3148	hsa-mir-3689d	hsa-mir-1286	hsa-mir-1294	hsa-mir-556	hsa-mir-4268	hsa-mir-548c	hsa-mir-378h	hsa-mir-1270	hsa-mir-941	hsa-mir-3196	hsa-mir-635	hsa-mir-1231	hsa-mir-496	hsa-mir-1231	hsa-mir-4282	hsa-mir-4513	hsa-mir-1323	hsa-mir-3175	hsa-mir-4282	hsa-mir-1183	hsa-mir-657	hsa-mir-548ac	hsa-mir-569	hsa-mir-764	hsa-mir-4480
hsa-mir-587	hsa-mir-943	hsa-mir-4429	hsa-mir-568	hsa-mir-450	hsa-mir-3646	hsa-mir-602	hsa-mir-378h	hsa-mir-567	hsa-mir-9500	hsa-mir-3926	hsa-mir-4521	hsa-mir-1267	hsa-mir-610	hsa-mir-1269a	hsa-mir-4775	hsa-mir-4295	hsa-mir-641	hsa-mir-3926	hsa-mir-921	hsa-mir-4521	hsa-mir-4290	hsa-mir-4324	hsa-mir-4301	hsa-mir-577	hsa-mir-3196	hsa-mir-1305	hsa-mir-558	hsa-mir-507	hsa-mir-4455	hsa-mir-378h	hsa-mir-548l	hsa-mir-496	hsa-mir-4282	hsa-mir-3171	hsa-mir-1182	hsa-mir-583	hsa-mir-548c	hsa-mir-1294	hsa-mir-583	hsa-mir-3909	hsa-mir-4317	hsa-mir-492	hsa-mir-4454	hsa-mir-1267	hsa-mir-1231	hsa-mir-591	hsa-mir-507	hsa-mir-4534	hsa-mir-617
hsa-mir-3646	hsa-mir-558	hsa-mir-643	hsa-mir-617	hsa-mir-378e	hsa-mir-1827	hsa-mir-1972	hsa-mir-1184	hsa-mir-4480	hsa-mir-1244	hsa-mir-4530	hsa-mir-938	hsa-mir-3960	hsa-mir-3163	hsa-mir-631	hsa-mir-1267	hsa-mir-632	hsa-mir-9500	hsa-mir-1276	hsa-mir-5100	hsa-mir-4306	hsa-mir-3148	hsa-mir-518d	hsa-mir-764	hsa-mir-606	hsa-mir-1181	hsa-mir-5100	hsa-mir-762	hsa-mir-4443	hsa-mir-4721	hsa-mir-4290	hsa-mir-378e	hsa-mir-4500	hsa-mir-1181	hsa-mir-492	hsa-mir-626	hsa-mir-4324	hsa-mir-1305	hsa-mir-1206	hsa-mir-4521	hsa-mir-1267	hsa-mir-604	hsa-mir-4480	hsa-mir-1276	hsa-mir-1268a	hsa-mir-581	hsa-mir-1286	hsa-mir-587	hsa-mir-3171	hsa-mir-4530
hsa-mir-626	hsa-mir-641	hsa-mir-1267	hsa-mir-4262	hsa-mir-606	hsa-mir-1305	hsa-mir-892a	hsa-mir-487a	hsa-mir-1265	hsa-mir-1324	hsa-mir-1293	hsa-mir-548ac	hsa-mir-1265	hsa-mir-1267	hsa-mir-1323	hsa-mir-1231	hsa-mir-518d	hsa-mir-632	hsa-mir-4458	hsa-mir-103b	hsa-mir-4324	hsa-mir-4467	hsa-mir-3666	hsa-mir-602	hsa-mir-3149	hsa-mir-4775	hsa-mir-300	hsa-mir-5100	hsa-mir-4487	hsa-mir-1265	hsa-mir-1181	hsa-mir-2909	hsa-mir-548c	hsa-mir-1183	hsa-mir-892a	hsa-mir-4301	hsa-mir-1286	hsa-mir-1323	hsa-mir-643	hsa-mir-378h	hsa-mir-4721	hsa-mir-4324	hsa-mir-1206	hsa-mir-3176	hsa-mir-3662	hsa-mir-3176	hsa-mir-3666	hsa-mir-626	hsa-mir-4268	hsa-mir-3196
hsa-mir-1231	hsa-mir-4521	hsa-mir-4271	hsa-mir-3915	hsa-mir-9500	hsa-mir-4282	hsa-mir-3960	hsa-mir-3926	hsa-mir-1183	hsa-mir-3185	hsa-mir-4290	hsa-mir-641	hsa-mir-1244	hsa-mir-4487	hsa-mir-1264	hsa-mir-3611	hsa-mir-626	hsa-mir-3185	hsa-mir-921	hsa-mir-587	hsa-mir-4500	hsa-mir-1265	hsa-mir-3689d	hsa-mir-4672	hsa-mir-1231	hsa-mir-3185	hsa-mir-378h	hsa-mir-577	hsa-mir-4721	hsa-mir-943	hsa-mir-1293	hsa-mir-3662	hsa-mir-378h	hsa-mir-518d	hsa-mir-762	hsa-mir-4282	hsa-mir-4290	hsa-mir-4301	hsa-mir-1293	hsa-mir-4294	hsa-mir-648	hsa-mir-3185	hsa-mir-4443	hsa-mir-496	hsa-mir-626	hsa-mir-761	hsa-mir-3148	hsa-mir-518d	hsa-mir-4775	hsa-mir-591
hsa-mir-3662	hsa-mir-3658	hsa-mir-4500	hsa-mir-941	hsa-mir-941	hsa-mir-1268a	hsa-mir-1182	hsa-mir-4290	hsa-mir-4291	hsa-mir-4530	hsa-mir-4270	hsa-mir-3148	hsa-mir-1293	hsa-mir-4257	hsa-mir-4282	hsa-mir-4324	hsa-mir-4294	hsa-mir-548ac	hsa-mir-718	hsa-mir-1181	hsa-mir-3163	hsa-mir-4293	hsa-mir-4295	hsa-mir-3960	hsa-mir-378e	hsa-mir-1973	hsa-mir-1276	hsa-mir-1248	hsa-mir-4301	hsa-mir-4706	hsa-mir-1206	hsa-mir-4295	hsa-mir-583	hsa-mir-635	hsa-mir-378h	hsa-mir-3176	hsa-mir-1184	hsa-mir-1295a	hsa-mir-941	hsa-mir-548c	hsa-mir-626	hsa-mir-938	hsa-mir-3148	hsa-mir-4324	hsa-mir-587	hsa-mir-3196	hsa-mir-1322	hsa-mir-1182	hsa-mir-4298	hsa-mir-938
hsa-mir-3666	hsa-mir-3163	hsa-mir-325	hsa-mir-711	hsa-mir-1184	hsa-mir-517b	hsa-mir-3689d	hsa-mir-4530	hsa-mir-649	hsa-mir-3926	hsa-mir-1248	hsa-mir-1256	hsa-mir-606	hsa-mir-3196	hsa-mir-581	hsa-mir-3689d	hsa-mir-1295a	hsa-mir-466	hsa-mir-3689d	hsa-mir-492	hsa-mir-556	hsa-mir-1293	hsa-mir-3185	hsa-mir-1206	hsa-mir-4469	hsa-mir-4530	hsa-mir-620	hsa-mir-548ac	hsa-mir-567	hsa-mir-658	hsa-mir-569	hsa-mir-1293	hsa-mir-3666	hsa-mir-578	hsa-mir-1206	hsa-mir-1305	hsa-mir-3171	hsa-mir-450	hsa-mir-325	hsa-mir-3915	hsa-mir-544b	hsa-mir-4500	hsa-mir-1184	hsa-mir-635	hsa-mir-1184	hsa-mir-4736	hsa-mir-548l	hsa-mir-6133	hsa-mir-644a	hsa-mir-1183
hsa-mir-1294	hsa-mir-1972	hsa-mir-892b	hsa-mir-1268b	hsa-mir-4500	hsa-mir-4262	hsa-mir-466	hsa-mir-606	hsa-mir-943	hsa-mir-378e	hsa-mir-3689d	hsa-mir-551a	hsa-mir-496	hsa-mir-636	hsa-mir-526a	hsa-mir-4454	hsa-mir-1260a	hsa-mir-3148	hsa-mir-4295	hsa-mir-548ac	hsa-mir-1972	hsa-mir-656	hsa-mir-941	hsa-mir-892a	hsa-mir-631	hsa-mir-591	hsa-mir-626	hsa-mir-3662	hsa-mir-1268a	hsa-mir-568	hsa-mir-1231	hsa-mir-4284	hsa-mir-1323	hsa-mir-1258	hsa-mir-569	hsa-mir-4257	hsa-mir-4721	hsa-mir-466	hsa-mir-4271	hsa-mir-4500	hsa-mir-661	hsa-mir-1286	hsa-mir-1183	hsa-mir-3148	hsa-mir-4290	hsa-mir-4488	hsa-mir-1267	hsa-mir-548an	hsa-mir-567	hsa-mir-4317
hsa-mir-1276	hsa-mir-5100	hsa-mir-4257	hsa-mir-4467	hsa-mir-3960	hsa-mir-1972	hsa-mir-3163	hsa-mir-3658	hsa-mir-1973	hsa-mir-1248	hsa-mir-1184	hsa-mir-567	hsa-mir-9500	hsa-mir-548l	hsa-mir-4455	hsa-mir-1293	hsa-mir-4271	hsa-mir-1267	hsa-mir-583	hsa-mir-6075	hsa-mir-4257	hsa-mir-626	hsa-mir-423-5p	hsa-mir-3658	hsa-mir-4306	hsa-mir-4270	hsa-mir-548ac	hsa-mir-507	hsa-mir-378f	hsa-mir-3908	hsa-mir-602	hsa-mir-604	hsa-mir-1184	hsa-mir-764	hsa-mir-4721	hsa-mir-450	hsa-mir-1264	hsa-mir-892a	hsa-mir-4324	hsa-mir-4295	hsa-mir-606	hsa-mir-569	hsa-mir-4487	hsa-mir-1182	hsa-mir-641	hsa-mir-4294	hsa-mir-1293	hsa-mir-466	hsa-mir-1469	hsa-mir-466
hsa-mir-4257	hsa-mir-3689d	hsa-mir-548ac	hsa-mir-1268a	hsa-mir-4454	hsa-mir-1286	hsa-mir-1183	hsa-mir-4317	hsa-mir-4467	hsa-mir-1267	hsa-mir-1267	hsa-mir-632	hsa-mir-4257	hsa-mir-1293	hsa-mir-591	hsa-mir-4500	hsa-mir-1248	hsa-mir-1323	hsa-mir-3149	hsa-mir-4295	hsa-mir-548c	hsa-mir-581	hsa-mir-1267	hsa-mir-617	hsa-mir-3176	hsa-mir-4293	hsa-mir-943	hsa-mir-4634	hsa-mir-3148	hsa-mir-4298	hsa-mir-9500	hsa-mir-3201	hsa-mir-1181	hsa-mir-4480	hsa-mir-1182	hsa-mir-518d	hsa-mir-4454	hsa-mir-562	hsa-mir-4447	hsa-mir-761	hsa-mir-487a	hsa-mir-4454	hsa-mir-4324	hsa-mir-548p	hsa-mir-4736	hsa-mir-941	hsa-mir-1231	hsa-mir-1231	hsa-mir-621	hsa-mir-1265
hsa-mir-4282	hsa-mir-4281	hsa-mir-3185	hsa-mir-606	hsa-mir-4505	hsa-mir-4454	hsa-mir-641	hsa-mir-1324	hsa-mir-1322	hsa-mir-4469	hsa-mir-643	hsa-mir-4270	hsa-mir-4270	hsa-mir-496	hsa-mir-632	hsa-mir-2909	hsa-mir-764	hsa-mir-1181	hsa-mir-1256	hsa-mir-4736	hsa-mir-1184	hsa-mir-1268a	hsa-mir-591	hsa-mir-4455	hsa-mir-487a	hsa-mir-3149	hsa-mir-632	hsa-mir-450	hsa-mir-423-5p	hsa-mir-892b	hsa-mir-4480	hsa-mir-1184	hsa-mir-1267	hsa-mir-4324	hsa-mir-3178	hsa-mir-3148	hsa-mir-4279	hsa-mir-423-5p	hsa-mir-587	hsa-mir-1269a	hsa-mir-4480	hsa-mir-1293	hsa-mir-4736	hsa-mir-3666	hsa-mir-941	hsa-mir-6133	hsa-mir-1184	hsa-mir-2909	hsa-mir-4306	hsa-mir-644a
hsa-mir-632	hsa-mir-1286	hsa-mir-1184	hsa-mir-548l	hsa-mir-3185	hsa-mir-3915	hsa-mir-1181	hsa-mir-4454	hsa-mir-2909	hsa-mir-103b	hsa-mir-4534	hsa-mir-4257	hsa-mir-4294	hsa-mir-1471	hsa-mir-4521	hsa-mir-4257	hsa-mir-4257	hsa-mir-1972	hsa-mir-4306	hsa-mir-3178	hsa-mir-643	hsa-mir-3175	hsa-mir-892b	hsa-mir-933	hsa-mir-1245a	hsa-mir-9500	hsa-mir-4521	hsa-mir-4458	hsa-mir-941	hsa-mir-1827	hsa-mir-1184	hsa-mir-4521	hsa-mir-3610	hsa-mir-3666	hsa-mir-4467	hsa-mir-1206	hsa-mir-4294	hsa-mir-764	hsa-mir-934	hsa-mir-581	hsa-mir-6126	hsa-mir-3148	hsa-mir-526a	hsa-mir-3163	hsa-mir-378e	hsa-mir-3666	hsa-mir-548an	hsa-mir-591	hsa-mir-604	hsa-mir-762
hsa-mir-941	hsa-mir-620	hsa-mir-3689d	hsa-mir-581	hsa-mir-643	hsa-mir-943	hsa-mir-3185	hsa-mir-1264	hsa-mir-892a	hsa-mir-569	hsa-mir-4294	hsa-mir-604	hsa-mir-4469	hsa-mir-569	hsa-mir-3689d	hsa-mir-3662	hsa-mir-2909	hsa-mir-4317	hsa-mir-451b	hsa-mir-3148	hsa-mir-567	hsa-mir-4268	hsa-mir-558	hsa-mir-1244	hsa-mir-1260a	hsa-mir-4469	hsa-mir-3196	hsa-mir-3908	hsa-mir-3149	hsa-mir-567	hsa-mir-3175	hsa-mir-1276	hsa-mir-4454	hsa-mir-4721	hsa-mir-1248	hsa-mir-4521	hsa-mir-3658	hsa-mir-558	hsa-mir-4270	hsa-mir-1267	hsa-mir-4521	hsa-mir-3960	hsa-mir-3178	hsa-mir-4306	hsa-mir-1269a	hsa-mir-4282	hsa-mir-1972	hsa-mir-1295a	hsa-mir-4469	hsa-mir-1322
hsa-mir-1269a	hsa-mir-4271	hsa-mir-892a	hsa-mir-4282	hsa-mir-4270	hsa-mir-3148	hsa-mir-1283	hsa-mir-1269a	hsa-mir-548p	hsa-mir-562	hsa-mir-892a	hsa-mir-4500	hsa-mir-3185	hsa-mir-548an	hsa-mir-3163	hsa-mir-4282	hsa-mir-4521	hsa-mir-1324	hsa-mir-661	hsa-mir-657	hsa-mir-4534	hsa-mir-302e	hsa-mir-1264	hsa-mir-376b	hsa-mir-5100	hsa-mir-583	hsa-mir-3611	hsa-mir-4447	hsa-mir-4294	hsa-mir-374	hsa-mir-4454	hsa-mir-4282	hsa-mir-606	hsa-mir-3662	hsa-mir-1244	hsa-mir-3666	hsa-mir-3689d	hsa-mir-3662	hsa-mir-1324	hsa-mir-4447	hsa-mir-548ac	hsa-mir-4282	hsa-mir-626	hsa-mir-1181	hsa-mir-4279	hsa-mir-3178	hsa-mir-938	hsa-mir-3163	hsa-mir-658	hsa-mir-4467
hsa-mir-4500	hsa-mir-3611	hsa-mir-938	hsa-mir-548ac	hsa-mir-4775	hsa-mir-4270	hsa-mir-496	hsa-mir-4706	hsa-mir-4281	hsa-mir-648	hsa-mir-1471	hsa-mir-3658	hsa-mir-1324	hsa-mir-4293	hsa-mir-3666	hsa-mir-1182	hsa-mir-1268a	hsa-mir-892b	hsa-mir-3915	hsa-mir-4271	hsa-mir-3148	hsa-mir-4736	hsa-mir-4270	hsa-mir-4469	hsa-mir-626	hsa-mir-3960	hsa-mir-1267	hsa-mir-1183	hsa-mir-4530	hsa-mir-4443	hsa-mir-892b	hsa-mir-1295a	hsa-mir-3945	hsa-mir-1184	hsa-mir-1827	hsa-mir-4480	hsa-mir-3960	hsa-mir-3176	hsa-mir-466	hsa-mir-3658	hsa-mir-4488	hsa-mir-1267	hsa-mir-632	hsa-mir-1268a	hsa-mir-4500	hsa-mir-1282	hsa-mir-3176	hsa-mir-3611	hsa-mir-548c	hsa-mir-604
hsa-mir-1248	hsa-mir-4295	hsa-mir-3171	hsa-mir-3138	hsa-mir-641	hsa-mir-2909	hsa-mir-4505	hsa-mir-1268a	hsa-mir-711	hsa-mir-4534	hsa-mir-4469	hsa-mir-4324	hsa-mir-643	hsa-mir-6133	hsa-mir-1184	hsa-mir-938	hsa-mir-635	hsa-mir-4447	hsa-mir-943	hsa-mir-3654	hsa-mir-4454	hsa-mir-4500	hsa-mir-3926	hsa-mir-1183	hsa-mir-4487	hsa-mir-3926	hsa-mir-941	hsa-mir-1324	hsa-mir-764	hsa-mir-1283	hsa-mir-548p	hsa-mir-1267	hsa-mir-4284	hsa-mir-3196	hsa-mir-4496	hsa-mir-3185	hsa-mir-941	hsa-mir-3960	hsa-mir-583	hsa-mir-3689d	hsa-mir-610	hsa-mir-1261	hsa-mir-1268a	hsa-mir-4521	hsa-mir-4447	hsa-mir-610	hsa-mir-643	hsa-mir-4443	hsa-mir-4294	hsa-mir-658
hsa-mir-591	hsa-mir-4505	hsa-mir-764	hsa-mir-1270	hsa-mir-591	hsa-mir-496	hsa-mir-548an	hsa-mir-1267	hsa-mir-1256	hsa-mir-649	hsa-mir-4301	hsa-mir-4429	hsa-mir-663b	hsa-mir-3185	hsa-mir-606	hsa-mir-3171	hsa-mir-378h	hsa-mir-558	hsa-mir-1282	hsa-mir-4500	hsa-mir-606	hsa-mir-644a	hsa-mir-938	hsa-mir-4281	hsa-mir-762	hsa-mir-4306	hsa-mir-1323	hsa-mir-6133	hsa-mir-4454	hsa-mir-614	hsa-mir-3185	hsa-mir-643	hsa-mir-1269a	hsa-mir-4271	hsa-mir-1245a	hsa-mir-606	hsa-mir-450	hsa-mir-4500	hsa-mir-423-5p	hsa-mir-606	hsa-mir-4294	hsa-mir-1182	hsa-mir-1282	hsa-mir-3196	hsa-mir-556	hsa-mir-4500	hsa-mir-4721	hsa-mir-620	hsa-mir-4496	hsa-mir-4281
hsa-mir-4480	hsa-mir-1323	hsa-mir-548c	hsa-mir-1972	hsa-mir-1270	hsa-mir-4293	hsa-mir-4454	hsa-mir-4298	hsa-mir-4317	hsa-mir-764	hsa-mir-3658	hsa-mir-1270	hsa-mir-4530	hsa-mir-4290	hsa-mir-551a	hsa-mir-3926	hsa-mir-556	hsa-mir-567	hsa-mir-4270	hsa-mir-4282	hsa-mir-4262	hsa-mir-3646	hsa-mir-4257	hsa-mir-4447	hsa-mir-562	hsa-mir-764	hsa-mir-518d	hsa-mir-1267	hsa-mir-581	hsa-mir-4284	hsa-mir-297	hsa-mir-526a	hsa-mir-3658	hsa-mir-4268	hsa-mir-1268a	hsa-mir-1286	hsa-mir-606	hsa-mir-3196	hsa-mir-450	hsa-mir-3178	hsa-mir-3666	hsa-mir-4447	hsa-mir-4521	hsa-mir-4513	hsa-mir-1293	hsa-mir-3915	hsa-mir-635	hsa-mir-3662	hsa-mir-1827	hsa-mir-3171
hsa-mir-938	hsa-mir-3662	hsa-mir-9500	hsa-mir-558	hsa-mir-1267	hsa-mir-4271	hsa-mir-1267	hsa-mir-4672	hsa-mir-4672	hsa-mir-4317	hsa-mir-3171	hsa-mir-4295	hsa-mir-4480	hsa-mir-4271	hsa-mir-4257	hsa-mir-761	hsa-mir-1267	hsa-mir-583	hsa-mir-378e	hsa-mir-1269a	hsa-mir-1323	hsa-mir-583	hsa-mir-632	hsa-mir-558	hsa-mir-1471	hsa-mir-933	hsa-mir-562	hsa-mir-587	hsa-mir-6069	hsa-mir-103b	hsa-mir-4257	hsa-mir-4271	hsa-mir-487a	hsa-mir-1270	hsa-mir-892b	hsa-mir-1276	hsa-mir-1324	hsa-mir-1248	hsa-mir-568	hsa-mir-4530	hsa-mir-892b	hsa-mir-9500	hsa-mir-3176	hsa-mir-1267	hsa-mir-4534	hsa-mir-1268a	hsa-mir-4282	hsa-mir-1181	hsa-mir-938	hsa-mir-4284
hsa-mir-3176	hsa-mir-1258	hsa-mir-4290	hsa-mir-3171	hsa-mir-4672	hsa-mir-602	hsa-mir-583	hsa-mir-4534	hsa-mir-526a	hsa-mir-4268	hsa-mir-9500	hsa-mir-1973	hsa-mir-4672	hsa-mir-1972	hsa-mir-450	hsa-mir-4521	hsa-mir-3960	hsa-mir-4469	hsa-mir-578	hsa-mir-583	hsa-mir-943	hsa-mir-1248	hsa-mir-3945	hsa-mir-4466	hsa-mir-548ac	hsa-mir-4454	hsa-mir-602	hsa-mir-3163	hsa-mir-4634	hsa-mir-4449	hsa-mir-2909	hsa-mir-1972	hsa-mir-1206	hsa-mir-1293	hsa-mir-3686	hsa-mir-3138	hsa-mir-3196	hsa-mir-3163	hsa-mir-4294	hsa-mir-892a	hsa-mir-1258	hsa-mir-3908	hsa-mir-4496	hsa-mir-4500	hsa-mir-606	hsa-mir-1276	hsa-mir-3178	hsa-mir-762	hsa-mir-4281	hsa-mir-103b
hsa-mir-4270	hsa-mir-4282	hsa-mir-4448	hsa-mir-103b	hsa-mir-4293	hsa-mir-4775	hsa-mir-1265	hsa-mir-4291	hsa-mir-1206	hsa-mir-1322	hsa-mir-1244	hsa-mir-764	hsa-mir-3658	hsa-mir-556	hsa-mir-562	hsa-mir-606	hsa-mir-643	hsa-mir-3658	hsa-mir-3148	hsa-mir-9500	hsa-mir-4290	hsa-mir-374	hsa-mir-4271	hsa-mir-1827	hsa-mir-4736	hsa-mir-1248	hsa-mir-3148	hsa-mir-3176	hsa-mir-378h	hsa-mir-649	hsa-mir-632	hsa-mir-3171	hsa-mir-4257	hsa-mir-4306	hsa-mir-548c	hsa-mir-487a	hsa-mir-4534	hsa-mir-1827	hsa-mir-1269a	hsa-mir-941	hsa-mir-3658	hsa-mir-3689d	hsa-mir-941	hsa-mir-938	hsa-mir-3689d	hsa-mir-3148	hsa-mir-4295	hsa-mir-1245a	hsa-mir-4480	hsa-mir-4279
hsa-mir-3163	hsa-mir-4534	hsa-mir-4775	hsa-mir-1295a	hsa-mir-3148	hsa-mir-466	hsa-mir-577	hsa-mir-764	hsa-mir-4268	hsa-mir-663b	hsa-mir-378e	hsa-mir-4306	hsa-mir-4721	hsa-mir-4294	hsa-mir-1248	hsa-mir-548p	hsa-mir-1283	hsa-mir-569	hsa-mir-4534	hsa-mir-4518	hsa-mir-4301	hsa-mir-3163	hsa-mir-764	hsa-mir-943	hsa-mir-4505	hsa-mir-1267	hsa-mir-4257	hsa-mir-518d	hsa-mir-943	hsa-mir-892a	hsa-mir-1973	hsa-mir-3689d	hsa-mir-9500	hsa-mir-4500	hsa-mir-4291	hsa-mir-3662	hsa-mir-610	hsa-mir-378e	hsa-mir-4448	hsa-mir-466	hsa-mir-4775	hsa-mir-4306	hsa-mir-3171	hsa-mir-626	hsa-mir-3610	hsa-mir-4530	hsa-mir-562	hsa-mir-1270	hsa-mir-4721	hsa-mir-562
hsa-mir-581	hsa-mir-548l	hsa-mir-3658	hsa-mir-587	hsa-mir-1324	hsa-mir-1267	hsa-mir-548c	hsa-mir-562	hsa-mir-617	hsa-mir-633	hsa-mir-1282	hsa-mir-4290	hsa-mir-604	hsa-mir-4534	hsa-mir-761	hsa-mir-4449	hsa-mir-466	hsa-mir-4291	hsa-mir-1206	hsa-mir-521	hsa-mir-591	hsa-mir-1183	hsa-mir-1324	hsa-mir-604	hsa-mir-1268b	hsa-mir-621	hsa-mir-3185	hsa-mir-663b	hsa-mir-3142	hsa-mir-4466	hsa-mir-4775	hsa-mir-599	hsa-mir-3686	hsa-mir-4521	hsa-mir-1322	hsa-mir-583	hsa-mir-764	hsa-mir-3611	hsa-mir-3960	hsa-mir-1323	hsa-mir-3926	hsa-mir-4294	hsa-mir-1538	hsa-mir-606	hsa-mir-602	hsa-mir-3163	hsa-mir-558	hsa-mir-4500	hsa-mir-4672	hsa-mir-1248
hsa-mir-3196	hsa-mir-1324	hsa-mir-558	hsa-mir-620	hsa-mir-4290	hsa-mir-567	hsa-mir-581	hsa-mir-1183	hsa-mir-1471	hsa-mir-1295a	hsa-mir-663b	hsa-mir-3666	hsa-mir-3926	hsa-mir-4736	hsa-mir-4324	hsa-mir-4736	hsa-mir-1181	hsa-mir-1270	hsa-mir-649	hsa-mir-4521	hsa-mir-3185	hsa-mir-651	hsa-mir-4775	hsa-mir-1248	hsa-mir-1248	hsa-mir-1261	hsa-mir-6133	hsa-mir-1305	hsa-mir-4429	hsa-mir-3686	hsa-mir-1258	hsa-mir-4518	hsa-mir-1264	hsa-mir-620	hsa-mir-4455	hsa-mir-3945	hsa-mir-496	hsa-mir-4295	hsa-mir-610	hsa-mir-569	hsa-mir-496	hsa-mir-617	hsa-mir-1294	hsa-mir-551a	hsa-mir-4268	hsa-mir-4262	hsa-mir-4500	hsa-mir-4429	hsa-mir-4279	hsa-mir-1245a
hsa-mir-1268a	hsa-mir-548ac	hsa-mir-4469	hsa-mir-3662	hsa-mir-764	hsa-mir-1264	hsa-mir-1231	hsa-mir-3175	hsa-mir-604	hsa-mir-921	hsa-mir-2909	hsa-mir-569	hsa-mir-3196	hsa-mir-1184	hsa-mir-3611	hsa-mir-1827	hsa-mir-3196	hsa-mir-4775	hsa-mir-4294	hsa-mir-1248	hsa-mir-1183	hsa-mir-3201	hsa-mir-658	hsa-mir-1322	hsa-mir-4500	hsa-mir-4290	hsa-mir-643	hsa-mir-4736	hsa-mir-591	hsa-mir-4634	hsa-mir-562	hsa-mir-1294	hsa-mir-4534	hsa-mir-6133	hsa-mir-103b	hsa-mir-602	hsa-mir-711	hsa-mir-4429	hsa-mir-604	hsa-mir-1184	hsa-mir-1293	hsa-mir-3926	hsa-mir-4721	hsa-mir-5100	hsa-mir-1323	hsa-mir-1269a	hsa-mir-3689d	hsa-mir-941	hsa-mir-548p	hsa-mir-1268a
hsa-mir-3960	hsa-mir-1295a	hsa-mir-3960	hsa-mir-423-5p	hsa-mir-1182	hsa-mir-556	hsa-mir-662	hsa-mir-892b	hsa-mir-658	hsa-mir-4293	hsa-mir-4775	hsa-mir-591	hsa-mir-602	hsa-mir-606	hsa-mir-583	hsa-mir-487a	hsa-mir-1276	hsa-mir-4301	hsa-mir-4469	hsa-mir-1264	hsa-mir-4455	hsa-mir-6133	hsa-mir-617	hsa-mir-374	hsa-mir-4282	hsa-mir-1827	hsa-mir-4295	hsa-mir-4298	hsa-mir-548l	hsa-mir-3654	hsa-mir-4293	hsa-mir-567	hsa-mir-4271	hsa-mir-4530	hsa-mir-1294	hsa-mir-4270	hsa-mir-632	hsa-mir-3185	hsa-mir-4736	hsa-mir-4257	hsa-mir-643	hsa-mir-1245a	hsa-mir-3666	hsa-mir-4270	hsa-mir-4301	hsa-mir-1270	hsa-mir-4454	hsa-mir-943	hsa-mir-602	hsa-mir-711
hsa-mir-551a	hsa-mir-941	hsa-mir-1324	hsa-mir-1283	hsa-mir-4447	hsa-mir-583	hsa-mir-4736	hsa-mir-325	hsa-mir-551a	hsa-mir-548c	hsa-mir-644a	hsa-mir-658	hsa-mir-4775	hsa-mir-718	hsa-mir-4736	hsa-mir-764	hsa-mir-4775	hsa-mir-4293	hsa-mir-561	hsa-mir-4257	hsa-mir-764	hsa-mir-1323	hsa-mir-1322	hsa-mir-3908	hsa-mir-644a	hsa-mir-3138	hsa-mir-4284	hsa-mir-3185	hsa-mir-4521	hsa-mir-621	hsa-mir-941	hsa-mir-1323	hsa-mir-4469	hsa-mir-466	hsa-mir-604	hsa-mir-4530	hsa-mir-1283	hsa-mir-604	hsa-mir-4257	hsa-mir-4469	hsa-mir-3178	hsa-mir-606	hsa-mir-4775	hsa-mir-487a	hsa-mir-3178	hsa-mir-3171	hsa-mir-3163	hsa-mir-3960	hsa-mir-4293	hsa-mir-3686
hsa-mir-378e	hsa-mir-4736	hsa-mir-1264	hsa-mir-3196	hsa-mir-3171	hsa-mir-4530	hsa-mir-1248	hsa-mir-933	hsa-mir-4721	hsa-mir-591	hsa-mir-762	hsa-mir-602	hsa-mir-644a	hsa-mir-558	hsa-mir-2909	hsa-mir-892b	hsa-mir-4480	hsa-mir-1268a	hsa-mir-4429	hsa-mir-1293	hsa-mir-487a	hsa-mir-647	hsa-mir-526a	hsa-mir-567	hsa-mir-544b	hsa-mir-4534	hsa-mir-4775	hsa-mir-662	hsa-mir-626	hsa-mir-4518	hsa-mir-6126	hsa-mir-466	hsa-mir-764	hsa-mir-1264	hsa-mir-1282	hsa-mir-581	hsa-mir-3178	hsa-mir-1322	hsa-mir-1245a	hsa-mir-4534	hsa-mir-941	hsa-mir-4672	hsa-mir-3138	hsa-mir-3662	hsa-mir-4521	hsa-mir-466	hsa-mir-602	hsa-mir-4295	hsa-mir-4530	hsa-mir-4291
hsa-mir-1267	hsa-mir-1293	hsa-mir-4306	hsa-mir-1260a	hsa-mir-567	hsa-mir-4306	hsa-mir-3196	hsa-mir-643	hsa-mir-933	hsa-mir-3960	hsa-mir-604	hsa-mir-1264	hsa-mir-4534	hsa-mir-4262	hsa-mir-1295a	hsa-mir-567	hsa-mir-3611	hsa-mir-3926	hsa-mir-3654	hsa-mir-636	hsa-mir-1248	hsa-mir-3176	hsa-mir-1268a	hsa-mir-1268a	hsa-mir-4534	hsa-mir-1324	hsa-mir-3666	hsa-mir-548an	hsa-mir-3185	hsa-mir-1261	hsa-mir-3689d	hsa-mir-548ac	hsa-mir-4447	hsa-mir-569	hsa-mir-658	hsa-mir-3689d	hsa-mir-9500	hsa-mir-943	hsa-mir-1323	hsa-mir-4513	hsa-mir-9500	hsa-mir-4721	hsa-mir-641	hsa-mir-892b	hsa-mir-4270	hsa-mir-1182	hsa-mir-4271	hsa-mir-558	hsa-mir-1244	hsa-mir-4496
hsa-mir-1184	hsa-mir-1282	hsa-mir-4294	hsa-mir-4448	hsa-mir-4534	hsa-mir-606	hsa-mir-644a	hsa-mir-892a	hsa-mir-762	hsa-mir-4672	hsa-mir-602	hsa-mir-4672	hsa-mir-711	hsa-mir-1295a	hsa-mir-4500	hsa-mir-1184	hsa-mir-3176	hsa-mir-604	hsa-mir-487a	hsa-mir-764	hsa-mir-1264	hsa-mir-4448	hsa-mir-4294	hsa-mir-4467	hsa-mir-764	hsa-mir-4294	hsa-mir-1471	hsa-mir-4270	hsa-mir-1184	hsa-mir-6126	hsa-mir-1248	hsa-mir-4257	hsa-mir-4270	hsa-mir-3148	hsa-mir-649	hsa-mir-4294	hsa-mir-4467	hsa-mir-4496	hsa-mir-4500	hsa-mir-1231	hsa-mir-4449	hsa-mir-1258	hsa-mir-1260a	hsa-mir-4455	hsa-mir-4448	hsa-mir-602	hsa-mir-632	hsa-mir-1184	hsa-mir-3648	hsa-mir-526a
hsa-mir-3148	hsa-mir-4530	hsa-mir-1286	hsa-mir-4521	hsa-mir-4306	hsa-mir-1295a	hsa-mir-1269a	hsa-mir-761	hsa-mir-4706	hsa-mir-658	hsa-mir-567	hsa-mir-4271	hsa-mir-4443	hsa-mir-4775	hsa-mir-602	hsa-mir-6133	hsa-mir-1264	hsa-mir-943	hsa-mir-521	hsa-mir-1267	hsa-mir-3171	hsa-mir-23c	hsa-mir-3658	hsa-mir-762	hsa-mir-1538	hsa-mir-1270	hsa-mir-4469	hsa-mir-1471	hsa-mir-466	hsa-mir-602	hsa-mir-4496	hsa-mir-1231	hsa-mir-938	hsa-mir-892a	hsa-mir-4317	hsa-mir-1258	hsa-mir-761	hsa-mir-4521	hsa-mir-1268a	hsa-mir-6126	hsa-mir-4454	hsa-mir-4467	hsa-mir-4500	hsa-mir-4672	hsa-mir-643	hsa-mir-450	hsa-mir-3662	hsa-mir-1276	hsa-mir-1294	hsa-mir-548c
hsa-mir-3611	hsa-mir-632	hsa-mir-1183	hsa-mir-4295	hsa-mir-892b	hsa-mir-764	hsa-mir-3611	hsa-mir-1471	hsa-mir-1261	hsa-mir-617	hsa-mir-466	hsa-mir-450	hsa-mir-3686	hsa-mir-941	hsa-mir-4469	hsa-mir-4294	hsa-mir-4736	hsa-mir-4268	hsa-mir-3976	hsa-mir-4516	hsa-mir-892b	hsa-mir-1179	hsa-mir-4262	hsa-mir-1471	hsa-mir-1286	hsa-mir-4317	hsa-mir-466	hsa-mir-4449	hsa-mir-3646	hsa-mir-4516	hsa-mir-764	hsa-mir-9500	hsa-mir-1268a	hsa-mir-4257	hsa-mir-4279	hsa-mir-3926	hsa-mir-4480	hsa-mir-4455	hsa-mir-626	hsa-mir-4775	hsa-mir-4279	hsa-mir-1183	hsa-mir-1972	hsa-mir-1282	hsa-mir-466	hsa-mir-3185	hsa-mir-1283	hsa-mir-1268a	hsa-mir-1282	hsa-mir-614
hsa-mir-4294	hsa-mir-583	hsa-mir-1258	hsa-mir-4270	hsa-mir-4469	hsa-mir-4281	hsa-mir-4294	hsa-mir-558	hsa-mir-3654	hsa-mir-4291	hsa-mir-3185	hsa-mir-644a	hsa-mir-614	hsa-mir-544b	hsa-mir-1293	hsa-mir-1294	hsa-mir-1471	hsa-mir-933	hsa-mir-3666	hsa-mir-1231	hsa-mir-1283	hsa-mir-1184	hsa-mir-4530	hsa-mir-4291	hsa-mir-4634	hsa-mir-562	hsa-mir-1283	hsa-mir-567	hsa-mir-4295	hsa-mir-3976	hsa-mir-1324	hsa-mir-1206	hsa-mir-4521	hsa-mir-567	hsa-mir-4281	hsa-mir-4454	hsa-mir-3926	hsa-mir-617	hsa-mir-4469	hsa-mir-1293	hsa-mir-526a	hsa-mir-1184	hsa-mir-4466	hsa-mir-591	hsa-mir-892b	hsa-mir-4521	hsa-mir-606	hsa-mir-1972	hsa-mir-1256	hsa-mir-4721
hsa-mir-378h	hsa-mir-644a	hsa-mir-3926	hsa-mir-3611	hsa-mir-762	hsa-mir-518d	hsa-mir-4455	hsa-mir-1973	hsa-mir-1294	hsa-mir-1265	hsa-mir-548p	hsa-mir-643	hsa-mir-4467	hsa-mir-466	hsa-mir-1471	hsa-mir-4469	hsa-mir-3689d	hsa-mir-4467	hsa-mir-4521	hsa-mir-632	hsa-mir-4448	hsa-mir-1972	hsa-mir-4454	hsa-mir-4480	hsa-mir-4257	hsa-mir-3658	hsa-mir-9500	hsa-mir-4500	hsa-mir-892a	hsa-mir-4489	hsa-mir-943	hsa-mir-1268a	hsa-mir-4775	hsa-mir-450	hsa-mir-3908	hsa-mir-632	hsa-mir-4775	hsa-mir-6133	hsa-mir-1244	hsa-mir-938	hsa-mir-1268a	hsa-mir-4775	hsa-mir-548l	hsa-mir-583	hsa-mir-562	hsa-mir-4534	hsa-mir-4284	hsa-mir-644a	hsa-mir-711	hsa-mir-4706
hsa-mir-606	hsa-mir-1276	hsa-mir-1206	hsa-mir-4271	hsa-mir-648	hsa-mir-3163	hsa-mir-3148	hsa-mir-4443	hsa-mir-3908	hsa-mir-4496	hsa-mir-1183	hsa-mir-1183	hsa-mir-1206	hsa-mir-526a	hsa-mir-3658	hsa-mir-4672	hsa-mir-4455	hsa-mir-1295a	hsa-mir-4721	hsa-mir-4324	hsa-mir-526a	hsa-mir-892a	hsa-mir-1286	hsa-mir-649	hsa-mir-1305	hsa-mir-1256	hsa-mir-3163	hsa-mir-1293	hsa-mir-4282	hsa-mir-378e	hsa-mir-4488	hsa-mir-1258	hsa-mir-3689d	hsa-mir-648	hsa-mir-1265	hsa-mir-4324	hsa-mir-1297	hsa-mir-3138	hsa-mir-297	hsa-mir-9500	hsa-mir-4530	hsa-mir-3658	hsa-mir-1270	hsa-mir-567	hsa-mir-4257	hsa-mir-569	hsa-mir-1282	hsa-mir-1267	hsa-mir-1265	hsa-mir-933
hsa-mir-450	hsa-mir-2909	hsa-mir-4721	hsa-mir-4775	hsa-mir-4268	hsa-mir-632	hsa-mir-4469	hsa-mir-4268	hsa-mir-921	hsa-mir-604	hsa-mir-4281	hsa-mir-3926	hsa-mir-4496	hsa-mir-1827	hsa-mir-4271	hsa-mir-9500	hsa-mir-4293	hsa-mir-658	hsa-mir-3178	hsa-mir-3960	hsa-mir-3689d	hsa-mir-1206	hsa-mir-4672	hsa-mir-1265	hsa-mir-4429	hsa-mir-1268a	hsa-mir-2909	hsa-mir-568	hsa-mir-606	hsa-mir-921	hsa-mir-762	hsa-mir-1324	hsa-mir-892a	hsa-mir-1827	hsa-mir-617	hsa-mir-943	hsa-mir-4530	hsa-mir-4454	hsa-mir-620	hsa-mir-1182	hsa-mir-583	hsa-mir-4488	hsa-mir-3182	hsa-mir-450	hsa-mir-1258	hsa-mir-4279	hsa-mir-4270	hsa-mir-4324	hsa-mir-103b	hsa-mir-649
hsa-mir-1976	hsa-mir-658	hsa-mir-4530	hsa-mir-1305	hsa-mir-3658	hsa-mir-6133	hsa-mir-4530	hsa-mir-4258	hsa-mir-3182	hsa-mir-1245a	hsa-mir-1469	hsa-mir-892b	hsa-mir-3171	hsa-mir-4634	hsa-mir-567	hsa-mir-378e	hsa-mir-4672	hsa-mir-4530	hsa-mir-4324	hsa-mir-1183	hsa-mir-4270	hsa-mir-1324	hsa-mir-4480	hsa-mir-3196	hsa-mir-1276	hsa-mir-1471	hsa-mir-3662	hsa-mir-4282	hsa-mir-1305	hsa-mir-3182	hsa-mir-450	hsa-mir-3658	hsa-mir-3196	hsa-mir-4634	hsa-mir-6126	hsa-mir-526a	hsa-mir-4469	hsa-mir-4324	hsa-mir-764	hsa-mir-1181	hsa-mir-3689d	hsa-mir-4448	hsa-mir-302e	hsa-mir-4294	hsa-mir-548c	hsa-mir-1293	hsa-mir-941	hsa-mir-583	hsa-mir-4317	hsa-mir-1294
hsa-mir-1471	hsa-mir-1256	hsa-mir-762	hsa-mir-4294	hsa-mir-558	hsa-mir-4496	hsa-mir-4270	hsa-mir-567	hsa-mir-614	hsa-mir-762	hsa-mir-4672	hsa-mir-1324	hsa-mir-548p	hsa-mir-1268a	hsa-mir-4721	hsa-mir-3196	hsa-mir-4469	hsa-mir-548c	hsa-mir-1270	hsa-mir-1294	hsa-mir-4294	hsa-mir-4454	hsa-mir-1183	hsa-mir-5193	hsa-mir-3658	hsa-mir-558	hsa-mir-6126	hsa-mir-1184	hsa-mir-4706	hsa-mir-4513	hsa-mir-487a	hsa-mir-3666	hsa-mir-562	hsa-mir-643	hsa-mir-938	hsa-mir-4513	hsa-mir-548c	hsa-mir-3148	hsa-mir-562	hsa-mir-1248	hsa-mir-1231	hsa-mir-1322	hsa-mir-4290	hsa-mir-4530	hsa-mir-551a	hsa-mir-4271	hsa-mir-4294	hsa-mir-4505	hsa-mir-933	hsa-mir-3908
hsa-mir-562	hsa-mir-1231	hsa-mir-4268	hsa-mir-1184	hsa-mir-4294	hsa-mir-378e	hsa-mir-548ac	hsa-mir-4293	hsa-mir-521	hsa-mir-1268a	hsa-mir-1206	hsa-mir-4530	hsa-mir-378h	hsa-mir-3909	hsa-mir-6126	hsa-mir-1286	hsa-mir-4301	hsa-mir-648	hsa-mir-3646	hsa-mir-6126	hsa-mir-558	hsa-mir-1538	hsa-mir-4455	hsa-mir-4496	hsa-mir-3908	hsa-mir-1245a	hsa-mir-450	hsa-mir-606	hsa-mir-3611	hsa-mir-3142	hsa-mir-604	hsa-mir-583	hsa-mir-4530	hsa-mir-3658	hsa-mir-933	hsa-mir-4290	hsa-mir-1183	hsa-mir-658	hsa-mir-1264	hsa-mir-496	hsa-mir-3185	hsa-mir-3131	hsa-mir-4293	hsa-mir-562	hsa-mir-3148	hsa-mir-892b	hsa-mir-626	hsa-mir-4270	hsa-mir-617	hsa-mir-3201
hsa-mir-4530	hsa-mir-4469	hsa-mir-4293	hsa-mir-626	hsa-mir-1206	hsa-mir-614	hsa-mir-4271	hsa-mir-1206	hsa-mir-4478	hsa-mir-892a	hsa-mir-4268	hsa-mir-762	hsa-mir-1286	hsa-mir-1283	hsa-mir-1305	hsa-mir-3185	hsa-mir-562	hsa-mir-3171	hsa-mir-4271	hsa-mir-4480	hsa-mir-4530	hsa-mir-1267	hsa-mir-711	hsa-mir-1282	hsa-mir-3689d	hsa-mir-4505	hsa-mir-762	hsa-mir-1469	hsa-mir-621	hsa-mir-4258	hsa-mir-3658	hsa-mir-4294	hsa-mir-643	hsa-mir-487a	hsa-mir-374	hsa-mir-1184	hsa-mir-378h	hsa-mir-548ac	hsa-mir-4282	hsa-mir-4293	hsa-mir-1248	hsa-mir-4530	hsa-mir-3926	hsa-mir-3689d	hsa-mir-569	hsa-mir-487a	hsa-mir-9500	hsa-mir-450	hsa-mir-3686	hsa-mir-1283
hsa-mir-4469	hsa-mir-4500	hsa-mir-487a	hsa-mir-4257	hsa-mir-943	hsa-mir-4455	hsa-mir-4282	hsa-mir-1248	hsa-mir-4516	hsa-mir-602	hsa-mir-711	hsa-mir-1972	hsa-mir-3178	hsa-mir-4469	hsa-mir-548ac	hsa-mir-4480	hsa-mir-3148	hsa-mir-4281	hsa-mir-544b	hsa-mir-1182	hsa-mir-4634	hsa-mir-1322	hsa-mir-644a	hsa-mir-548c	hsa-mir-583	hsa-mir-658	hsa-mir-3689d	hsa-mir-466	hsa-mir-548ac	hsa-mir-521	hsa-mir-4294	hsa-mir-569	hsa-mir-1286	hsa-mir-4294	hsa-mir-4706	hsa-mir-3658	hsa-mir-487a	hsa-mir-1293	hsa-mir-544b	hsa-mir-591	hsa-mir-4324	hsa-mir-4290	hsa-mir-4268	hsa-mir-643	hsa-mir-4324	hsa-mir-4257	hsa-mir-4736	hsa-mir-1469	hsa-mir-551a	hsa-mir-892b
hsa-mir-548ac	hsa-mir-103b	hsa-mir-569	hsa-mir-764	hsa-mir-1268a	hsa-mir-9500	hsa-mir-3178	hsa-mir-3960	hsa-mir-4298	hsa-mir-548p	hsa-mir-938	hsa-mir-521	hsa-mir-466	hsa-mir-943	hsa-mir-764	hsa-mir-4496	hsa-mir-3163	hsa-mir-4294	hsa-mir-1261	hsa-mir-562	hsa-mir-4775	hsa-mir-632	hsa-mir-4290	hsa-mir-4721	hsa-mir-4270	hsa-mir-641	hsa-mir-4500	hsa-mir-487a	hsa-mir-548an	hsa-mir-711	hsa-mir-3610	hsa-mir-4500	hsa-mir-450	hsa-mir-1267	hsa-mir-1256	hsa-mir-4295	hsa-mir-1269a	hsa-mir-3182	hsa-mir-4290	hsa-mir-4268	hsa-mir-4290	hsa-mir-1265	hsa-mir-4672	hsa-mir-1286	hsa-mir-632	hsa-mir-3689d	hsa-mir-657	hsa-mir-1827	hsa-mir-1322	hsa-mir-1256
hsa-mir-4306	hsa-mir-569	hsa-mir-4447	hsa-mir-4530	hsa-mir-569	hsa-mir-658	hsa-mir-643	hsa-mir-4634	hsa-mir-3686	hsa-mir-3908	hsa-mir-1322	hsa-mir-583	hsa-mir-1283	hsa-mir-4324	hsa-mir-466	hsa-mir-4530	hsa-mir-583	hsa-mir-762	hsa-mir-569	hsa-mir-633	hsa-mir-614	hsa-mir-4672	hsa-mir-3196	hsa-mir-4306	hsa-mir-569	hsa-mir-4496	hsa-mir-487a	hsa-mir-4505	hsa-mir-1471	hsa-mir-4448	hsa-mir-1261	hsa-mir-4429	hsa-mir-4672	hsa-mir-9500	hsa-mir-711	hsa-mir-761	hsa-mir-1245a	hsa-mir-4257	hsa-mir-1270	hsa-mir-762	hsa-mir-4257	hsa-mir-3923	hsa-mir-9500	hsa-mir-4469	hsa-mir-4294	hsa-mir-496	hsa-mir-631	hsa-mir-4775	hsa-mir-4258	hsa-mir-4448
hsa-mir-583	hsa-mir-4257	hsa-mir-1268a	hsa-mir-4721	hsa-mir-1283	hsa-mir-3171	hsa-mir-3658	hsa-mir-548p	hsa-mir-4284	hsa-mir-4301	hsa-mir-3908	hsa-mir-1182	hsa-mir-1182	hsa-mir-492	hsa-mir-4775	hsa-mir-562	hsa-mir-3185	hsa-mir-487a	hsa-mir-6126	hsa-mir-3926	hsa-mir-4317	hsa-mir-1273c	hsa-mir-4469	hsa-mir-4268	hsa-mir-548an	hsa-mir-604	hsa-mir-4306	hsa-mir-6126	hsa-mir-938	hsa-mir-1268b	hsa-mir-3171	hsa-mir-1264	hsa-mir-1183	hsa-mir-1206	hsa-mir-1469	hsa-mir-4447	hsa-mir-1282	hsa-mir-526a	hsa-mir-567	hsa-mir-487a	hsa-mir-3148	hsa-mir-633	hsa-mir-6069	hsa-mir-764	hsa-mir-4775	hsa-mir-1184	hsa-mir-1324	hsa-mir-1286	hsa-mir-649	hsa-mir-568
hsa-mir-567	hsa-mir-1264	hsa-mir-4534	hsa-mir-4449	hsa-mir-1286	hsa-mir-4480	hsa-mir-4721	hsa-mir-4496	hsa-mir-1268b	hsa-mir-711	hsa-mir-617	hsa-mir-3654	hsa-mir-658	hsa-mir-1231	hsa-mir-1260a	hsa-mir-4317	hsa-mir-9500	hsa-mir-548p	hsa-mir-632	hsa-mir-938	hsa-mir-1268a	hsa-mir-4721	hsa-mir-604	hsa-mir-4448	hsa-mir-1976	hsa-mir-1206	hsa-mir-1293	hsa-mir-3131	hsa-mir-1286	hsa-mir-4458	hsa-mir-4530	hsa-mir-658	hsa-mir-4317	hsa-mir-1323	hsa-mir-4513	hsa-mir-1322	hsa-mir-762	hsa-mir-606	hsa-mir-4530	hsa-mir-4279	hsa-mir-764	hsa-mir-1244	hsa-mir-762	hsa-mir-1260a	hsa-mir-4672	hsa-mir-3926	hsa-mir-3610	hsa-mir-643	hsa-mir-614	hsa-mir-374
hsa-mir-4271	hsa-mir-4496	hsa-mir-604	hsa-mir-1276	hsa-mir-4530	hsa-mir-711	hsa-mir-1286	hsa-mir-4306	hsa-mir-4489	hsa-mir-1206	hsa-mir-1245a	hsa-mir-1282	hsa-mir-548c	hsa-mir-1286	hsa-mir-1261	hsa-mir-4455	hsa-mir-604	hsa-mir-1206	hsa-mir-9500	hsa-mir-4262	hsa-mir-1293	hsa-mir-1258	hsa-mir-562	hsa-mir-1256	hsa-mir-587	hsa-mir-3908	hsa-mir-1264	hsa-mir-4295	hsa-mir-518d	hsa-mir-4279	hsa-mir-4672	hsa-mir-4469	hsa-mir-1324	hsa-mir-558	hsa-mir-1258	hsa-mir-548ac	hsa-mir-548p	hsa-mir-3689d	hsa-mir-661	hsa-mir-1286	hsa-mir-558	hsa-mir-3976	hsa-mir-1305	hsa-mir-526a	hsa-mir-938	hsa-mir-606	hsa-mir-466	hsa-mir-1261	hsa-mir-4449	hsa-mir-6126
hsa-mir-764	hsa-mir-4290	hsa-mir-644a	hsa-mir-4290	hsa-mir-1322	hsa-mir-4521	hsa-mir-4521	hsa-mir-658	hsa-mir-602	hsa-mir-466	hsa-mir-4447	hsa-mir-761	hsa-mir-1248	hsa-mir-3908	hsa-mir-3185	hsa-mir-4290	hsa-mir-591	hsa-mir-1244	hsa-mir-941	hsa-mir-548p	hsa-mir-9500	hsa-mir-544b	hsa-mir-548c	hsa-mir-1261	hsa-mir-604	hsa-mir-1283	hsa-mir-4324	hsa-mir-548p	hsa-mir-378e	hsa-mir-3610	hsa-mir-658	hsa-mir-762	hsa-mir-4294	hsa-mir-3686	hsa-mir-3201	hsa-mir-591	hsa-mir-1268a	hsa-mir-4721	hsa-mir-1256	hsa-mir-558	hsa-mir-4293	hsa-mir-4480	hsa-mir-4454	hsa-mir-3610	hsa-mir-1206	hsa-mir-4480	hsa-mir-4306	hsa-mir-4298	hsa-mir-4291	hsa-mir-4443
hsa-mir-1293	hsa-mir-4467	hsa-mir-1827	hsa-mir-658	hsa-mir-644a	hsa-mir-1293	hsa-mir-103b	hsa-mir-4281	hsa-mir-1245a	hsa-mir-4480	hsa-mir-4317	hsa-mir-3182	hsa-mir-6126	hsa-mir-764	hsa-mir-569	hsa-mir-3658	hsa-mir-1182	hsa-mir-711	hsa-mir-3611	hsa-mir-1827	hsa-mir-4293	hsa-mir-4530	hsa-mir-9500	hsa-mir-4284	hsa-mir-4271	hsa-mir-4672	hsa-mir-648	hsa-mir-4290	hsa-mir-3915	hsa-mir-3201	hsa-mir-1268a	hsa-mir-4317	hsa-mir-591	hsa-mir-1471	hsa-mir-4448	hsa-mir-569	hsa-mir-4293	hsa-mir-4271	hsa-mir-548p	hsa-mir-3196	hsa-mir-1286	hsa-mir-1282	hsa-mir-1471	hsa-mir-4295	hsa-mir-4469	hsa-mir-4270	hsa-mir-1827	hsa-mir-3185	hsa-mir-568	hsa-mir-892a
hsa-mir-4467	hsa-mir-3666	hsa-mir-466	hsa-mir-4736	hsa-mir-617	hsa-mir-3658	hsa-mir-3610	hsa-mir-1827	hsa-mir-3976	hsa-mir-1827	hsa-mir-4454	hsa-mir-1206	hsa-mir-1322	hsa-mir-1324	hsa-mir-762	hsa-mir-526a	hsa-mir-1184	hsa-mir-1182	hsa-mir-1244	hsa-mir-892b	hsa-mir-4478	hsa-mir-3926	hsa-mir-487a	hsa-mir-3138	hsa-mir-4298	hsa-mir-4706	hsa-mir-569	hsa-mir-4268	hsa-mir-6133	hsa-mir-1469	hsa-mir-4447	hsa-mir-3926	hsa-mir-6126	hsa-mir-4469	hsa-mir-4443	hsa-mir-378h	hsa-mir-4268	hsa-mir-1184	hsa-mir-3196	hsa-mir-3926	hsa-mir-378h	hsa-mir-378h	hsa-mir-643	hsa-mir-1184	hsa-mir-1827	hsa-mir-626	hsa-mir-1264	hsa-mir-3658	hsa-mir-1283	hsa-mir-1261
hsa-mir-4775	hsa-mir-4448	hsa-mir-658	hsa-mir-4534	hsa-mir-938	hsa-mir-4447	hsa-mir-1206	hsa-mir-711	hsa-mir-4448	hsa-mir-4706	hsa-mir-658	hsa-mir-4534	hsa-mir-1245a	hsa-mir-9500	hsa-mir-3148	hsa-mir-4467	hsa-mir-4324	hsa-mir-892a	hsa-mir-4291	hsa-mir-643	hsa-mir-658	hsa-mir-3689d	hsa-mir-496	hsa-mir-1245a	hsa-mir-6069	hsa-mir-1286	hsa-mir-548an	hsa-mir-643	hsa-mir-4284	hsa-mir-1538	hsa-mir-1322	hsa-mir-6133	hsa-mir-3926	hsa-mir-1324	hsa-mir-526a	hsa-mir-3654	hsa-mir-658	hsa-mir-626	hsa-mir-3908	hsa-mir-764	hsa-mir-1182	hsa-mir-4534	hsa-mir-3909	hsa-mir-3658	hsa-mir-526a	hsa-mir-1258	hsa-mir-1268b	hsa-mir-4271	hsa-mir-921	hsa-mir-921
hsa-mir-3658	hsa-mir-9500	hsa-mir-1181	hsa-mir-604	hsa-mir-4480	hsa-mir-617	hsa-mir-3686	hsa-mir-568	hsa-mir-568	hsa-mir-1256	hsa-mir-1265	hsa-mir-4294	hsa-mir-3610	hsa-mir-3658	hsa-mir-1827	hsa-mir-644a	hsa-mir-606	hsa-mir-4706	hsa-mir-4516	hsa-mir-3945	hsa-mir-621	hsa-mir-551a	hsa-mir-4293	hsa-mir-711	hsa-mir-892a	hsa-mir-892a	hsa-mir-4534	hsa-mir-4480	hsa-mir-3926	hsa-mir-633	hsa-mir-617	hsa-mir-4449	hsa-mir-1245a	hsa-mir-1294	hsa-mir-1471	hsa-mir-643	hsa-mir-1244	hsa-mir-4736	hsa-mir-4291	hsa-mir-4290	hsa-mir-1323	hsa-mir-892a	hsa-mir-614	hsa-mir-4775	hsa-mir-9500	hsa-mir-711	hsa-mir-555	hsa-mir-4706	hsa-mir-4706	hsa-mir-602
hsa-mir-4279	hsa-mir-764	hsa-mir-562	hsa-mir-4317	hsa-mir-1471	hsa-mir-548ac	hsa-mir-4257	hsa-mir-4467	hsa-mir-6126	hsa-mir-943	hsa-mir-551a	hsa-mir-3960	hsa-mir-762	hsa-mir-1245a	hsa-mir-1324	hsa-mir-583	hsa-mir-1305	hsa-mir-4496	hsa-mir-4257	hsa-mir-762	hsa-mir-4488	hsa-mir-601	hsa-mir-3610	hsa-mir-6126	hsa-mir-1182	hsa-mir-4291	hsa-mir-604	hsa-mir-4672	hsa-mir-1270	hsa-mir-551a	hsa-mir-4317	hsa-mir-764	hsa-mir-762	hsa-mir-1286	hsa-mir-921	hsa-mir-3163	hsa-mir-591	hsa-mir-4449	hsa-mir-3909	hsa-mir-1268a	hsa-mir-4736	hsa-mir-4469	hsa-mir-3689d	hsa-mir-3611	hsa-mir-1322	hsa-mir-4775	hsa-mir-544b	hsa-mir-517b	hsa-mir-6126	hsa-mir-4298
hsa-mir-762	hsa-mir-1244	hsa-mir-1469	hsa-mir-4500	hsa-mir-374	hsa-mir-1322	hsa-mir-938	hsa-mir-4721	hsa-mir-4488	hsa-mir-567	hsa-mir-4480	hsa-mir-892a	hsa-mir-3201	hsa-mir-548p	hsa-mir-1245a	hsa-mir-1245a	hsa-mir-4500	hsa-mir-1245a	hsa-mir-4282	hsa-mir-3163	hsa-mir-938	hsa-mir-526a	hsa-mir-567	hsa-mir-4298	hsa-mir-4295	hsa-mir-548p	hsa-mir-3138	hsa-mir-9500	hsa-mir-643	hsa-mir-4478	hsa-mir-933	hsa-mir-1471	hsa-mir-4480	hsa-mir-1469	hsa-mir-4298	hsa-mir-4775	hsa-mir-1248	hsa-mir-1270	hsa-mir-1283	hsa-mir-4455	hsa-mir-591	hsa-mir-4284	hsa-mir-4295	hsa-mir-378e	hsa-mir-4293	hsa-mir-1286	hsa-mir-450	hsa-mir-761	hsa-mir-4455	hsa-mir-4513
hsa-mir-4295	hsa-mir-1268a	hsa-mir-4672	hsa-mir-569	hsa-mir-4496	hsa-mir-4295	hsa-mir-587	hsa-mir-1286	hsa-mir-3142	hsa-mir-4281	hsa-mir-1256	hsa-mir-4301	hsa-mir-4279	hsa-mir-4270	hsa-mir-3662	hsa-mir-4270	hsa-mir-6133	hsa-mir-4279	hsa-mir-658	hsa-mir-3610	hsa-mir-4469	hsa-mir-649	hsa-mir-1206	hsa-mir-662	hsa-mir-3662	hsa-mir-4721	hsa-mir-3658	hsa-mir-6075	hsa-mir-604	hsa-mir-3945	hsa-mir-4478	hsa-mir-591	hsa-mir-3201	hsa-mir-562	hsa-mir-567	hsa-mir-4706	hsa-mir-1182	hsa-mir-4476	hsa-mir-3926	hsa-mir-892b	hsa-mir-3960	hsa-mir-4298	hsa-mir-1265	hsa-mir-1245a	hsa-mir-4530	hsa-mir-4469	hsa-mir-1269a	hsa-mir-4488	hsa-mir-378e	hsa-mir-3654
hsa-mir-4324	hsa-mir-567	hsa-mir-4496	hsa-mir-1286	hsa-mir-4317	hsa-mir-1184	hsa-mir-562	hsa-mir-1182	hsa-mir-4518	hsa-mir-551a	hsa-mir-4721	hsa-mir-4518	hsa-mir-1471	hsa-mir-1282	hsa-mir-3171	hsa-mir-558	hsa-mir-762	hsa-mir-602	hsa-mir-626	hsa-mir-487a	hsa-mir-762	hsa-mir-662	hsa-mir-3960	hsa-mir-892b	hsa-mir-641	hsa-mir-617	hsa-mir-1282	hsa-mir-4324	hsa-mir-3909	hsa-mir-656	hsa-mir-4443	hsa-mir-1182	hsa-mir-658	hsa-mir-3171	hsa-mir-568	hsa-mir-9500	hsa-mir-103b	hsa-mir-1267	hsa-mir-4295	hsa-mir-4291	hsa-mir-4496	hsa-mir-4443	hsa-mir-3163	hsa-mir-3926	hsa-mir-764	hsa-mir-6069	hsa-mir-4530	hsa-mir-1324	hsa-mir-1261	hsa-mir-567
hsa-mir-558	hsa-mir-602	hsa-mir-1245a	hsa-mir-4281	hsa-mir-933	hsa-mir-4443	hsa-mir-3926	hsa-mir-644a	hsa-mir-621	hsa-mir-4284	hsa-mir-4496	hsa-mir-1245a	hsa-mir-591	hsa-mir-3686	hsa-mir-4634	hsa-mir-658	hsa-mir-548p	hsa-mir-4721	hsa-mir-3196	hsa-mir-450	hsa-mir-3610	hsa-mir-4270	hsa-mir-378e	hsa-mir-1294	hsa-mir-3163	hsa-mir-4449	hsa-mir-4480	hsa-mir-4454	hsa-mir-4736	hsa-mir-555	hsa-mir-3908	hsa-mir-4291	hsa-mir-933	hsa-mir-644a	hsa-mir-555	hsa-mir-1293	hsa-mir-617	hsa-mir-4672	hsa-mir-711	hsa-mir-649	hsa-mir-4447	hsa-mir-1256	hsa-mir-4294	hsa-mir-4293	hsa-mir-1282	hsa-mir-4306	hsa-mir-3909	hsa-mir-4469	hsa-mir-3201	hsa-mir-3610
hsa-mir-4293	hsa-mir-921	hsa-mir-711	hsa-mir-3163	hsa-mir-604	hsa-mir-487a	hsa-mir-1256	hsa-mir-1469	hsa-mir-4443	hsa-mir-374	hsa-mir-568	hsa-mir-4268	hsa-mir-892a	hsa-mir-1206	hsa-mir-1182	hsa-mir-1206	hsa-mir-4721	hsa-mir-1286	hsa-mir-933	hsa-mir-3185	hsa-mir-4279	hsa-mir-1260b	hsa-mir-551a	hsa-mir-526a	hsa-mir-1184	hsa-mir-4268	hsa-mir-4455	hsa-mir-4279	hsa-mir-3196	hsa-mir-4488	hsa-mir-4281	hsa-mir-1282	hsa-mir-4293	hsa-mir-526a	hsa-mir-1261	hsa-mir-4721	hsa-mir-1469	hsa-mir-1265	hsa-mir-4298	hsa-mir-4721	hsa-mir-4534	hsa-mir-4291	hsa-mir-548c	hsa-mir-4271	hsa-mir-1471	hsa-mir-1268b	hsa-mir-764	hsa-mir-551a	hsa-mir-4513	hsa-mir-633
hsa-mir-1245a	hsa-mir-1283	hsa-mir-1471	hsa-mir-1245a	hsa-mir-526a	hsa-mir-3689d	hsa-mir-6126	hsa-mir-466	hsa-mir-1283	hsa-mir-933	hsa-mir-4298	hsa-mir-943	hsa-mir-4317	hsa-mir-602	hsa-mir-892a	hsa-mir-4443	hsa-mir-4290	hsa-mir-4672	hsa-mir-4530	hsa-mir-567	hsa-mir-604	hsa-mir-4317	hsa-mir-762	hsa-mir-551a	hsa-mir-3926	hsa-mir-762	hsa-mir-3909	hsa-mir-378h	hsa-mir-3689d	hsa-mir-3131	hsa-mir-1265	hsa-mir-4467	hsa-mir-604	hsa-mir-604	hsa-mir-4284	hsa-mir-556	hsa-mir-1256	hsa-mir-3142	hsa-mir-658	hsa-mir-526a	hsa-mir-943	hsa-mir-103b	hsa-mir-4281	hsa-mir-4736	hsa-mir-1181	hsa-mir-4290	hsa-mir-617	hsa-mir-621	hsa-mir-526a	hsa-mir-378e
hsa-mir-1282	hsa-mir-4480	hsa-mir-4284	hsa-mir-4672	hsa-mir-711	hsa-mir-4324	hsa-mir-1268a	hsa-mir-526a	hsa-mir-4449	hsa-mir-4721	hsa-mir-933	hsa-mir-3171	hsa-mir-1282	hsa-mir-4530	hsa-mir-617	hsa-mir-4488	hsa-mir-644a	hsa-mir-3960	hsa-mir-602	hsa-mir-1268a	hsa-mir-1181	hsa-mir-1244	hsa-mir-569	hsa-mir-3909	hsa-mir-649	hsa-mir-378e	hsa-mir-4270	hsa-mir-1286	hsa-mir-1324	hsa-mir-3909	hsa-mir-1245a	hsa-mir-1270	hsa-mir-548p	hsa-mir-4301	hsa-mir-4478	hsa-mir-764	hsa-mir-4447	hsa-mir-374	hsa-mir-521	hsa-mir-4317	hsa-mir-1244	hsa-mir-644a	hsa-mir-1244	hsa-mir-1471	hsa-mir-4454	hsa-mir-9500	hsa-mir-4279	hsa-mir-4290	hsa-mir-3182	hsa-mir-662
hsa-mir-3908	hsa-mir-604	hsa-mir-1283	hsa-mir-3176	hsa-mir-621	hsa-mir-1273c	hsa-mir-1293	hsa-mir-3686	hsa-mir-656	hsa-mir-1294	hsa-mir-3131	hsa-mir-4293	hsa-mir-617	hsa-mir-614	hsa-mir-1267	hsa-mir-4268	hsa-mir-1282	hsa-mir-621	hsa-mir-548ac	hsa-mir-4279	hsa-mir-644a	hsa-mir-548an	hsa-mir-4443	hsa-mir-103b	hsa-mir-9500	hsa-mir-1182	hsa-mir-378e	hsa-mir-1182	hsa-mir-587	hsa-mir-3648	hsa-mir-1283	hsa-mir-487a	hsa-mir-4449	hsa-mir-4447	hsa-mir-4488	hsa-mir-6069	hsa-mir-604	hsa-mir-1268a	hsa-mir-4480	hsa-mir-943	hsa-mir-604	hsa-mir-4268	hsa-mir-711	hsa-mir-1293	hsa-mir-4634	hsa-mir-4467	hsa-mir-4293	hsa-mir-4480	hsa-mir-3610	hsa-mir-1268b
hsa-mir-569	hsa-mir-4775	hsa-mir-1282	hsa-mir-1244	hsa-mir-1265	hsa-mir-4257	hsa-mir-4295	hsa-mir-604	hsa-mir-555	hsa-mir-6126	hsa-mir-4443	hsa-mir-1471	hsa-mir-938	hsa-mir-644a	hsa-mir-943	hsa-mir-3960	hsa-mir-3658	hsa-mir-1283	hsa-mir-544a	hsa-mir-3666	hsa-mir-3178	hsa-mir-4281	hsa-mir-4268	hsa-mir-3610	hsa-mir-568	hsa-mir-1322	hsa-mir-558	hsa-mir-3689d	hsa-mir-4271	hsa-mir-662	hsa-mir-1286	hsa-mir-1245a	hsa-mir-3171	hsa-mir-1256	hsa-mir-4449	hsa-mir-374	hsa-mir-558	hsa-mir-583	hsa-mir-4534	hsa-mir-4488	hsa-mir-4469	hsa-mir-6126	hsa-mir-4449	hsa-mir-4467	hsa-mir-3201	hsa-mir-4447	hsa-mir-4775	hsa-mir-1294	hsa-mir-3142	hsa-mir-4478
hsa-mir-1286	hsa-mir-4324	hsa-mir-567	hsa-mir-762	hsa-mir-1256	hsa-mir-1294	hsa-mir-3138	hsa-mir-378e	hsa-mir-4279	hsa-mir-3686	hsa-mir-4306	hsa-mir-466	hsa-mir-3945	hsa-mir-562	hsa-mir-9500	hsa-mir-4291	hsa-mir-4443	hsa-mir-526a	hsa-mir-3648	hsa-mir-604	hsa-mir-933	hsa-mir-4282	hsa-mir-4447	hsa-mir-3686	hsa-mir-614	hsa-mir-1244	hsa-mir-3176	hsa-mir-4258	hsa-mir-3648	hsa-mir-3138	hsa-mir-1182	hsa-mir-4270	hsa-mir-4455	hsa-mir-4279	hsa-mir-1268b	hsa-mir-762	hsa-mir-4284	hsa-mir-569	hsa-mir-103b	hsa-mir-1245a	hsa-mir-658	hsa-mir-1206	hsa-mir-604	hsa-mir-604	hsa-mir-644a	hsa-mir-4301	hsa-mir-4447	hsa-mir-658	hsa-mir-4284	hsa-mir-3182
hsa-mir-4317	hsa-mir-1322	hsa-mir-4317	hsa-mir-1267	hsa-mir-1294	hsa-mir-3611	hsa-mir-569	hsa-mir-591	hsa-mir-4306	hsa-mir-4467	hsa-mir-4448	hsa-mir-1827	hsa-mir-1268a	hsa-mir-3138	hsa-mir-3976	hsa-mir-1248	hsa-mir-943	hsa-mir-644a	hsa-mir-6069	hsa-mir-466	hsa-mir-4281	hsa-mir-617	hsa-mir-4317	hsa-mir-4706	hsa-mir-4775	hsa-mir-3142	hsa-mir-1324	hsa-mir-4496	hsa-mir-933	hsa-mir-1273c	hsa-mir-4268	hsa-mir-933	hsa-mir-649	hsa-mir-1245a	hsa-mir-3610	hsa-mir-4293	hsa-mir-4301	hsa-mir-4306	hsa-mir-892a	hsa-mir-610	hsa-mir-3196	hsa-mir-4301	hsa-mir-6068	hsa-mir-4298	hsa-mir-4455	hsa-mir-4466	hsa-mir-3945	hsa-mir-487a	hsa-mir-3654	hsa-mir-621
hsa-mir-487a	hsa-mir-1267	hsa-mir-548p	hsa-mir-9500	hsa-mir-658	hsa-mir-4449	hsa-mir-649	hsa-mir-1256	hsa-mir-3201	hsa-mir-4448	hsa-mir-621	hsa-mir-4447	hsa-mir-649	hsa-mir-4268	hsa-mir-1265	hsa-mir-4721	hsa-mir-1286	hsa-mir-1322	hsa-mir-587	hsa-mir-4268	hsa-mir-548p	hsa-mir-1261	hsa-mir-548p	hsa-mir-4516	hsa-mir-4284	hsa-mir-551a	hsa-mir-567	hsa-mir-3658	hsa-mir-1256	hsa-mir-6069	hsa-mir-466	hsa-mir-644a	hsa-mir-4298	hsa-mir-4293	hsa-mir-4634	hsa-mir-938	hsa-mir-3908	hsa-mir-4469	hsa-mir-1322	hsa-mir-643	hsa-mir-4291	hsa-mir-4458	hsa-mir-644a	hsa-mir-4721	hsa-mir-3686	hsa-mir-551a	hsa-mir-1471	hsa-mir-1264	hsa-mir-3131	hsa-mir-4634
hsa-mir-4290	hsa-mir-649	hsa-mir-4467	hsa-mir-1261	hsa-mir-4706	hsa-mir-4284	hsa-mir-764	hsa-mir-1294	hsa-mir-1538	hsa-mir-1261	hsa-mir-3686	hsa-mir-568	hsa-mir-4291	hsa-mir-1182	hsa-mir-1322	hsa-mir-762	hsa-mir-1206	hsa-mir-4480	hsa-mir-892b	hsa-mir-4455	hsa-mir-1261	hsa-mir-3182	hsa-mir-4301	hsa-mir-521	hsa-mir-1264	hsa-mir-4455	hsa-mir-1469	hsa-mir-938	hsa-mir-9500	hsa-mir-5193	hsa-mir-3142	hsa-mir-1322	hsa-mir-526a	hsa-mir-4496	hsa-mir-3654	hsa-mir-3611	hsa-mir-943	hsa-mir-4480	hsa-mir-4293	hsa-mir-644a	hsa-mir-1827	hsa-mir-4478	hsa-mir-4284	hsa-mir-4290	hsa-mir-762	hsa-mir-943	hsa-mir-1261	hsa-mir-3908	hsa-mir-1273c	hsa-mir-4306
hsa-mir-556	hsa-mir-3654	hsa-mir-933	hsa-mir-3148	hsa-mir-562	hsa-mir-569	hsa-mir-626	hsa-mir-1322	hsa-mir-1469	hsa-mir-3654	hsa-mir-649	hsa-mir-3142	hsa-mir-3908	hsa-mir-892a	hsa-mir-1244	hsa-mir-1181	hsa-mir-3909	hsa-mir-1294	hsa-mir-548p	hsa-mir-4496	hsa-mir-4268	hsa-mir-4466	hsa-mir-4449	hsa-mir-3654	hsa-mir-1294	hsa-mir-4443	hsa-mir-4290	hsa-mir-1181	hsa-mir-4324	hsa-mir-934	hsa-mir-4467	hsa-mir-1181	hsa-mir-4706	hsa-mir-4775	hsa-mir-3909	hsa-mir-1268a	hsa-mir-1258	hsa-mir-4290	hsa-mir-3666	hsa-mir-3908	hsa-mir-632	hsa-mir-4466	hsa-mir-4469	hsa-mir-569	hsa-mir-4478	hsa-mir-591	hsa-mir-4469	hsa-mir-3689d	hsa-mir-4488	hsa-mir-4466
hsa-mir-644a	hsa-mir-6126	hsa-mir-1248	hsa-mir-4279	hsa-mir-3686	hsa-mir-526a	hsa-mir-568	hsa-mir-648	hsa-mir-4634	hsa-mir-614	hsa-mir-4291	hsa-mir-4496	hsa-mir-562	hsa-mir-3171	hsa-mir-4293	hsa-mir-591	hsa-mir-4447	hsa-mir-3686	hsa-mir-762	hsa-mir-1206	hsa-mir-602	hsa-mir-4489	hsa-mir-4496	hsa-mir-4634	hsa-mir-1972	hsa-mir-4284	hsa-mir-4293	hsa-mir-4476	hsa-mir-762	hsa-mir-4476	hsa-mir-644a	hsa-mir-4301	hsa-mir-1182	hsa-mir-658	hsa-mir-3976	hsa-mir-711	hsa-mir-1265	hsa-mir-3171	hsa-mir-3648	hsa-mir-933	hsa-mir-1245a	hsa-mir-1294	hsa-mir-4270	hsa-mir-4480	hsa-mir-1268b	hsa-mir-4455	hsa-mir-3658	hsa-mir-3171	hsa-mir-555	hsa-mir-3976
hsa-mir-4534	hsa-mir-4306	hsa-mir-6126	hsa-mir-3185	hsa-mir-3908	hsa-mir-4290	hsa-mir-3945	hsa-mir-617	hsa-mir-4458	hsa-mir-1469	hsa-mir-4455	hsa-mir-621	hsa-mir-103b	hsa-mir-617	hsa-mir-4447	hsa-mir-4284	hsa-mir-378e	hsa-mir-4298	hsa-mir-496	hsa-mir-1261	hsa-mir-3658	hsa-mir-587	hsa-mir-649	hsa-mir-921	hsa-mir-4466	hsa-mir-1294	hsa-mir-1206	hsa-mir-1244	hsa-mir-658	hsa-mir-6075	hsa-mir-558	hsa-mir-941	hsa-mir-4306	hsa-mir-711	hsa-mir-3182	hsa-mir-4469	hsa-mir-934	hsa-mir-3654	hsa-mir-4706	hsa-mir-1206	hsa-mir-4268	hsa-mir-567	hsa-mir-1324	hsa-mir-558	hsa-mir-4317	hsa-mir-378e	hsa-mir-1181	hsa-mir-4534	hsa-mir-4478	hsa-mir-4489
hsa-mir-943	hsa-mir-4291	hsa-mir-4298	hsa-mir-556	hsa-mir-6126	hsa-mir-3196	hsa-mir-4488	hsa-mir-943	hsa-mir-3131	hsa-mir-4455	hsa-mir-4467	hsa-mir-1244	hsa-mir-1261	hsa-mir-591	hsa-mir-3908	hsa-mir-604	hsa-mir-4534	hsa-mir-3908	hsa-mir-4518	hsa-mir-1258	hsa-mir-617	hsa-mir-657	hsa-mir-1244	hsa-mir-6069	hsa-mir-4258	hsa-mir-649	hsa-mir-4496	hsa-mir-711	hsa-mir-4469	hsa-mir-6068	hsa-mir-4291	hsa-mir-4293	hsa-mir-1282	hsa-mir-4270	hsa-mir-4306	hsa-mir-1471	hsa-mir-4496	hsa-mir-555	hsa-mir-933	hsa-mir-562	hsa-mir-762	hsa-mir-662	hsa-mir-938	hsa-mir-568	hsa-mir-555	hsa-mir-644a	hsa-mir-1206	hsa-mir-9500	hsa-mir-4448	hsa-mir-3945
hsa-mir-633	hsa-mir-4293	hsa-mir-4455	hsa-mir-4480	hsa-mir-602	hsa-mir-4294	hsa-mir-9500	hsa-mir-6126	hsa-mir-662	hsa-mir-4279	hsa-mir-103b	hsa-mir-562	hsa-mir-1294	hsa-mir-711	hsa-mir-4268	hsa-mir-4448	hsa-mir-614	hsa-mir-1265	hsa-mir-4775	hsa-mir-610	hsa-mir-4706	hsa-mir-941	hsa-mir-1245a	hsa-mir-3945	hsa-mir-4516	hsa-mir-1265	hsa-mir-1258	hsa-mir-621	hsa-mir-1261	hsa-mir-3923	hsa-mir-4455	hsa-mir-4298	hsa-mir-551a	hsa-mir-1283	hsa-mir-378e	hsa-mir-617	hsa-mir-1206	hsa-mir-3666	hsa-mir-644a	hsa-mir-604	hsa-mir-4284	hsa-mir-4279	hsa-mir-3658	hsa-mir-3908	hsa-mir-4443	hsa-mir-658	hsa-mir-3908	hsa-mir-4293	hsa-mir-521	hsa-mir-4518
hsa-mir-4447	hsa-mir-4443	hsa-mir-1256	hsa-mir-4476	hsa-mir-551a	hsa-mir-1268b	hsa-mir-4290	hsa-mir-1265	hsa-mir-3610	hsa-mir-4449	hsa-mir-3142	hsa-mir-3908	hsa-mir-933	hsa-mir-762	hsa-mir-558	hsa-mir-1244	hsa-mir-569	hsa-mir-617	hsa-mir-3960	hsa-mir-4447	hsa-mir-3909	hsa-mir-4521	hsa-mir-4534	hsa-mir-4518	hsa-mir-3648	hsa-mir-644a	hsa-mir-4271	hsa-mir-4775	hsa-mir-3610		hsa-mir-4279	hsa-mir-4480	hsa-mir-4281	hsa-mir-602	hsa-mir-602	hsa-mir-1267	hsa-mir-644a	hsa-mir-643	hsa-mir-3654	hsa-mir-4467	hsa-mir-1181	hsa-mir-6068	hsa-mir-4262	hsa-mir-943	hsa-mir-4284	hsa-mir-604	hsa-mir-1469	hsa-mir-568	hsa-mir-4516	hsa-mir-1469
hsa-mir-604	hsa-mir-4516	hsa-mir-3908	hsa-mir-487a	hsa-mir-4721	hsa-mir-4469	hsa-mir-4467	hsa-mir-4448	hsa-mir-6069	hsa-mir-621	hsa-mir-1268b	hsa-mir-4480	hsa-mir-662	hsa-mir-4298	hsa-mir-1268a	hsa-mir-892a	hsa-mir-4270	hsa-mir-591	hsa-mir-4268	hsa-mir-1283	hsa-mir-374	hsa-mir-4516	hsa-mir-1248	hsa-mir-633	hsa-mir-4454	hsa-mir-4480	hsa-mir-606	hsa-mir-591	hsa-mir-4534		hsa-mir-4466	hsa-mir-617	hsa-mir-4467	hsa-mir-3201	hsa-mir-614	hsa-mir-4268	hsa-mir-4298	hsa-mir-1283	hsa-mir-3945	hsa-mir-1282	hsa-mir-1184	hsa-mir-4489	hsa-mir-1322	hsa-mir-4301	hsa-mir-4496	hsa-mir-1827	hsa-mir-1256	hsa-mir-4455	hsa-mir-3976	hsa-mir-3142
hsa-mir-4736	hsa-mir-548p	hsa-mir-4291	hsa-mir-1206	hsa-mir-4634	hsa-mir-3610	hsa-mir-4306	hsa-mir-103b	hsa-mir-3909	hsa-mir-526a	hsa-mir-4449	hsa-mir-649	hsa-mir-4706	hsa-mir-378e	hsa-mir-4298	hsa-mir-4301	hsa-mir-3908	hsa-mir-1256	hsa-mir-374	hsa-mir-555	hsa-mir-1294	hsa-mir-3658	hsa-mir-4306	hsa-mir-4488	hsa-mir-4467	hsa-mir-4281	hsa-mir-658	hsa-mir-1206	hsa-mir-3163		hsa-mir-4469	hsa-mir-4706	hsa-mir-1283	hsa-mir-1268a	hsa-mir-521	hsa-mir-1245a	hsa-mir-4443	hsa-mir-4458	hsa-mir-761	hsa-mir-658	hsa-mir-1265	hsa-mir-4258	hsa-mir-4257	hsa-mir-4449	hsa-mir-4306	hsa-mir-762	hsa-mir-1245a	hsa-mir-604	hsa-mir-4458	hsa-mir-555
hsa-mir-4488	hsa-mir-3185	hsa-mir-551a	hsa-mir-4469	hsa-mir-4478	hsa-mir-3142	hsa-mir-943	hsa-mir-1283	hsa-mir-3648	hsa-mir-3182	hsa-mir-4478	hsa-mir-1265	hsa-mir-1256	hsa-mir-4467	hsa-mir-3138	hsa-mir-4298	hsa-mir-4496	hsa-mir-1261	hsa-mir-4467	hsa-mir-1245a	hsa-mir-555	hsa-mir-4706	hsa-mir-943	hsa-mir-4449	hsa-mir-658	hsa-mir-4298	hsa-mir-1322	hsa-mir-658	hsa-mir-1293		hsa-mir-521	hsa-mir-4488	hsa-mir-892b	hsa-mir-4466	hsa-mir-4466	hsa-mir-567	hsa-mir-3138	hsa-mir-1294	hsa-mir-938	hsa-mir-103b	hsa-mir-4306	hsa-mir-1268a	hsa-mir-4530	hsa-mir-4447	hsa-mir-1245a	hsa-mir-4443	hsa-mir-1294	hsa-mir-526a	hsa-mir-633	hsa-mir-521
hsa-mir-1256	hsa-mir-1183	hsa-mir-649	hsa-mir-1293	hsa-mir-4298	hsa-mir-4478	hsa-mir-521	hsa-mir-4284	hsa-mir-1273c	hsa-mir-4458	hsa-mir-4279	hsa-mir-921	hsa-mir-374	hsa-mir-567	hsa-mir-644a	hsa-mir-3909	hsa-mir-4291	hsa-mir-103b	hsa-mir-568	hsa-mir-711	hsa-mir-1258	hsa-mir-1305	hsa-mir-3171	hsa-mir-378e	hsa-mir-591	hsa-mir-3171	hsa-mir-1245a	hsa-mir-3648	hsa-mir-4775		hsa-mir-4298	hsa-mir-649	hsa-mir-558	hsa-mir-617	hsa-mir-3142	hsa-mir-3196	hsa-mir-933	hsa-mir-1244	hsa-mir-496	hsa-mir-602	hsa-mir-569	hsa-mir-4706	hsa-mir-4291	hsa-mir-1206	hsa-mir-1294	hsa-mir-3658	hsa-mir-551a	hsa-mir-4301	hsa-mir-4518	hsa-mir-4449
hsa-mir-658	hsa-mir-762	hsa-mir-4706	hsa-mir-3131	hsa-mir-4455	hsa-mir-4736	hsa-mir-4516	hsa-mir-1244	hsa-mir-633	hsa-mir-3976	hsa-mir-4634	hsa-mir-1322	hsa-mir-892b	hsa-mir-551a	hsa-mir-604	hsa-mir-943	hsa-mir-487a	hsa-mir-1469	hsa-mir-4447	hsa-mir-4317	hsa-mir-1322	hsa-mir-562	hsa-mir-1294	hsa-mir-4458	hsa-mir-643	hsa-mir-602	hsa-mir-4478	hsa-mir-4488	hsa-mir-4270		hsa-mir-1244	hsa-mir-4530	hsa-mir-6069	hsa-mir-762	hsa-mir-633	hsa-mir-3909	hsa-mir-526a	hsa-mir-1261	hsa-mir-602	hsa-mir-4706	hsa-mir-567	hsa-mir-1273c	hsa-mir-4634	hsa-mir-4466	hsa-mir-6126	hsa-mir-1244	hsa-mir-762	hsa-mir-4317	hsa-mir-4489	hsa-mir-4488
hsa-mir-1244	hsa-mir-4294	hsa-mir-1261	hsa-mir-1324	hsa-mir-4443	hsa-mir-4448	hsa-mir-4518	hsa-mir-4489	hsa-mir-3138	hsa-mir-4298	hsa-mir-6126	hsa-mir-933	hsa-mir-4448	hsa-mir-6126	hsa-mir-1282	hsa-mir-602	hsa-mir-1293	hsa-mir-4455	hsa-mir-591	hsa-mir-658	hsa-mir-3908	hsa-mir-658	hsa-mir-4291	hsa-mir-3182	hsa-mir-921	hsa-mir-4467	hsa-mir-1184	hsa-mir-4467	hsa-mir-3176		hsa-mir-892a	hsa-mir-1244	hsa-mir-1322	hsa-mir-548p	hsa-mir-3138	hsa-mir-614	hsa-mir-4291	hsa-mir-1324	hsa-mir-3658	hsa-mir-4298	hsa-mir-617	hsa-mir-4281	hsa-mir-1261	hsa-mir-9500	hsa-mir-1256	hsa-mir-1265	hsa-mir-567	hsa-mir-4279	hsa-mir-1268b	hsa-mir-5193
hsa-mir-4298	hsa-mir-617	hsa-mir-103b	hsa-mir-4443	hsa-mir-1245a	hsa-mir-644a	hsa-mir-4443	hsa-mir-602	hsa-mir-4476	hsa-mir-4306	hsa-mir-1273c	hsa-mir-4298	hsa-mir-4284	hsa-mir-1322	hsa-mir-4301	hsa-mir-3138	hsa-mir-658	hsa-mir-649	hsa-mir-761	hsa-mir-4293	hsa-mir-551a	hsa-mir-3178	hsa-mir-892a	hsa-mir-934	hsa-mir-558	hsa-mir-526a	hsa-mir-644a	hsa-mir-4469	hsa-mir-4279		hsa-mir-4301	hsa-mir-6126	hsa-mir-644a	hsa-mir-4534	hsa-mir-4489	hsa-mir-1181	hsa-mir-1181	hsa-mir-6075	hsa-mir-4775	hsa-mir-1244	hsa-mir-4455	hsa-mir-933	hsa-mir-764	hsa-mir-658	hsa-mir-617	hsa-mir-4293	hsa-mir-4496	hsa-mir-3142	hsa-mir-5193	hsa-mir-3909
hsa-mir-602	hsa-mir-487a	hsa-mir-617	hsa-mir-4293	hsa-mir-548p	hsa-mir-4534	hsa-mir-1469	hsa-mir-1261	hsa-mir-4258	hsa-mir-568	hsa-mir-4284	hsa-mir-711	hsa-mir-555	hsa-mir-374	hsa-mir-4496	hsa-mir-4281	hsa-mir-1324	hsa-mir-3976	hsa-mir-3131	hsa-mir-4467	hsa-mir-1244	hsa-mir-320e	hsa-mir-4448	hsa-mir-3142	hsa-mir-548p	hsa-mir-103b	hsa-mir-548p	hsa-mir-1827	hsa-mir-4290		hsa-mir-526a	hsa-mir-325	hsa-mir-1294	hsa-mir-3908	hsa-mir-3945	hsa-mir-604	hsa-mir-4317	hsa-mir-1273c	hsa-mir-4476	hsa-mir-551a	hsa-mir-3908	hsa-mir-649	hsa-mir-1245a	hsa-mir-614	hsa-mir-4467	hsa-mir-1294	hsa-mir-644a	hsa-mir-614	hsa-mir-3945	hsa-mir-1273c
hsa-mir-6126	hsa-mir-1294	hsa-mir-1322	hsa-mir-4496	hsa-mir-4467	hsa-mir-1261	hsa-mir-4496	hsa-mir-649	hsa-mir-6068	hsa-mir-3142	hsa-mir-526a	hsa-mir-4317	hsa-mir-4298	hsa-mir-1181	hsa-mir-4291	hsa-mir-617	hsa-mir-4634	hsa-mir-6126	hsa-mir-3945	hsa-mir-1322	hsa-mir-1245a	hsa-mir-1256	hsa-mir-614	hsa-mir-568	hsa-mir-1261	hsa-mir-4634	hsa-mir-3945	hsa-mir-1265	hsa-mir-1206		hsa-mir-4721	hsa-mir-4534	hsa-mir-3138	hsa-mir-4449	hsa-mir-4518	hsa-mir-1244	hsa-mir-1471	hsa-mir-641	hsa-mir-4268	hsa-mir-4466	hsa-mir-644a	hsa-mir-568	hsa-mir-933	hsa-mir-1322	hsa-mir-614	hsa-mir-1245a	hsa-mir-4467	hsa-mir-4496	hsa-mir-4466	hsa-mir-551a
hsa-mir-4496	hsa-mir-4672	hsa-mir-4279	hsa-mir-1322	hsa-mir-4281	hsa-mir-1265	hsa-mir-3654	hsa-mir-374	hsa-mir-5193	hsa-mir-3201	hsa-mir-4458	hsa-mir-103b	hsa-mir-1181	hsa-mir-4447	hsa-mir-4448	hsa-mir-568	hsa-mir-568	hsa-mir-4534	hsa-mir-4496	hsa-mir-892a	hsa-mir-4291	hsa-mir-933	hsa-mir-3908	hsa-mir-3131	hsa-mir-4294	hsa-mir-892b	hsa-mir-4301	hsa-mir-3686	hsa-mir-4298		hsa-mir-4284	hsa-mir-921	hsa-mir-4496	hsa-mir-4455	hsa-mir-1273c	hsa-mir-1248	hsa-mir-1322	hsa-mir-4478	hsa-mir-649	hsa-mir-4480	hsa-mir-551a	hsa-mir-3654	hsa-mir-892b	hsa-mir-4496	hsa-mir-933	hsa-mir-1256	hsa-mir-548p	hsa-mir-4476	hsa-mir-3923	hsa-mir-4458
hsa-mir-4258	hsa-mir-4447	hsa-mir-1294	hsa-mir-614	hsa-mir-1244	hsa-mir-1256	hsa-mir-548p	hsa-mir-4449	hsa-mir-3945	hsa-mir-4518	hsa-mir-3182	hsa-mir-617	hsa-mir-3654	hsa-mir-4513	hsa-mir-6069	hsa-mir-1471	hsa-mir-3926	hsa-mir-1282	hsa-mir-4476	hsa-mir-558	hsa-mir-4466	hsa-mir-921	hsa-mir-103b	hsa-mir-4478	hsa-mir-4281	hsa-mir-921	hsa-mir-4298	hsa-mir-1283	hsa-mir-1267		hsa-mir-6068	hsa-mir-4513	hsa-mir-621	hsa-mir-1322	hsa-mir-4516	hsa-mir-4281	hsa-mir-6126	hsa-mir-4534	hsa-mir-378h	hsa-mir-4443	hsa-mir-1256	hsa-mir-3610	hsa-mir-1256	hsa-mir-6126	hsa-mir-711	hsa-mir-103b	hsa-mir-4455	hsa-mir-4447	hsa-mir-6068	hsa-mir-1538
hsa-mir-4455	hsa-mir-621	hsa-mir-621	hsa-mir-4284	hsa-mir-4291	hsa-mir-3926	hsa-mir-6068	hsa-mir-1181	hsa-mir-6075	hsa-mir-3138	hsa-mir-3201	hsa-mir-6126	hsa-mir-526a	hsa-mir-4291	hsa-mir-4488	hsa-mir-3976	hsa-mir-3976	hsa-mir-3142	hsa-mir-1245a	hsa-mir-591	hsa-mir-4496	hsa-mir-544a	hsa-mir-1265	hsa-mir-1268b	hsa-mir-4480	hsa-mir-3654	hsa-mir-496	hsa-mir-551a	hsa-mir-569		hsa-mir-711	hsa-mir-3908	hsa-mir-567	hsa-mir-103b	hsa-mir-551a	hsa-mir-558	hsa-mir-4306	hsa-mir-4298	hsa-mir-487a	hsa-mir-555	hsa-mir-6069	hsa-mir-3648	hsa-mir-3686	hsa-mir-4284	hsa-mir-4706	hsa-mir-4281	hsa-mir-614	hsa-mir-6075	hsa-mir-6069	hsa-mir-3138
hsa-mir-4721	hsa-mir-1245a	hsa-mir-1244	hsa-mir-3908	hsa-mir-4301	hsa-mir-762	hsa-mir-1184	hsa-mir-3654	hsa-mir-4513	hsa-mir-4634	hsa-mir-1294	hsa-mir-558	hsa-mir-4306	hsa-mir-568	hsa-mir-1206	hsa-mir-1322	hsa-mir-1469	hsa-mir-551a	hsa-mir-1294	hsa-mir-4443	hsa-mir-1827	hsa-mir-643	hsa-mir-6126	hsa-mir-4443	hsa-mir-4301	hsa-mir-4518	hsa-mir-617	hsa-mir-3960	hsa-mir-4496		hsa-mir-614	hsa-mir-3945	hsa-mir-1244	hsa-mir-4478	hsa-mir-4458	hsa-mir-103b	hsa-mir-4455	hsa-mir-3926	hsa-mir-1286	hsa-mir-3686	hsa-mir-1268b	hsa-mir-374	hsa-mir-521	hsa-mir-4478	hsa-mir-4449	hsa-mir-3908	hsa-mir-4317	hsa-mir-4672	hsa-mir-3909	hsa-mir-4258
hsa-mir-1469	hsa-mir-933	hsa-mir-4443	hsa-mir-3610	hsa-mir-103b	hsa-mir-1283	hsa-mir-4447	hsa-mir-3648	hsa-mir-934	hsa-mir-4516	hsa-mir-3648	hsa-mir-4634	hsa-mir-4458	hsa-mir-4301	hsa-mir-4290	hsa-mir-103b	hsa-mir-3142	hsa-mir-4516	hsa-mir-617	hsa-mir-933	hsa-mir-4284	hsa-mir-548l	hsa-mir-4284	hsa-mir-614	hsa-mir-4530	hsa-mir-374	hsa-mir-6069	hsa-mir-3923	hsa-mir-921		hsa-mir-378e	hsa-mir-1283	hsa-mir-4466	hsa-mir-4317	hsa-mir-621	hsa-mir-4298	hsa-mir-4466	hsa-mir-4443	hsa-mir-6069	hsa-mir-1256	hsa-mir-3686	hsa-mir-621	hsa-mir-658	hsa-mir-762	hsa-mir-1265	hsa-mir-567	hsa-mir-568	hsa-mir-4258	hsa-mir-374	hsa-mir-3131
hsa-mir-4634	hsa-mir-4268	hsa-mir-1265	hsa-mir-6126	hsa-mir-649	hsa-mir-103b	hsa-mir-711	hsa-mir-633	hsa-mir-3923	hsa-mir-521	hsa-mir-374	hsa-mir-374	hsa-mir-633	hsa-mir-643	hsa-mir-4489	hsa-mir-933	hsa-mir-711	hsa-mir-3654	hsa-mir-4298	hsa-mir-761	hsa-mir-3945	hsa-mir-378f	hsa-mir-1283	hsa-mir-1469	hsa-mir-621	hsa-mir-466	hsa-mir-3610	hsa-mir-1256	hsa-mir-3945		hsa-mir-4706	hsa-mir-558	hsa-mir-103b	hsa-mir-3960	hsa-mir-4258	hsa-mir-551a	hsa-mir-562	hsa-mir-4634	hsa-mir-621	hsa-mir-4496	hsa-mir-1322	hsa-mir-3142	hsa-mir-3976	hsa-mir-1256	hsa-mir-4291	hsa-mir-4284	hsa-mir-103b	hsa-mir-711	hsa-mir-3138	hsa-mir-6068
hsa-mir-9500	hsa-mir-4455	hsa-mir-3686	hsa-mir-4324	hsa-mir-3201	hsa-mir-4279	hsa-mir-4478	hsa-mir-3182		hsa-mir-4489	hsa-mir-1261	hsa-mir-548p	hsa-mir-4449	hsa-mir-761	hsa-mir-4449	hsa-mir-1283	hsa-mir-621	hsa-mir-3182	hsa-mir-1264	hsa-mir-3908	hsa-mir-1469	hsa-mir-3131	hsa-mir-3686	hsa-mir-621	hsa-mir-6126	hsa-mir-6126	hsa-mir-4268	hsa-mir-614	hsa-mir-1282		hsa-mir-1256	hsa-mir-621	hsa-mir-1256	hsa-mir-621	hsa-mir-6069	hsa-mir-644a	hsa-mir-4706	hsa-mir-1245a	hsa-mir-551a	hsa-mir-1258	hsa-mir-4301	hsa-mir-4496	hsa-mir-548p	hsa-mir-4291	hsa-mir-1261	hsa-mir-933	hsa-mir-4301	hsa-mir-3201	hsa-mir-6075	hsa-mir-4516
hsa-mir-1206	hsa-mir-3648	hsa-mir-526a	hsa-mir-3142	hsa-mir-1261	hsa-mir-4488	hsa-mir-555	hsa-mir-663b		hsa-mir-4488	hsa-mir-662	hsa-mir-4516	hsa-mir-567	hsa-mir-3182	hsa-mir-548p	hsa-mir-4634	hsa-mir-3945	hsa-mir-568	hsa-mir-3138	hsa-mir-4306	hsa-mir-4721	hsa-mir-938	hsa-mir-4466	hsa-mir-3976	hsa-mir-3142	hsa-mir-3686	hsa-mir-3908	hsa-mir-555	hsa-mir-3658		hsa-mir-3976	hsa-mir-551a	hsa-mir-921	hsa-mir-4706	hsa-mir-5193	hsa-mir-3908	hsa-mir-567	hsa-mir-548p	hsa-mir-3686	hsa-mir-1294	hsa-mir-4448	hsa-mir-378e	hsa-mir-4317	hsa-mir-3909	hsa-mir-3945	hsa-mir-562	hsa-mir-4466	hsa-mir-1282	hsa-mir-662	hsa-mir-3648
hsa-mir-4449	hsa-mir-6068	hsa-mir-4478	hsa-mir-3182	hsa-mir-568	hsa-mir-548p	hsa-mir-1268b	hsa-mir-4455		hsa-mir-1283	hsa-mir-4706	hsa-mir-4458	hsa-mir-1268b	hsa-mir-4478	hsa-mir-1286	hsa-mir-3142	hsa-mir-1245a	hsa-mir-921	hsa-mir-3182	hsa-mir-4281	hsa-mir-3976	hsa-mir-4443	hsa-mir-1471	hsa-mir-4489	hsa-mir-4324	hsa-mir-4478	hsa-mir-4279	hsa-mir-649	hsa-mir-3131		hsa-mir-4634	hsa-mir-641	hsa-mir-1265	hsa-mir-933	hsa-mir-662	hsa-mir-568	hsa-mir-649	hsa-mir-1469	hsa-mir-4443	hsa-mir-378e	hsa-mir-4298	hsa-mir-658	hsa-mir-378h	hsa-mir-4634	hsa-mir-3908	hsa-mir-614	hsa-mir-4324	hsa-mir-1244	hsa-mir-1538	hsa-mir-6069
hsa-mir-4284	hsa-mir-4317	hsa-mir-602	hsa-mir-1323	hsa-mir-892a	hsa-mir-3648	hsa-mir-1322	hsa-mir-3923		hsa-mir-3610	hsa-mir-921	hsa-mir-4291	hsa-mir-921	hsa-mir-6069	hsa-mir-933	hsa-mir-1261	hsa-mir-1256	hsa-mir-4448	hsa-mir-711	hsa-mir-4706	hsa-mir-4298	hsa-mir-1181	hsa-mir-4488	hsa-mir-4476	hsa-mir-3131	hsa-mir-711	hsa-mir-1265	hsa-mir-4317	hsa-mir-6075		hsa-mir-649	hsa-mir-103b	hsa-mir-1261	hsa-mir-649	hsa-mir-3131	hsa-mir-4634	hsa-mir-3610	hsa-mir-3908	hsa-mir-4281	hsa-mir-3654	hsa-mir-1471	hsa-mir-4634	hsa-mir-3142	hsa-mir-649	hsa-mir-4466	hsa-mir-1206	hsa-mir-3138	hsa-mir-3648	hsa-mir-934	hsa-mir-656
hsa-mir-103b	hsa-mir-3610	hsa-mir-568	hsa-mir-6069	hsa-mir-3182	hsa-mir-3182	hsa-mir-604	hsa-mir-4279		hsa-mir-1282	hsa-mir-4258	hsa-mir-4279	hsa-mir-5193	hsa-mir-4448	hsa-mir-4443	hsa-mir-1282	hsa-mir-4488	hsa-mir-4284	hsa-mir-6068	hsa-mir-4291	hsa-mir-711	hsa-mir-3142	hsa-mir-4706	hsa-mir-1273c	hsa-mir-1244	hsa-mir-4258	hsa-mir-6068	hsa-mir-378e	hsa-mir-711		hsa-mir-103b	hsa-mir-4447	hsa-mir-614	hsa-mir-4448	hsa-mir-1538	hsa-mir-1256	hsa-mir-4513	hsa-mir-4467	hsa-mir-591	hsa-mir-1322	hsa-mir-3654	hsa-mir-521	hsa-mir-3654	hsa-mir-3945	hsa-mir-3909	hsa-mir-4268	hsa-mir-3654	hsa-mir-548p	hsa-mir-656	hsa-mir-4476
hsa-mir-4489	hsa-mir-521	hsa-mir-555	hsa-mir-3909	hsa-mir-4279	hsa-mir-4634	hsa-mir-762	hsa-mir-3945		hsa-mir-4443	hsa-mir-4518	hsa-mir-1261	hsa-mir-568	hsa-mir-4443	hsa-mir-103b	hsa-mir-551a	hsa-mir-649	hsa-mir-4449	hsa-mir-3686	hsa-mir-1244	hsa-mir-1256	hsa-mir-4518	hsa-mir-4298	hsa-mir-656	hsa-mir-938	hsa-mir-521	hsa-mir-103b	hsa-mir-526a	hsa-mir-3654		hsa-mir-3182	hsa-mir-6069	hsa-mir-4489	hsa-mir-1282	hsa-mir-656	hsa-mir-4449	hsa-mir-1268b	hsa-mir-1206	hsa-mir-555	hsa-mir-921	hsa-mir-103b	hsa-mir-1268b	hsa-mir-527	hsa-mir-3182	hsa-mir-621	hsa-mir-4449	hsa-mir-4706	hsa-mir-1322	hsa-mir-4476	hsa-mir-934
hsa-mir-4268	hsa-mir-4284	hsa-mir-4281	hsa-mir-3658	hsa-mir-3142	hsa-mir-3185	hsa-mir-4268	hsa-mir-921		hsa-mir-4513	hsa-mir-3654	hsa-mir-1273c	hsa-mir-4455	hsa-mir-4281	hsa-mir-3654	hsa-mir-4478	hsa-mir-4279	hsa-mir-4443	hsa-mir-3908	hsa-mir-569	hsa-mir-1471	hsa-mir-4644	hsa-mir-5193	hsa-mir-4513	hsa-mir-1293	hsa-mir-943	hsa-mir-649	hsa-mir-1322	hsa-mir-1469		hsa-mir-1471	hsa-mir-568	hsa-mir-555	hsa-mir-6126	hsa-mir-6068	hsa-mir-3182	hsa-mir-3686	hsa-mir-4317	hsa-mir-1538	hsa-mir-567	hsa-mir-649	hsa-mir-3686	hsa-mir-4706	hsa-mir-1261	hsa-mir-3658	hsa-mir-1322	hsa-mir-521	hsa-mir-4467		hsa-mir-6075
hsa-mir-4443	hsa-mir-4298	hsa-mir-3182	hsa-mir-1264	hsa-mir-1282	hsa-mir-921	hsa-mir-1471	hsa-mir-3976		hsa-mir-5193	hsa-mir-4516	hsa-mir-3686	hsa-mir-1469	hsa-mir-658	hsa-mir-6068	hsa-mir-1265	hsa-mir-4317	hsa-mir-4518	hsa-mir-4706	hsa-mir-1265	hsa-mir-649	hsa-mir-602	hsa-mir-3182	hsa-mir-3201	hsa-mir-3923	hsa-mir-568	hsa-mir-4443	hsa-mir-4534	hsa-mir-4516		hsa-mir-3945	hsa-mir-4455	hsa-mir-378e	hsa-mir-614	hsa-mir-3648	hsa-mir-649	hsa-mir-1827	hsa-mir-103b	hsa-mir-4518	hsa-mir-1261	hsa-mir-4443	hsa-mir-551a	hsa-mir-1469	hsa-mir-4443	hsa-mir-3654	hsa-mir-3610	hsa-mir-933	hsa-mir-606		hsa-mir-3923
hsa-mir-4706	hsa-mir-1273c	hsa-mir-921	hsa-mir-934	hsa-mir-3976	hsa-mir-4298	hsa-mir-4706	hsa-mir-3201		hsa-mir-4258	hsa-mir-4489	hsa-mir-1294	hsa-mir-3182	hsa-mir-1268b	hsa-mir-1469	hsa-mir-3686	hsa-mir-1827	hsa-mir-521	hsa-mir-4449	hsa-mir-621	hsa-mir-1265	hsa-mir-6126	hsa-mir-4467	hsa-mir-4258	hsa-mir-103b	hsa-mir-3976	hsa-mir-555	hsa-mir-617	hsa-mir-1245a		hsa-mir-1282	hsa-mir-4496	hsa-mir-4478	hsa-mir-4284	hsa-mir-4476	hsa-mir-1268b	hsa-mir-1261	hsa-mir-614	hsa-mir-1265	hsa-mir-711	hsa-mir-1206	hsa-mir-921	hsa-mir-6126	hsa-mir-4488	hsa-mir-4281	hsa-mir-4298	hsa-mir-4298	hsa-mir-1256
hsa-mir-614	hsa-mir-568	hsa-mir-3654	hsa-mir-4634	hsa-mir-466	hsa-mir-3909	hsa-mir-551a	hsa-mir-4301		hsa-mir-662	hsa-mir-3138	hsa-mir-4443	hsa-mir-378e	hsa-mir-3201	hsa-mir-4706	hsa-mir-662	hsa-mir-1244	hsa-mir-4489	hsa-mir-6075	hsa-mir-1286	hsa-mir-3654	hsa-mir-892b	hsa-mir-921	hsa-mir-6075	hsa-mir-4458	hsa-mir-614	hsa-mir-1827	hsa-mir-4291	hsa-mir-3908		hsa-mir-1469	hsa-mir-1265	hsa-mir-3182	hsa-mir-4281	hsa-mir-934	hsa-mir-4478	hsa-mir-938	hsa-mir-4268	hsa-mir-6126	hsa-mir-934	hsa-mir-378e	hsa-mir-555	hsa-mir-4467	hsa-mir-1244	hsa-mir-3131	hsa-mir-4317	hsa-mir-3182	hsa-mir-4291
hsa-mir-3654	hsa-mir-526a	hsa-mir-4301	hsa-mir-3926	hsa-mir-4489	hsa-mir-3131	hsa-mir-1245a	hsa-mir-3138		hsa-mir-3131	hsa-mir-633	hsa-mir-3945	hsa-mir-3131	hsa-mir-103b	hsa-mir-1283	hsa-mir-3945	hsa-mir-5193	hsa-mir-633	hsa-mir-562	hsa-mir-3182	hsa-mir-1282	hsa-mir-4257	hsa-mir-1827	hsa-mir-6068	hsa-mir-3171	hsa-mir-3201	hsa-mir-3182	hsa-mir-1282	hsa-mir-617		hsa-mir-3909	hsa-mir-4443	hsa-mir-1258	hsa-mir-556	hsa-mir-6075	hsa-mir-555	hsa-mir-4281	hsa-mir-644a	hsa-mir-1261	hsa-mir-3610	hsa-mir-933	hsa-mir-4518	hsa-mir-568	hsa-mir-3976	hsa-mir-604	hsa-mir-617	hsa-mir-6069	hsa-mir-1206
hsa-mir-4301	hsa-mir-4518	hsa-mir-3201	hsa-mir-4298	hsa-mir-4488	hsa-mir-3976	hsa-mir-3909	hsa-mir-551a		hsa-mir-656	hsa-mir-1283	hsa-mir-1286	hsa-mir-3976	hsa-mir-1244	hsa-mir-374	hsa-mir-4458	hsa-mir-4268	hsa-mir-4458	hsa-mir-3201	hsa-mir-617	hsa-mir-1268b	hsa-mir-6075	hsa-mir-1469	hsa-mir-1538	hsa-mir-1256	hsa-mir-3182	hsa-mir-4489	hsa-mir-4455	hsa-mir-4518		hsa-mir-4518	hsa-mir-1256	hsa-mir-602	hsa-mir-1265	hsa-mir-3923	hsa-mir-4496	hsa-mir-374	hsa-mir-3131	hsa-mir-4516	hsa-mir-617	hsa-mir-4281	hsa-mir-4516	hsa-mir-4458	hsa-mir-617	hsa-mir-1469	hsa-mir-4324	hsa-mir-4513	hsa-mir-3182
hsa-mir-568	hsa-mir-3926	hsa-mir-521	hsa-mir-1256	hsa-mir-1248	hsa-mir-4721	hsa-mir-621	hsa-mir-3142		hsa-mir-4476	hsa-mir-3610	hsa-mir-4478	hsa-mir-4489	hsa-mir-933	hsa-mir-4281	hsa-mir-4279	hsa-mir-4298	hsa-mir-4258	hsa-mir-1322	hsa-mir-4298	hsa-mir-3142	hsa-mir-4469	hsa-mir-621	hsa-mir-3648	hsa-mir-6068	hsa-mir-4448	hsa-mir-4317	hsa-mir-4706	hsa-mir-521		hsa-mir-3686	hsa-mir-4478	hsa-mir-374	hsa-mir-4291		hsa-mir-1827	hsa-mir-921	hsa-mir-3658	hsa-mir-4284	hsa-mir-1469	hsa-mir-6068	hsa-mir-3909	hsa-mir-4488	hsa-mir-933	hsa-mir-374	hsa-mir-649	hsa-mir-1265	hsa-mir-4284
hsa-mir-1322	hsa-mir-3908	hsa-mir-374	hsa-mir-4488	hsa-mir-4448	hsa-mir-4291	hsa-mir-617	hsa-mir-555		hsa-mir-555	hsa-mir-4488	hsa-mir-4455	hsa-mir-4281	hsa-mir-1469	hsa-mir-649	hsa-mir-3654	hsa-mir-617	hsa-mir-3201	hsa-mir-1286	hsa-mir-3201	hsa-mir-4513	hsa-mir-1269a	hsa-mir-3654	hsa-mir-3923	hsa-mir-1322	hsa-mir-662	hsa-mir-1261	hsa-mir-4518	hsa-mir-548p		hsa-mir-4448	hsa-mir-892a	hsa-mir-4443	hsa-mir-4467		hsa-mir-1282	hsa-mir-4448	hsa-mir-4293	hsa-mir-4258	hsa-mir-1827	hsa-mir-1282	hsa-mir-3945	hsa-mir-662	hsa-mir-4268	hsa-mir-4721	hsa-mir-4706	hsa-mir-3201	hsa-mir-933
hsa-mir-4478	hsa-mir-633	hsa-mir-4488	hsa-mir-3976	hsa-mir-4518	hsa-mir-3138	hsa-mir-921	hsa-mir-656		hsa-mir-4466	hsa-mir-656	hsa-mir-4281	hsa-mir-3138	hsa-mir-4317	hsa-mir-568	hsa-mir-649	hsa-mir-4281	hsa-mir-1538	hsa-mir-1265	hsa-mir-3909	hsa-mir-3201	hsa-mir-496	hsa-mir-4518		hsa-mir-1206	hsa-mir-4489	hsa-mir-1244	hsa-mir-3201	hsa-mir-4448		hsa-mir-621	hsa-mir-3654	hsa-mir-617	hsa-mir-568		hsa-mir-4443	hsa-mir-555	hsa-mir-4291	hsa-mir-1268b	hsa-mir-3182	hsa-mir-4317	hsa-mir-614	hsa-mir-374	hsa-mir-4317	hsa-mir-568	hsa-mir-4634	hsa-mir-4478	hsa-mir-649
hsa-mir-621	hsa-mir-3142	hsa-mir-934	hsa-mir-621	hsa-mir-4284	hsa-mir-649	hsa-mir-4513	hsa-mir-4458		hsa-mir-3909	hsa-mir-3976	hsa-mir-4489	hsa-mir-4518	hsa-mir-4496	hsa-mir-4467	hsa-mir-6069	hsa-mir-6069	hsa-mir-4478	hsa-mir-4301	hsa-mir-551a	hsa-mir-921	hsa-mir-1231	hsa-mir-933		hsa-mir-633	hsa-mir-3648	hsa-mir-1268b	hsa-mir-4448	hsa-mir-4480		hsa-mir-4449	hsa-mir-3976	hsa-mir-4301	hsa-mir-1273c		hsa-mir-933	hsa-mir-568	hsa-mir-4270	hsa-mir-3610	hsa-mir-1265	hsa-mir-4466	hsa-mir-526a	hsa-mir-3908	hsa-mir-1268b	hsa-mir-1244	hsa-mir-374	hsa-mir-4291	hsa-mir-921
hsa-mir-4291	hsa-mir-1261	hsa-mir-1268b	hsa-mir-6068	hsa-mir-4458	hsa-mir-933	hsa-mir-1261	hsa-mir-4518		hsa-mir-3945	hsa-mir-521	hsa-mir-1268b	hsa-mir-6069	hsa-mir-4279	hsa-mir-3686	hsa-mir-1256	hsa-mir-103b	hsa-mir-4634	hsa-mir-5193	hsa-mir-3138	hsa-mir-4518	hsa-mir-764	hsa-mir-6069		hsa-mir-3654	hsa-mir-4516	hsa-mir-4466	hsa-mir-633	hsa-mir-4455		hsa-mir-3654	hsa-mir-4489	hsa-mir-3908	hsa-mir-4443		hsa-mir-658	hsa-mir-4478	hsa-mir-3976	hsa-mir-4306	hsa-mir-4306	hsa-mir-3945	hsa-mir-3182	hsa-mir-4518	hsa-mir-621	hsa-mir-5193	hsa-mir-555	hsa-mir-4290	hsa-mir-3909
hsa-mir-1827	hsa-mir-1268b	hsa-mir-3142	hsa-mir-521	hsa-mir-4258	hsa-mir-568	hsa-mir-4284	hsa-mir-3610		hsa-mir-3648	hsa-mir-555	hsa-mir-633	hsa-mir-521	hsa-mir-6075	hsa-mir-587	hsa-mir-3908	hsa-mir-4458	hsa-mir-374	hsa-mir-558	hsa-mir-374	hsa-mir-6068	hsa-mir-1245a	hsa-mir-4513		hsa-mir-1265	hsa-mir-1282	hsa-mir-711	hsa-mir-933	hsa-mir-3171		hsa-mir-3201	hsa-mir-1286	hsa-mir-3654	hsa-mir-374		hsa-mir-4455	hsa-mir-3201	hsa-mir-649	hsa-mir-4496	hsa-mir-1471	hsa-mir-555	hsa-mir-656	hsa-mir-4448	hsa-mir-644a	hsa-mir-567	hsa-mir-3182	hsa-mir-1244	hsa-mir-4281
hsa-mir-649	hsa-mir-4706	hsa-mir-4466	hsa-mir-555	hsa-mir-4516	hsa-mir-621	hsa-mir-4301	hsa-mir-3909		hsa-mir-6069	hsa-mir-5193	hsa-mir-4466	hsa-mir-4301	hsa-mir-621	hsa-mir-3182	hsa-mir-3182	hsa-mir-933	hsa-mir-3945	hsa-mir-4293	hsa-mir-6068	hsa-mir-568	hsa-mir-521	hsa-mir-3142		hsa-mir-374	hsa-mir-3945	hsa-mir-3142	hsa-mir-644a	hsa-mir-568		hsa-mir-3138	hsa-mir-3138	hsa-mir-1268b	hsa-mir-4489		hsa-mir-378e	hsa-mir-3182	hsa-mir-1256	hsa-mir-3171	hsa-mir-614	hsa-mir-521	hsa-mir-3201	hsa-mir-649	hsa-mir-3142	hsa-mir-4298	hsa-mir-764	hsa-mir-4268	hsa-mir-3138
hsa-mir-711	hsa-mir-4721	hsa-mir-4634	hsa-mir-548p	hsa-mir-3138	hsa-mir-4466	hsa-mir-4466	hsa-mir-5193		hsa-mir-1268b	hsa-mir-4466	hsa-mir-4706	hsa-mir-3142	hsa-mir-4455	hsa-mir-621	hsa-mir-711	hsa-mir-4448	hsa-mir-614	hsa-mir-4488	hsa-mir-1282	hsa-mir-6069	hsa-mir-3976	hsa-mir-1261		hsa-mir-4496	hsa-mir-4279	hsa-mir-4291	hsa-mir-103b	hsa-mir-4447		hsa-mir-4516	hsa-mir-3909	hsa-mir-4291	hsa-mir-6069		hsa-mir-3201	hsa-mir-4488	hsa-mir-3686	hsa-mir-3201	hsa-mir-374	hsa-mir-4467	hsa-mir-4476	hsa-mir-3201	hsa-mir-3654	hsa-mir-658	hsa-mir-921	hsa-mir-6126	hsa-mir-3686
hsa-mir-4516	hsa-mir-4488	hsa-mir-3138	hsa-mir-6075	hsa-mir-3654	hsa-mir-4268	hsa-mir-3142	hsa-mir-1282		hsa-mir-1538	hsa-mir-4513	hsa-mir-1283	hsa-mir-4478	hsa-mir-3142	hsa-mir-6075	hsa-mir-374	hsa-mir-3610	hsa-mir-6069	hsa-mir-4258	hsa-mir-568	hsa-mir-103b	hsa-mir-3654	hsa-mir-4478		hsa-mir-4317	hsa-mir-633	hsa-mir-6075	hsa-mir-921	hsa-mir-4467		hsa-mir-4513	hsa-mir-3610	hsa-mir-633	hsa-mir-3182		hsa-mir-3686	hsa-mir-3909	hsa-mir-762	hsa-mir-4466	hsa-mir-4281	hsa-mir-614	hsa-mir-6069	hsa-mir-4516	hsa-mir-4281	hsa-mir-3976	hsa-mir-6126	hsa-mir-4516	hsa-mir-1265
hsa-mir-933	hsa-mir-4634	hsa-mir-4489	hsa-mir-3945	hsa-mir-6069	hsa-mir-4317	hsa-mir-4317	hsa-mir-521		hsa-mir-1273c	hsa-mir-3945	hsa-mir-3201	hsa-mir-4516	hsa-mir-521	hsa-mir-4516	hsa-mir-4706	hsa-mir-1268b	hsa-mir-3648	hsa-mir-466	hsa-mir-3976	hsa-mir-6126	hsa-mir-604	hsa-mir-1282		hsa-mir-4448	hsa-mir-4458	hsa-mir-568	hsa-mir-521	hsa-mir-4268		hsa-mir-1827	hsa-mir-1268b	hsa-mir-3142	hsa-mir-521		hsa-mir-921	hsa-mir-4634	hsa-mir-621	hsa-mir-378e	hsa-mir-4478	hsa-mir-4516	hsa-mir-6075	hsa-mir-4298	hsa-mir-1265	hsa-mir-103b	hsa-mir-4518	hsa-mir-4448	hsa-mir-3654
hsa-mir-4466	hsa-mir-3131	hsa-mir-1273c	hsa-mir-4478	hsa-mir-521	hsa-mir-4458	hsa-mir-614	hsa-mir-4488		hsa-mir-4478	hsa-mir-6069	hsa-mir-3138	hsa-mir-1538	hsa-mir-649	hsa-mir-711	hsa-mir-4518	hsa-mir-558	hsa-mir-934	hsa-mir-4281	hsa-mir-943	hsa-mir-1538	hsa-mir-4496	hsa-mir-4281		hsa-mir-466	hsa-mir-555	hsa-mir-4706	hsa-mir-1268b	hsa-mir-4449		hsa-mir-662	hsa-mir-602	hsa-mir-1471	hsa-mir-4298		hsa-mir-621	hsa-mir-4449	hsa-mir-4706	hsa-mir-662	hsa-mir-4489	hsa-mir-568	hsa-mir-711	hsa-mir-633	hsa-mir-4706	hsa-mir-649	hsa-mir-1261	hsa-mir-6068	hsa-mir-662
hsa-mir-521	hsa-mir-4478	hsa-mir-633	hsa-mir-3689d	hsa-mir-555	hsa-mir-4476	hsa-mir-4448	hsa-mir-6069		hsa-mir-6075	hsa-mir-3909	hsa-mir-555	hsa-mir-551a	hsa-mir-3654	hsa-mir-521	hsa-mir-3610	hsa-mir-3182	hsa-mir-4476	hsa-mir-4443	hsa-mir-1471	hsa-mir-3182	hsa-mir-4476	hsa-mir-568		hsa-mir-551a	hsa-mir-3131	hsa-mir-3654	hsa-mir-4513	hsa-mir-3686		hsa-mir-921	hsa-mir-1469	hsa-mir-1469	hsa-mir-4518		hsa-mir-6126	hsa-mir-1273c	hsa-mir-4281	hsa-mir-3131	hsa-mir-4301	hsa-mir-1538	hsa-mir-1538	hsa-mir-378e	hsa-mir-1273c	hsa-mir-3182	hsa-mir-3686	hsa-mir-1538	hsa-mir-4449
hsa-mir-1273c	hsa-mir-374	hsa-mir-4516	hsa-mir-4516	hsa-mir-934	hsa-mir-1206	hsa-mir-3908	hsa-mir-4516		hsa-mir-6068	hsa-mir-1538	hsa-mir-4467	hsa-mir-621	hsa-mir-662	hsa-mir-3142	hsa-mir-921	hsa-mir-4258	hsa-mir-3138	hsa-mir-1182	hsa-mir-4488	hsa-mir-521	hsa-mir-3196	hsa-mir-3976		hsa-mir-933	hsa-mir-934	hsa-mir-3686	hsa-mir-4489	hsa-mir-103b		hsa-mir-568	hsa-mir-633	hsa-mir-4448	hsa-mir-1261		hsa-mir-3142	hsa-mir-4258	hsa-mir-3909	hsa-mir-374	hsa-mir-568	hsa-mir-711	hsa-mir-5193	hsa-mir-617	hsa-mir-1827	hsa-mir-3142	hsa-mir-3945	hsa-mir-3142	hsa-mir-521
hsa-mir-1261	hsa-mir-4279	hsa-mir-3610	hsa-mir-1273c	hsa-mir-921	hsa-mir-1245a	hsa-mir-933	hsa-mir-4513		hsa-mir-934	hsa-mir-4476	hsa-mir-4258	hsa-mir-4258	hsa-mir-4706	hsa-mir-4518	hsa-mir-521	hsa-mir-4489	hsa-mir-662	hsa-mir-3142	hsa-mir-6069	hsa-mir-3131	hsa-mir-762	hsa-mir-374		hsa-mir-3185	hsa-mir-1268b	hsa-mir-521	hsa-mir-3654	hsa-mir-555		hsa-mir-1273c	hsa-mir-521	hsa-mir-568	hsa-mir-4513		hsa-mir-4317	hsa-mir-3976	hsa-mir-568	hsa-mir-892b	hsa-mir-3945	hsa-mir-3142		hsa-mir-3131	hsa-mir-521	hsa-mir-4518	hsa-mir-1538	hsa-mir-621	hsa-mir-374
hsa-mir-1265	hsa-mir-1206	hsa-mir-4449	hsa-mir-374	hsa-mir-1469	hsa-mir-4516	hsa-mir-374	hsa-mir-4478		hsa-mir-3923	hsa-mir-6068	hsa-mir-3976	hsa-mir-4466	hsa-mir-4258	hsa-mir-658	hsa-mir-1268b	hsa-mir-3686	hsa-mir-3610	hsa-mir-621	hsa-mir-934	hsa-mir-662	hsa-mir-4458	hsa-mir-3909		hsa-mir-3945	hsa-mir-1469	hsa-mir-4513	hsa-mir-4478	hsa-mir-644a		hsa-mir-3648	hsa-mir-3182	hsa-mir-1538	hsa-mir-1244		hsa-mir-1265	hsa-mir-4458	hsa-mir-1282	hsa-mir-3976	hsa-mir-3142	hsa-mir-1469		hsa-mir-103b	hsa-mir-711	hsa-mir-1273c	hsa-mir-1471	hsa-mir-658	hsa-mir-617
hsa-mir-4281	hsa-mir-1265	hsa-mir-3976	hsa-mir-3666	hsa-mir-3945	hsa-mir-1324	hsa-mir-658	hsa-mir-6075			hsa-mir-3923	hsa-mir-1538	hsa-mir-4513	hsa-mir-604	hsa-mir-3945	hsa-mir-4534	hsa-mir-4478	hsa-mir-4488	hsa-mir-4455	hsa-mir-4301	hsa-mir-633	hsa-mir-3908	hsa-mir-4489		hsa-mir-555	hsa-mir-1273c	hsa-mir-3131	hsa-mir-3945	hsa-mir-6126		hsa-mir-555	hsa-mir-4281	hsa-mir-656	hsa-mir-3131		hsa-mir-1261	hsa-mir-621	hsa-mir-933	hsa-mir-4634	hsa-mir-633	hsa-mir-3182		hsa-mir-921	hsa-mir-1469	hsa-mir-521	hsa-mir-1469	hsa-mir-604	hsa-mir-555
hsa-mir-3648	hsa-mir-3138	hsa-mir-4518	hsa-mir-644a	hsa-mir-614	hsa-mir-3945	hsa-mir-633	hsa-mir-1538			hsa-mir-6075	hsa-mir-614	hsa-mir-1273c	hsa-mir-555	hsa-mir-4279	hsa-mir-633	hsa-mir-6075	hsa-mir-3131	hsa-mir-662	hsa-mir-4458	hsa-mir-4489	hsa-mir-1469	hsa-mir-4634		hsa-mir-1273c	hsa-mir-1538	hsa-mir-921	hsa-mir-1261	hsa-mir-1268b		hsa-mir-6069	hsa-mir-4466	hsa-mir-4258	hsa-mir-3654		hsa-mir-4467	hsa-mir-3654	hsa-mir-4279	hsa-mir-921	hsa-mir-3976	hsa-mir-4458		hsa-mir-4489	hsa-mir-374	hsa-mir-633	hsa-mir-3131	hsa-mir-1273c	hsa-mir-3923
hsa-mir-617	hsa-mir-614	hsa-mir-4258	hsa-mir-4291	hsa-mir-4513	hsa-mir-4672	hsa-mir-4449	hsa-mir-614			hsa-mir-934	hsa-mir-3648	hsa-mir-934	hsa-mir-4458	hsa-mir-487a	hsa-mir-1538	hsa-mir-3654	hsa-mir-656	hsa-mir-551a	hsa-mir-4284	hsa-mir-3686	hsa-mir-568	hsa-mir-1256		hsa-mir-3976	hsa-mir-6069	hsa-mir-1273c	hsa-mir-3909	hsa-mir-649		hsa-mir-1268b	hsa-mir-4634	hsa-mir-4488	hsa-mir-4458		hsa-mir-4291	hsa-mir-378e	hsa-mir-921	hsa-mir-4489	hsa-mir-621	hsa-mir-4518		hsa-mir-621	hsa-mir-4258	hsa-mir-656	hsa-mir-3142	hsa-mir-374	hsa-mir-4466
hsa-mir-3182	hsa-mir-3182	hsa-mir-614	hsa-mir-4258	hsa-mir-633	hsa-mir-662	hsa-mir-4281	hsa-mir-4476				hsa-mir-656	hsa-mir-656	hsa-mir-4449	hsa-mir-614	hsa-mir-4258	hsa-mir-4706	hsa-mir-4466	hsa-mir-1471	hsa-mir-3142	hsa-mir-1273c	hsa-mir-4775	hsa-mir-3201		hsa-mir-4449	hsa-mir-3923	hsa-mir-621	hsa-mir-3976	hsa-mir-3182		hsa-mir-1538	hsa-mir-614	hsa-mir-521	hsa-mir-3142		hsa-mir-1469	hsa-mir-551a	hsa-mir-3945	hsa-mir-614	hsa-mir-1538	hsa-mir-374		hsa-mir-656	hsa-mir-3131	hsa-mir-1538	hsa-mir-4489	hsa-mir-649	hsa-mir-3976
hsa-mir-3686	hsa-mir-4449	hsa-mir-4458	hsa-mir-4518	hsa-mir-1268b	hsa-mir-4518	hsa-mir-4298	hsa-mir-4466				hsa-mir-1469	hsa-mir-3909	hsa-mir-3945	hsa-mir-3610	hsa-mir-4516	hsa-mir-1265	hsa-mir-1273c	hsa-mir-1273c	hsa-mir-4449	hsa-mir-4516	hsa-mir-606	hsa-mir-521		hsa-mir-4513	hsa-mir-6075	hsa-mir-1268a	hsa-mir-3142	hsa-mir-4458		hsa-mir-374	hsa-mir-374	hsa-mir-4518	hsa-mir-921		hsa-mir-6068	hsa-mir-3142	hsa-mir-6126	hsa-mir-558	hsa-mir-1268b	hsa-mir-4634		hsa-mir-551a	hsa-mir-6069	hsa-mir-4516	hsa-mir-621	hsa-mir-3686	hsa-mir-4518
hsa-mir-1268b	hsa-mir-3686	hsa-mir-3131	hsa-mir-3686	hsa-mir-3648	hsa-mir-3908	hsa-mir-6069	hsa-mir-662				hsa-mir-4284	hsa-mir-4634	hsa-mir-4489	hsa-mir-4458	hsa-mir-6126	hsa-mir-374	hsa-mir-5193	hsa-mir-4489	hsa-mir-4634	hsa-mir-5193	hsa-mir-4258	hsa-mir-3138		hsa-mir-4455	hsa-mir-6068	hsa-mir-4476	hsa-mir-4281	hsa-mir-4291		hsa-mir-4489	hsa-mir-1538	hsa-mir-3131	hsa-mir-4258		hsa-mir-4516	hsa-mir-3945	hsa-mir-4518	hsa-mir-943	hsa-mir-4518	hsa-mir-4476		hsa-mir-934	hsa-mir-921	hsa-mir-6069	hsa-mir-4496	hsa-mir-5193	hsa-mir-4513
hsa-mir-3131	hsa-mir-4466	hsa-mir-4513	hsa-mir-4458	hsa-mir-1538	hsa-mir-6069	hsa-mir-4291	hsa-mir-1273c				hsa-mir-3610	hsa-mir-4488	hsa-mir-1538	hsa-mir-4478	hsa-mir-3201	hsa-mir-3648	hsa-mir-1268b	hsa-mir-4317	hsa-mir-1538	hsa-mir-3138	hsa-mir-4298	hsa-mir-4458		hsa-mir-3182	hsa-mir-4513	hsa-mir-4516	hsa-mir-4284	hsa-mir-4281		hsa-mir-4458	hsa-mir-1261	hsa-mir-1273c	hsa-mir-4488		hsa-mir-3976	hsa-mir-521	hsa-mir-934	hsa-mir-3923	hsa-mir-3201	hsa-mir-1261		hsa-mir-3648	hsa-mir-1538	hsa-mir-4458	hsa-mir-568	hsa-mir-4258	hsa-mir-4458
hsa-mir-4448	hsa-mir-3976	hsa-mir-6068	hsa-mir-4706	hsa-mir-6068	hsa-mir-6126	hsa-mir-3182	hsa-mir-6068				hsa-mir-4476	hsa-mir-4476	hsa-mir-3610	hsa-mir-4466	hsa-mir-4489	hsa-mir-4476	hsa-mir-6075	hsa-mir-4478	hsa-mir-4513	hsa-mir-4458	hsa-mir-934	hsa-mir-4476		hsa-mir-4489	hsa-mir-656	hsa-mir-4281	hsa-mir-3610	hsa-mir-4258		hsa-mir-4258	hsa-mir-4458	hsa-mir-4516	hsa-mir-3976		hsa-mir-3648	hsa-mir-614	hsa-mir-3610	hsa-mir-4458	hsa-mir-4258	hsa-mir-3610		hsa-mir-4476	hsa-mir-4534	hsa-mir-4489	hsa-mir-4478	hsa-mir-3976	hsa-mir-4478
hsa-mir-3976	hsa-mir-3201	hsa-mir-3945	hsa-mir-649	hsa-mir-662	hsa-mir-4706	hsa-mir-1538	hsa-mir-3131				hsa-mir-6068	hsa-mir-6068	hsa-mir-4466	hsa-mir-555	hsa-mir-621	hsa-mir-1538	hsa-mir-4513	hsa-mir-567	hsa-mir-4258	hsa-mir-4258	hsa-mir-4634	hsa-mir-4279		hsa-mir-4476	hsa-mir-4488	hsa-mir-4518	hsa-mir-4466	hsa-mir-1322		hsa-mir-5193	hsa-mir-3196	hsa-mir-3909	hsa-mir-3945		hsa-mir-521	hsa-mir-4518	hsa-mir-4516	hsa-mir-3182	hsa-mir-3131	hsa-mir-662		hsa-mir-6075	hsa-mir-3686	hsa-mir-4258	hsa-mir-4448	hsa-mir-4281	hsa-mir-1283
hsa-mir-3142	hsa-mir-4458	hsa-mir-1538	hsa-mir-4466	hsa-mir-3909	hsa-mir-521	hsa-mir-567	hsa-mir-1268b				hsa-mir-6069	hsa-mir-6075	hsa-mir-1256	hsa-mir-3648	hsa-mir-1273c	hsa-mir-3131	hsa-mir-555	hsa-mir-4513	hsa-mir-4489	hsa-mir-3648	hsa-mir-4291	hsa-mir-1538		hsa-mir-656	hsa-mir-4466	hsa-mir-4258	hsa-mir-4516	hsa-mir-4478		hsa-mir-934	hsa-mir-3648	hsa-mir-4513	hsa-mir-1268b		hsa-mir-934	hsa-mir-3648	hsa-mir-662	hsa-mir-6075	hsa-mir-662	hsa-mir-934		hsa-mir-3923	hsa-mir-4516	hsa-mir-662	hsa-mir-4476	hsa-mir-6075	hsa-mir-103b
hsa-mir-6069	hsa-mir-555	hsa-mir-3648	hsa-mir-4447	hsa-mir-4449	hsa-mir-374	hsa-mir-941	hsa-mir-934				hsa-mir-662	hsa-mir-3648	hsa-mir-3648	hsa-mir-3923	hsa-mir-656	hsa-mir-1261	hsa-mir-3909	hsa-mir-3610	hsa-mir-4478	hsa-mir-6075	hsa-mir-103b	hsa-mir-4516		hsa-mir-521	hsa-mir-4476	hsa-mir-1538	hsa-mir-656	hsa-mir-4257		hsa-mir-3131	hsa-mir-555	hsa-mir-4458	hsa-mir-3648		hsa-mir-4284	hsa-mir-6068	hsa-mir-521	hsa-mir-5193	hsa-mir-521	hsa-mir-921		hsa-mir-4258	hsa-mir-633	hsa-mir-6068	hsa-mir-1273c	hsa-mir-662	hsa-mir-1268b
hsa-mir-374	hsa-mir-4513	hsa-mir-656	hsa-mir-921	hsa-mir-4466	hsa-mir-934	hsa-mir-3201					hsa-mir-4449	hsa-mir-3923	hsa-mir-3976	hsa-mir-1268b	hsa-mir-934	hsa-mir-6126	hsa-mir-6068	hsa-mir-1827	hsa-mir-662	hsa-mir-656	hsa-mir-4301	hsa-mir-633		hsa-mir-4518	hsa-mir-3909	hsa-mir-4736	hsa-mir-3182	hsa-mir-1273c		hsa-mir-633	hsa-mir-548p	hsa-mir-5193	hsa-mir-1248		hsa-mir-633	hsa-mir-1538	hsa-mir-633	hsa-mir-1469	hsa-mir-4634	hsa-mir-4478			hsa-mir-4458	hsa-mir-921	hsa-mir-4458	hsa-mir-921	hsa-mir-4516
hsa-mir-4476	hsa-mir-3909	hsa-mir-3909	hsa-mir-4489	hsa-mir-3610	hsa-mir-6075	hsa-mir-4476					hsa-mir-4448		hsa-mir-4518	hsa-mir-3131	hsa-mir-4466	hsa-mir-1273c	hsa-mir-3923	hsa-mir-4279	hsa-mir-4466	hsa-mir-934	hsa-mir-621	hsa-mir-1273c		hsa-mir-617	hsa-mir-3610	hsa-mir-3976	hsa-mir-1538	hsa-mir-3201		hsa-mir-6075	hsa-mir-3131	hsa-mir-4634	hsa-mir-3138		hsa-mir-5193	hsa-mir-6069	hsa-mir-4489	hsa-mir-6068	hsa-mir-6068	hsa-mir-633			hsa-mir-3201	hsa-mir-934	hsa-mir-4258	hsa-mir-4518	hsa-mir-4448
hsa-mir-1538	hsa-mir-5193	hsa-mir-662	hsa-mir-933	hsa-mir-3131	hsa-mir-3654	hsa-mir-4634					hsa-mir-3131		hsa-mir-4476	hsa-mir-4317	hsa-mir-4513	hsa-mir-4466		hsa-mir-656	hsa-mir-1268b	hsa-mir-4476	hsa-mir-3923	hsa-mir-662		hsa-mir-4706	hsa-mir-5193	hsa-mir-633	hsa-mir-4301	hsa-mir-4317		hsa-mir-4476	hsa-mir-4476	hsa-mir-662	hsa-mir-633		hsa-mir-4489	hsa-mir-4489	hsa-mir-4258	hsa-mir-1827	hsa-mir-6069	hsa-mir-3976			hsa-mir-4476	hsa-mir-6075	hsa-mir-4291	hsa-mir-3131	hsa-mir-3131
hsa-mir-921	hsa-mir-4489	hsa-mir-5193	hsa-mir-1265	hsa-mir-4476	hsa-mir-4258	hsa-mir-1282					hsa-mir-4513		hsa-mir-4516	hsa-mir-4513	hsa-mir-614	hsa-mir-921		hsa-mir-1469	hsa-mir-1469	hsa-mir-3923	hsa-mir-1471	hsa-mir-3131		hsa-mir-4291		hsa-mir-3648	hsa-mir-6069	hsa-mir-6068		hsa-mir-656	hsa-mir-3142	hsa-mir-934	hsa-mir-3909		hsa-mir-4448	hsa-mir-3131	hsa-mir-5193	hsa-mir-3142	hsa-mir-1273c	hsa-mir-3201			hsa-mir-662	hsa-mir-3648	hsa-mir-521	hsa-mir-4449	hsa-mir-6068
hsa-mir-4458	hsa-mir-656	hsa-mir-6069	hsa-mir-1538	hsa-mir-656	hsa-mir-1538	hsa-mir-6075					hsa-mir-4488		hsa-mir-921	hsa-mir-656	hsa-mir-6075	hsa-mir-1322		hsa-mir-3923	hsa-mir-656		hsa-mir-567	hsa-mir-934		hsa-mir-934		hsa-mir-4448	hsa-mir-6068	hsa-mir-4476		hsa-mir-3923	hsa-mir-6075	hsa-mir-3648	hsa-mir-6068		hsa-mir-6075	hsa-mir-5193	hsa-mir-4488	hsa-mir-4488	hsa-mir-4476	hsa-mir-1273c			hsa-mir-4448	hsa-mir-3923	hsa-mir-5193	hsa-mir-3923	hsa-mir-1273c
hsa-mir-4518	hsa-mir-934	hsa-mir-4476	hsa-mir-3201	hsa-mir-5193	hsa-mir-4513	hsa-mir-3648					hsa-mir-3909		hsa-mir-3131	hsa-mir-1538	hsa-mir-1469	hsa-mir-3201		hsa-mir-555	hsa-mir-4775		hsa-mir-3648	hsa-mir-1268b		hsa-mir-5193		hsa-mir-3201	hsa-mir-374	hsa-mir-1538			hsa-mir-662	hsa-mir-6068	hsa-mir-555		hsa-mir-4518	hsa-mir-4516	hsa-mir-4448	hsa-mir-4279	hsa-mir-4458	hsa-mir-3131			hsa-mir-103b	hsa-mir-4476	hsa-mir-4516	hsa-mir-4476	hsa-mir-6069
hsa-mir-3610	hsa-mir-4258	hsa-mir-3923	hsa-mir-583	hsa-mir-3923	hsa-mir-555	hsa-mir-4458					hsa-mir-6075		hsa-mir-656	hsa-mir-921	hsa-mir-3648	hsa-mir-4516		hsa-mir-4634	hsa-mir-3648			hsa-mir-3648		hsa-mir-3138		hsa-mir-934	hsa-mir-934	hsa-mir-4488			hsa-mir-6068	hsa-mir-3976	hsa-mir-656		hsa-mir-4466	hsa-mir-6075	hsa-mir-711	hsa-mir-633	hsa-mir-3648	hsa-mir-4706			hsa-mir-4489		hsa-mir-3654	hsa-mir-711	hsa-mir-3610
hsa-mir-555	hsa-mir-3945	hsa-mir-6075	hsa-mir-656	hsa-mir-1273c	hsa-mir-633	hsa-mir-4775					hsa-mir-5193		hsa-mir-5193	hsa-mir-4284	hsa-mir-3131	hsa-mir-656		hsa-mir-892a	hsa-mir-3131			hsa-mir-4258		hsa-mir-4488		hsa-mir-374	hsa-mir-1273c	hsa-mir-4466			hsa-mir-4258	hsa-mir-6075	hsa-mir-4476		hsa-mir-1538	hsa-mir-662	hsa-mir-3201	hsa-mir-1182	hsa-mir-4516	hsa-mir-621			hsa-mir-4518		hsa-mir-3648	hsa-mir-4458	hsa-mir-6126
hsa-mir-934	hsa-mir-6075		hsa-mir-4268	hsa-mir-6075	hsa-mir-4489	hsa-mir-4489					hsa-mir-3923		hsa-mir-633	hsa-mir-662	hsa-mir-555	hsa-mir-4284			hsa-mir-4448			hsa-mir-6068		hsa-mir-4478		hsa-mir-4458		hsa-mir-4513			hsa-mir-4448	hsa-mir-4476	hsa-mir-4516		hsa-mir-4458	hsa-mir-633	hsa-mir-3648	hsa-mir-1273c	hsa-mir-5193	hsa-mir-4258			hsa-mir-555		hsa-mir-662	hsa-mir-3648	hsa-mir-3945
hsa-mir-3201	hsa-mir-4476		hsa-mir-662		hsa-mir-5193	hsa-mir-3131					hsa-mir-934		hsa-mir-3923	hsa-mir-633	hsa-mir-4476	hsa-mir-662			hsa-mir-5193			hsa-mir-656		hsa-mir-6075		hsa-mir-662		hsa-mir-4489			hsa-mir-5193	hsa-mir-3923	hsa-mir-6075		hsa-mir-1273c	hsa-mir-656	hsa-mir-4466	hsa-mir-4478	hsa-mir-656	hsa-mir-4489			hsa-mir-656		hsa-mir-6075	hsa-mir-4489	hsa-mir-4268
hsa-mir-6068	hsa-mir-6069		hsa-mir-1827		hsa-mir-656	hsa-mir-5193							hsa-mir-1273c	hsa-mir-1273c	hsa-mir-5193	hsa-mir-4513			hsa-mir-1273c			hsa-mir-6075				hsa-mir-3923		hsa-mir-374			hsa-mir-934		hsa-mir-3610		hsa-mir-4476	hsa-mir-3923	hsa-mir-1538	hsa-mir-656	hsa-mir-6075	hsa-mir-6075			hsa-mir-6068		hsa-mir-633	hsa-mir-656	hsa-mir-633
hsa-mir-3945	hsa-mir-1538		hsa-mir-5193		hsa-mir-3201	hsa-mir-934							hsa-mir-6068	hsa-mir-934	hsa-mir-3923	hsa-mir-4518			hsa-mir-3686			hsa-mir-3923				hsa-mir-656		hsa-mir-583			hsa-mir-3923		hsa-mir-662		hsa-mir-662	hsa-mir-4476	hsa-mir-1268b		hsa-mir-3923	hsa-mir-3648			hsa-mir-6075		hsa-mir-6068	hsa-mir-633	hsa-mir-656
hsa-mir-662	hsa-mir-3923		hsa-mir-4513		hsa-mir-6068	hsa-mir-1273c							hsa-mir-1269a	hsa-mir-4476	hsa-mir-6068	hsa-mir-521			hsa-mir-614							hsa-mir-933		hsa-mir-3923			hsa-mir-1273c		hsa-mir-934		hsa-mir-4258		hsa-mir-656			hsa-mir-5193			hsa-mir-5193		hsa-mir-3201	hsa-mir-934	hsa-mir-1538
hsa-mir-3923	hsa-mir-662		hsa-mir-633		hsa-mir-3923	hsa-mir-3923							hsa-mir-934	hsa-mir-3201		hsa-mir-633			hsa-mir-3923							hsa-mir-614		hsa-mir-633			hsa-mir-656		hsa-mir-3923		hsa-mir-656		hsa-mir-3923			hsa-mir-656			hsa-mir-934		hsa-mir-643		hsa-mir-5193
hsa-mir-5193			hsa-mir-3654		hsa-mir-3686	hsa-mir-4258							hsa-mir-1261	hsa-mir-4258		hsa-mir-555										hsa-mir-4634		hsa-mir-656			hsa-mir-4516		hsa-mir-1538		hsa-mir-3923		hsa-mir-6068			hsa-mir-3923			hsa-mir-3923		hsa-mir-3923		hsa-mir-934
hsa-mir-6075			hsa-mir-1469			hsa-mir-3976							hsa-mir-4284	hsa-mir-1256		hsa-mir-3923										hsa-mir-1256		hsa-mir-3976					hsa-mir-5193		hsa-mir-3131		hsa-mir-4513						hsa-mir-3648		hsa-mir-656		hsa-mir-4489
hsa-mir-656			hsa-mir-3923			hsa-mir-656								hsa-mir-5193		hsa-mir-6068										hsa-mir-5193		hsa-mir-5193									hsa-mir-6069								hsa-mir-3976
[truncated: 529 more columns]
